# Supplementary material for: The centromere landscapes of four karyotypically diverse Papaver species provide insights into chromosome evolution and speciation
Source: Cell Genom. 2024 Jul 30;4(8):100626. doi: 10.1016/j.xgen.2024.100626 (PMC11406182; doi:10.1016/j.xgen.2024.100626)
Supplement: Table S1. Details of the sequencing data of four Papaver species, related to STAR Methods [file mmc2.xlsx]

## Sheet: Sheet 1
Table S1. Details of the sequencing data of four Papaver species, related to STAR Methods.
		Cell	#HiFi reads	# total HiFi read bases	Mean length	Max length	Q30 of HiFi reads	coverage (×)
PacBio HiFi long-reads	P. somniferum	1	1205946	18739108544	15538.9	45607	0.966	50.4216
		2	1223661	18826113297	15385.1	49882	0.969
		3	1641899	31398267678	19123.1	59178	95,0%
		4	1633020	31337721146	19190	57325	0.953
		5	2446639	40199338191	16430.4	50558	0.972
	P. setigerum	1	2036967	31505440145	15466.8	47790	0.962	35.214
		2	2195917	33041933509	15047	42985	0.972
		3	1730924	27061969946	15634.4	45303	0.972
		4	2488044	36983089687	14864.3	46024	0.965
		5	2503392	36616074561	14626.6	46182	0.966
	P. bracteatum	1	2122878	34672098751	16332.6	49905	0.965	57.6573
		2	1822624	31117194140	17072.7	49107	0.967
		3	2131615	35800638867	16795.1	49012	0.97
		4	2218640	40951912760	18458.1	49994	0.968
	P. rhoeas	1	1300084	22347969952	17189.6	44775	0.971	42.8337
		2	1245058	21512831182	17278.6	49043	0.969
		3	1479760	28556174338	19297.8	54709	0.955
		4	1351526	25717229334	19028.3	47658	0.947
		Cell	pass reads	pass bases (bp)	mean length of pass reads (bp)	max read length (bp)	coverage (×)
Oxford Nanopore ultra-long reads	P. somniferum	1	2043619	55803764516	27306.3	408825	122.778
		2	1712814	50055086031	29223.9	378075
		3	2136447	65941662078	30865.1	840039
		4	1817788	51846518953	28521.8	494976
		5	2140284	54818239907	25612.6	371054
		6	2118430	63656472200	30048.9	594237
			total reads	total bases (Gb)	Q30 rate (%)	coverage (×)
WGBS data	P. somniferum	leaf	778422058	108.98	0.922	76.9779
			753764922	105.52	0.928
				Raw Reads	Raw Bases(G)	Q20(%)	Q30(%)	GC Content(%)
PsoCENH3 ChIP-seq	P. somniferum	leaf	IP	46306930	6.95	97.94	93.44	40.08
			input	58007854	8.7	98.47	94.77	38.52
		total reads	total bases (bp)	Q30 rate (%)	coverage (×)
Illumina paired-end reads	P. bracteatum	1034606444	155190966600	94.92	62.7738
		total reads	total bases (bp)	Q30 rate (%)	coverage (×)
Hi-C data	P. bracteatum	1105679051	331703715300	0.913	134.172
		tissues	total reads	total bases (Gb)	Q30 rate (%)
RNA-seq data	P. bracteatum	leaf	43518604	6.53	0.9222
The data downloaded from previous published work includes
	Oxford Nanopore reads, Illumina paired-end reads, and RNA-seq data of both P. setigerum and P. rhoeas (NGDC Accession: PRJCA004217)
	Illumina paired-end reads of P. somniferum (NCBI: PRJNA435796)
	Hi-C reads of P. setigerum, P. rhoeas, and P. somniferum (NGDC Accession: PRJCA004217)
	RNA-seq data of P. sominiferum (GEO Accession: GSM3022361 to GSM3022369)
	RNA-seq data of seven seeding development stage of P. sominiferum (NGDC Accession: PRJNA508405)
