# Supplementary material for: The centromere landscapes of four karyotypically diverse Papaver species provide insights into chromosome evolution and speciation
Source: Cell Genom. 2024 Jul 30;4(8):100626. doi: 10.1016/j.xgen.2024.100626 (PMC11406182; doi:10.1016/j.xgen.2024.100626)
Supplement: Table S2. Assembly statistics at different stages, related to Table 1 [file mmc3.xlsx]

## Sheet: Sheet 1
Table S2. Assembly statistics at different stages, related to Table 1.
	Previous assemblies of P. setigerum, P. somniferum, and P. roheas are from Yang et al. Nature Communications, 2021
	Previous assemblies of P. bracteatum are from Li et al. Nature Communications, 2022
P. setigerum
	assembly by hifiasm-0.16.1	assembly after 3d-DNA	assembly after ragtag-scaffold	Final assembly	Previous assembly
Estimated genome size	/	/	/	4.82 (From Nat. Commun., 2021, PMID: 34654815)	/
Scaffold bases (Gb)	/	4.7415	4.7416	4.69 (97.34% of estimated genome size)	4.59
#Scaffolds	/	2702	2693	1269	381
Scaffold N50 (Mb)	/	246.501	207.441	217.393	211.16
Max scaffold length (Mb)	/	401.097	338.229	342.946	329.11
Contig bases (Gb)	4.74144	4.74144	4.74144	4.69155	4.59
#Contigs	2768	2826	2768	1317	553
Contig N50 (Mb)	101.779	95.0223	101.779	129.226	65.57
Max contig length (Mb)	215.927	214.938	215.927	256.956	178.78
#Gaps	/	/	/	48	172
Sequences anchored to chromosome	/	/	/	0.987	0.976
Number of assembled telomeres	/	/	/	32	/
Busco completeness	/	/	/	98.7%[S:1.7%,D:97.0%],F:0.5%,M:0.8%,n:1614	/
GC content (%)	/	/	/	0.369	/
Quality value estimated by NGS data published in Yang et al. Nature Communications, 2021s	/	/	/	54.69	/
Quality value estimated by HiFi read	/	/	/	65.05	/
P. somniferum
	assembly by hifiasm-0.16.1	assembly after 3d-DNA	assembly after ragtag-scaffold	Final assembly	Previous assembly
Estimated genome size	/	/	/	2.87(from Science, 2018, PMID: 30166436)	/
Scaffold bases (Gb)	/	2.83721	2.83509	2.79 (97.09% of estimated genome size)	2.71
#Scaffolds	/	6164	1778	513	59520
Scaffold N50 (Mb)	/	211.998	261.977	261.977	249.6
Max scaffold length (Mb)	/	588.308	345.151	344.816	328.07
Contig bases (Gb)	2.83509	2.83509	2.83509	2.79	2.71
#Contigs	1829	10408	1829	535	65941
Contig N50 (Mb)	209.999	2.12449	209.999	214.793	1.74
Max contig length (Mb)	344.133	29.088	344.133	344.133	13.77
#Gaps	/	/	/	22	6421
Sequences anchored to chromosome	/	/	/	0.983	0.924
Number of assembled telomeres	/	/	/	19	/
Busco completeness	/	/	/	98.2%[S:10.0%,D:88.2%],F:0.7%,M:1.1%,n:1614	/
GC content (%)	/	/	/	0.374	/
Quality value estimated by NGS data published in Yang et al. Nature Communications, 2021	/	/	/	58.52	/
Quality value estimated by HiFi reads	/	/	/	68.9	/
P. rhoeas
	assembly by hifiasm-0.16.1	assembly after 3d-DNA	assembly after ragtag-scaffold	Final assembly	Previous assembly
Estimated genome size	/	/	/	2.31 (From Nat. Commun., 2021, PMID: 34654815)	/
Scaffold bases (Gb)	/	2.33242	2.3273	2.29 (99.18% of estimated genome size)	2.54
#Scaffolds	/	15006	154	93	237
Scaffold N50 (Mb)	/	0.333927	300.18	295.708	329.41
Max scaffold length (Mb)	/	18.3	382.587	380.014	361.76
Contig bases (Gb)	2.32696	2.32696	2.32696	2.29079	2.54
#Contigs	371	25968	371	231	3273
Contig N50 (Mb)	24.9488	0.197149	24.9488	29.0669	5.29
Max contig length (Mb)	163.105	6.19193	163.105	202.117	39.02
#Gaps	/	/	/	138	3036
Sequences anchored to chromosome	/	/	/	0.947	0.879
Number of assembled telomeres	/	/	/	11	/
Busco completeness	/	/	/	94.1%[S:81.0%,D:13.1%],F:0.8%,M:5.1%,n:1614	/
GC content (%)	/	/	/	0.38	/
Quality value estimated by NGS data published in Yang et al. Nature Communications, 2021	/	/	/	22.14*	/
Quality value estimated by HiFi reads	/	/	/	67.79	/
*: The quality value is evaluated by Illumina NGS data published in 2021. The heterozygosity of P. rhoeas is as high as 3.18% resulting in this comaratively lower QV.
P. bracteatum
	assembly by hifiasm-0.16.1	assembly after 3d-DNA	assembly after ragtag-scaffold	Final assembly	Previous assembly
Estimated genome size	/	/	/	2.54529	/
Scaffold bases (Gb)	/	2.54931	2.54966	2.47 (96.86% of estimated genome size)	2.2
#Scaffolds	/	1596	629	312	5423
Scaffold N50 (Mb)	/	231.02	356.34	351.02	1.5
Max scaffold length (Mb)	/	334.309	400.532	374.78	/
Contig bases (Gb)	2.54915	2.54915	2.54915	2.47	2.2
#Contigs	688	1912	688	330	5484
Contig N50 (Mb)	274.625	100.892	274.625	331.46	1.5
Max contig length (Mb)	336.92	269.853	336.92	365.7	/
#Gaps	/	/	/	18	/
Sequences anchored to chromosome	/	/	/	0.99	/
Number of assembled telomeres	/	/	/	11	/
Busco completeness	/	/	/	C:97.9%[S:90.4%,D:7.5%],F:0.9%,M:1.2%,n:1614	/
GC content (%)	/	/	/	0.372	/
Quality value estimated by Illumina NGS reads	/	/	/	57.26	/
Quality value estimated by HiFi reads	/	/	/	69.62	/
