# Supplementary material for: The centromere landscapes of four karyotypically diverse Papaver species provide insights into chromosome evolution and speciation
Source: Cell Genom. 2024 Jul 30;4(8):100626. doi: 10.1016/j.xgen.2024.100626 (PMC11406182; doi:10.1016/j.xgen.2024.100626)
Supplement: Table S4. Annotation statistics, related to Table 1 [file mmc4.xlsx]

## Sheet: Sheet 1
Table S4. Annotation statistics, related to Table 1
We merged the repetative annotation results from RepeatMasker and LTR_retriever
	P. setigerum		P. somniferum		P. rhoeas		P. bracteatum
#Protein-coding genes	126422		64087		42133		40371
RNA-seq or Homolog support	126422	1	64087	1	42133	1	40371	1
Functional annotated by interProScan	81176	0.642103	41689	0.650506	27799	0.659792	26622	0.659434
Repetative elements (bp, % of genome)	3453159250	0.736038	2073818077	0.744234	1684161534	0.735105	1816426867	0.734733
LTR total	2560548007	0.545779	1471403607	0.528045	1298138531	0.566613	1250954293	0.506003
LTR Gypsy	1190614226	0.253778	633799841	0.227453	587620850	0.256485	680738335	0.275354
LTR Copia	1057427518	0.22539	644808621	0.231403	575502496	0.251196	384628071	0.15558
LTR others	312506263	0.0666104	192795145	0.0691887	135015185	0.0589316	185587887	0.0750691
DNA	212401024	0.0452731	133222931	0.0478099	87625413	0.0382468	121426877	0.0491164
SINE	77372	1.64918e-05	1487712	0.000533897	125059	5.45859e-05	2644829	0.00106982
LINE	182118129	0.0388183	95649348	0.0343258	91021206	0.039729	88837758	0.0359343
#Noncoding RNAs (ncRNAs)	35556		22406		11092		15305
tRNA	13886		9780		4644		6132
rRNA	8534		6932		3151		6110
snRNA	7742		3892		2618		2186
Intron	4521		1286		290		545
miRNA	493		258		131		151
other ncRNAs	380		258		258		181
