# Supplementary material for: The centromere landscapes of four karyotypically diverse Papaver species provide insights into chromosome evolution and speciation
Source: Cell Genom. 2024 Jul 30;4(8):100626. doi: 10.1016/j.xgen.2024.100626 (PMC11406182; doi:10.1016/j.xgen.2024.100626)
Supplement: Table S5. The 13 single-copy genes used in phylogenetic tree construction, related to STAR Methods [file mmc5.xlsx]

## Sheet: Sheet 1
Table S5. The 13 single copy genes used in phylogenetic tree construction, related to STAR Methods.
orthgroup	species	geneID
OG0015158	A. coerulea	Aqcoe2G359200.1.p
	M. cordata	A0A200PSR1
	P. setigerum	Pse02G18790.1
	P. somniferum	Pso03G49050.1
	P. bracteatum	Pbr04G19680.1
	P. californicum	KAI3993173.1
	P. nudicaule	MCL7027162.1
	P. rhoeas	Prh04G17300.1
	C. tomentella	GWHPAORS003668
OG0015178	A. coerulea	Aqcoe2G119300.1.p
	M. cordata	A0A200QHX5
	P. setigerum	Pse09G33110.1
	P. somniferum	Pso09G31460.1
	P. bracteatum	Pbr02G29000.1
	P. californicum	KAI3994487.1
	P. nudicaule	MCL7030191.1
	P. rhoeas	Prh02G40180.1
	C. tomentella	GWHPAORS018417
OG0015185	A. coerulea	Aqcoe6G221400.3.p
	M. cordata	A0A200R6L9
	P. setigerum	Pse03G46260.1
	P. somniferum	Pso07G22580.1
	P. bracteatum	Pbr03G19490.1
	P. californicum	KAI3983869.1
	P. nudicaule	MCL7026651.1
	P. rhoeas	Prh03G22920.1
	C. tomentella	GWHPAORS022100
OG0015193	A. coerulea	Aqcoe6G167400.1.p
	M. cordata	A0A200PR07
	P. setigerum	Pse12G25390.1
	P. somniferum	Pso06G22150.1
	P. bracteatum	Pbr05G37830.1
	P. californicum	KAI3921942.1
	P. nudicaule	MCL7044242.1
	P. rhoeas	Prh05G36310.1
	C. tomentella	GWHPAORS031577
OG0015282	A. coerulea	Aqcoe1G383900.3.p
	M. cordata	A0A200RAF7
	P. setigerum	Pse11G38340.1
	P. somniferum	Pso01G47970.1
	P. bracteatum	Pbr05G40310.1
	P. californicum	KAI3969572.1
	P. nudicaule	MCL7024193.1
	P. rhoeas	Prh05G38350.1
	C. tomentella	GWHPAORS027646
OG0015296	A. coerulea	Aqcoe1G159400.1.p
	M. cordata	A0A200PTQ3
	P. setigerum	Pse01G14750.1
	P. somniferum	Pso02G72800.1
	P. bracteatum	Pbr07G36580.1
	P. californicum	KAI3965994.1
	P. nudicaule	MCL7028309.1
	P. rhoeas	Prh07G35940.1
	C. tomentella	GWHPAORS030623
OG0015301	A. coerulea	Aqcoe1G064300.1.p
	M. cordata	A0A200PRR9
	P. setigerum	Pse09G16160.1
	P. somniferum	Pso09G15960.1
	P. bracteatum	Pbr02G44550.1
	P. californicum	KAI3989897.1
	P. nudicaule	MCL7027606.1
	P. rhoeas	Prh02G54670.1
	C. tomentella	GWHPAORS006935
OG0015315	A. coerulea	Aqcoe5G119800.1.p
	M. cordata	A0A200PQX3
	P. setigerum	Pse04G50480.1
	P. somniferum	Pso01G45360.1
	P. bracteatum	Pbr05G37580.1
	P. californicum	KAI3947804.1
	P. nudicaule	MCL7021981.1
	P. rhoeas	Prh05G36050.1
	C. tomentella	GWHPAORS031629
OG0015323	A. coerulea	Aqcoe5G018600.3.p
	M. cordata	A0A200PVT0
	P. setigerum	Pse01G77090.1
	P. somniferum	Pso02G15850.1
	P. bracteatum	Pbr07G17150.1
	P. californicum	KAI3984694.1
	P. nudicaule	MCL7037318.1
	P. rhoeas	Prh07G18940.1
	C. tomentella	GWHPAORS013939
OG0015340	A. coerulea	Aqcoe5G436400.1.p
	M. cordata	A0A200PVB4
	P. setigerum	Pse02G64580.1
	P. somniferum	Pso03G06370.1
	P. bracteatum	Pbr03G12380.1
	P. californicum	KAI3987894.1
	P. nudicaule	MCL7042985.1
	P. rhoeas	Prh03G16970.1
	C. tomentella	GWHPAORS012020
OG0015347	A. coerulea	Aqcoe5G286200.1.p
	M. cordata	A0A200PWE0
	P. setigerum	Pse11G25600.1
	P. somniferum	Pso03G10710.1
	P. bracteatum	Pbr07G10870.1
	P. californicum	KAI3911751.1
	P. nudicaule	MCL7021668.1
	P. rhoeas	Prh07G21800.1
	C. tomentella	GWHPAORS012959
OG0015357	A. coerulea	Aqcoe3G303000.2.p
	M. cordata	A0A200QRB4
	P. setigerum	Pse05G58300.1
	P. somniferum	Pso05G51300.1
	P. bracteatum	Pbr04G38170.1
	P. californicum	KAI3968082.1
	P. nudicaule	MCL7028111.1
	P. rhoeas	Prh04G34370.1
	C. tomentella	GWHPAORS017607
OG0015386	A. coerulea	Aqcoe3G268200.2.p
	M. cordata	A0A200QRL9
	P. setigerum	Pse12G09060.1
	P. somniferum	Pso06G06930.1
	P. bracteatum	Pbr05G50860.1
	P. californicum	KAI3965959.1
	P. nudicaule	MCL7025092.1
	P. rhoeas	Prh05G47100.1
	C. tomentella	GWHPAORS022054
