# Supplementary material for: The centromere landscapes of four karyotypically diverse Papaver species provide insights into chromosome evolution and speciation
Source: Cell Genom. 2024 Jul 30;4(8):100626. doi: 10.1016/j.xgen.2024.100626 (PMC11406182; doi:10.1016/j.xgen.2024.100626)
Supplement: Table S6. The constructed satellite library in four Papaver species, related to Figure 2 [file mmc6.xlsx]

## Sheet: Sheet 1
Table S6. The constructed satellite library in four Papaver species, related to Figure 2.
yellow highlight indeicat the statellites with AT content > 60% and the Total size > 1Mb
Papaver rhoeas satellite library
Satellites	Represented_Region	Length	Chromosomes	Repeat_Number	AT_Percentage	Genomic_Size	Genomic_Percentage	Sequence
Prh168S1	chr3_84892967_85048120_168	168	chr1,chr2,chr3,chr4,chr5,chr6,chr7	188050	0.7024	31158443	0.0144	TGTATGCTTAGTTTCATAGTAGGCTTGTTATCAATAACTCTCAATCCTCTAAAATTGAAGTATTAATAGATGTCACCTGGAACGCTAGAAACTGTTTAAAACAATTAATAATATACAAAAACTGGTACATTTAAGAGGATGGTTCAAAAGAATACACAGAAGTATAGT
Prh117S2	chr2_36634454_36651772_117	117	chr1,chr2,chr3,chr4,chr5,chr6,chr7	1267	0.6581	140116	0.0001	TGGAGCGGGTGGGCAAAAATACATATTTTTACCCATCCGATTTGCGCGTATATGACACACCAAAGCTTGTTTCTACTCGGATTTAATTTTGCTAATTTTTCTTAAGAATTTTATTTA
Prh122S3	chr3_18169669_18184856_122	122	chr1,chr2,chr3,chr4,chr5,chr6,chr7	1150	0.6475	137867	0.0001	GATAAACATGAAGTTCAGTGTCGATTCGAACTTCAAATGTGATATAAAGACATAAAAACTATGAACCAAGATGCTCCACGAGGCTTCAGACTTCAAATTTAGCAGGATTCATCATCAAAATC
Prh169S4	chr6_244188512_244205660_169	169	chr2,chr3,chr4,chr5,chr6,chr7	5332	0.6391	891921	0.0004	AGAAATGTTAGACTGAGAGTTTTGGGGCAGGCTAGTTTTTGCAGTTCTGTGCATTCATTTGGAAAATCCTTCTACAGACGATCATTTTAGGTTATTATAAGACATTTTGAACCATTTCCAATGGTCATAGTGGTCCATATTGGTATTTCCATTTTTCCCCACATATATG
Prh113S5	chr6_14588650_14607573_113	113	chr1,chr2,chr3,chr5,chr6,chr7	1747	0.6195	196455	0.0001	TTAAAATAATCAATTTAATTGCCCGGTAGTTCAGATTTCACAAGCATAGGTCAGACGCCCCCTCCCATATATCATCACATAAATCTCATATCTTCTCTCACCTAATCCATTGC
Prh192S6	chr3_239654014_239718019_192	192	chr3	424	0.6094	80678	0	ATTAGGGTTGAAGAATTGAAGGTGTTATACTGAGATTCAATCTCTGAAATTTTGAGGGTATACTCAGTTGAGCTTAACAGAGATGGTAATGGTGTTCTGTTCGTCTGGAATTGGCTGGAAGATGGTAATTGTGTTTTATTCGTCAAGAATTGGCTGGATAGTGGAAACAAATTGTTGCAGTCACTTGCGGGA
Prh162S7	chr3_231610772_231631734_162	162	chr1,chr2,chr3,chr4,chr5,chr6,chr7	1707	0.6049	270526	0.0001	ACAGACTCGGGTCCAAGTCTAGTAATCTTTGAGCCTGGGATGTTCAAAACTGATATATTTCTTATCTAGTTCATCCGAAAGACAGACTCGGGTCCAAGTCTAGTAATCTTTGAGCCTGGGATGTTCAAAACTGATATATTTCTTATCTAGTTCATCCGAAAG
Prh498S8	chr5_272205838_272296784_498	498	chr1,chr2,chr3,chr4,chr5,chr7	1550	0.6004	763246	0.0004	CAATCAACACGAGGACTTCCCAAGAGGTCACCCATCTTAGTACTACTCTCGCCCAAGCACGCTTAACTGCAGAGTTCTGATGGGTTCTGGTGCATTAGTGCTGGTATGATCGATTGCTGAAAGTATCTTACCAGTTTTATTACTTAACACGTCTCCAGTGTATTGGCTCGACTCATCTAACGTCCGTTACTCCCTCGTTCCAAGTCCGATTCGGGCAAGTGATGACTCGTTGGAAACCTCATGATGAGGAGAATGCTTTCACGCGGTTATTTTGAACAACTAATCTCGTTTTAATAGTTTTTTAATTAAAATCATTAAAATATTCAACTAAATGCACGGTTTCGCTGGATTTTCAACAAATCAGGGCAGACGCCCTCCCATATCGCGAGATAAAAATTC…
Prh145S9	chr1_299183374_299227712_145	145	chr1,chr2,chr3,chr4,chr5,chr6,chr7	3853	0.5862	541724	0.0002	ATTCGTCGTTCGTACGAAGGAATCTTATCTATACTGGTCAAGTTTACGATCTCCGAGCAAGATTCTTTCTCGAACCTGATGAAATTTAGGGTTTGGTTACAATATCGGCGAGTATCTACATGGAATCATGCCCTCAGACTGTTAG
Prh111S10	chr4_4091770_4128039_111	111	chr4	318	0.5766	34775	0	GAAGCCGAAGCCGTAAGTCCACGTTAGTCCATTGGAGAAGATAGGGCGTTAAAATGAAAACGAAAATACTAAAAAAATTGTACGAGTCGTCGTTCTGAAGACCGAAGATGC
Prh162S11	chr6_61984801_62002718_162	162	chr1,chr2,chr3,chr4,chr5,chr6,chr7	12775	0.5679	2048079	0.0009	GATAAGTTTCATCTTAAGTCGGCCGGAATGACGAAATCTGGTCAAACTGTGGTAATCTGGGAACATGTGATGTCTGGAACTGATAAGTTTCATCTTAAGTCGGCCGGAATGACGAAATCTGGTCAAACTGTGGTAATCTGGGAACATGTGATGTCTGGAACT
Prh133S12	chr5_214272129_214314243_133	133	chr1,chr2,chr3,chr4,chr5,chr6,chr7	6010	0.5639	789871	0.0004	CTAACCTCAAGTCCAGGTTACGATCTCGGACCCAGTATCATTCTCGAAACTGACAAATTTAGGGTTCGCTGATCGTTTCCGGGGTTATTTTATGTAATCTTACCCTCAATCCAATCGATTCGTCGTTTGAGAC
Prh129S13	chr2_74696479_74745869_129	129	chr1,chr2,chr3,chr4,chr5,chr6,chr7	630	0.5504	73891	0	TCTACGGATGAATAACATGCCGGCCTTTCAGGTTTTGATCTTCAAAAATCAACATTTTCAGTTCTGAAACTATGAAAAGTCGGCAGGGTCGACGATTAAGAACATGCCGGCAACATACGGCCGGCAAGG
Prh154S14	chr4_270568271_270587952_154	154	chr2,chr3,chr4,chr5	227	0.5455	34600	0	AAGTTCGACTCTAGTTGTAGTTATCTCGTTCCCAGCTTTCGGTCTCGGGAAAGGTTCCCTTCTCGAAAGTGACGAATTCCTCAGTTTTTAGGGTTTACGAGAAGTTTCTCATGGAATCTTGCACGTAAACCGCTAAAGATCCCTCGTGCATGCA
Prh122S15	chr5_193225756_193241089_122	122	chr1,chr2,chr3,chr4,chr5,chr6,chr7	9768	0.4262	1140714	0.0005	TTGCAAGCTAGGGGCGCCATGTTTGGCAAGGGGCCAAAGGCATGGCGGCTTGGTTTTGGCAAGTGGCTATGTGTTGGCATGTGCCAATGGCACATACGGCCACTTGGACCTAGTTGCACGGC
Papaver bracteatum satellite library
Satellites	Represented_Region	Length	Chromosomes	Repeat_Number	AT_Percentage	Genomic_Size	Genomic_Percentage	Sequence
Pbr238S1	chr4_93350542_93386759_238	238	chr1,chr2,chr3,chr4,chr5,chr6,chr7	32997	0.7185	7339062	0.003	TTTCAAGGCTTTTTATGATACATCCAAAGATGATCGTCACCATTGTAGGGAATTTTTTAGTATCATTCTTTATAAAGAATTAACTTACTTTCATTTGGTTTTAATGAATCTTCTAGCTAGTAGATACCAATGCTACGGGATATAATTAAATTGAAGCTTTTCTGATCTTTTTAGAGGTTTTCAGAACTTTTTAGAGTTTTTCAGAACTCTTTAATAGATTTTTCAATGCTTTTTAGAG
Pbr164S2	chr7_103189922_103363920_164	164	chr1,chr2,chr3,chr4,chr5,chr6,chr7	2691	0.7012	442588	0.0002	TTTTGGTTTTCTTCAAAAACGTGTAAAAAGAAATTACCATAAATAAAACTCTTAAAATATTTTTGGAATCAATTTCCTAAAGAAAAACTCGCCAAAAATAAATCCGAGTAGAAGAGGAACTTGGTGCATGGTATATGCACATATCGCATGGGTCAAAATATGTA
Pbr112S3	chr7_177590815_178139293_112	112	chr1,chr2,chr3,chr4,chr5,chr6,chr7	84790	0.7	9229152	0.0038	CAGACTGTGAAAATGACCAGACTACCCTTATTGGAAATTATTGCAATAAATATTACAGACTGTGAAAATGACCATATTACCCTTATTGGAAATAAGTGCAATAAATATTA
Pbr169S4	chr1_175142302_175173933_169	169	chr1,chr5	11371	0.6805	1905416	0.0008	TAAATATTCTTACAGAGGCCACCACGACCAGTGATAATGGTTCTGAACCTTTTATATTGGTCTAAATCAGGCTGATTTAGGAGGATATCCCAAAAGAATAGACAGAAGTATAGTCAATTGCTTTGTTTTTATAGAAATTTTATTATATAACTGTGGAAGAGTCAAAAAA
Pbr169S5	chr5_248870534_248892555_169	169	chr1,chr2,chr3,chr4,chr5,chr7	4680	0.6746	774560	0.0003	GTACACGGTTTGTATCCGCAAAAATGAGGAAAAATATTTTTTGGATTATTTTATAAGATATTGTTCAATTGATTGTAAGCTTTGTAACAAGCCATCATTTCTCTAGTTCTGACTTGAATTGATGGTCTCATTATCAAAATCGAGGTTTTCACAAAATACAAAGGCGGCG
Pbr393S6	chr7_1353768_1398374_393	393	chr3,chr7	159	0.6692	62310	0	TAACAAGATAATGTTGCACGAATCAGATGCCCCCATAACATGCACAACATTATGACAAAATTTATTTTGATTTAAAATATTTATGGAAATAAATTAAAAGAATTTTGTCAAAAATAGGTAAGTCTTGATTTTCCTGTCCACGGCGAAGAACGAGCTCGAGCCTGAAGCCCAAGGATTAGTGTAAGCAAAAATATTTCGAGTCTCTTTTATACCAGAAAAGGGAGAGGTGCGATAAATGCAATTGATGGAGAATCAATTCATTGCGCCATGCAAGGCAATAAAGAATAAAAACGGAAAGAAAACAGCTATGGCATTAACTCAAATTTATGCAAGTATATTTGATTTTTTGGAAAGAAATCAATGTCGAAATATGTCGTCATATTTTAAACTTGG
Pbr171S7	chr3_300385750_300501380_171	171	chr1,chr2,chr3,chr4,chr5,chr6,chr7	4753	0.6628	811498	0.0003	GTAGTAAATGAAGTGTTATCATGACTTCCGATTATACAGTGGATCTCTTTGCAAATATCCTAACATAATCGGTAGTCAAGATAGTTCATATGACTACCGAATATAGAGTTGCCCCAAAATCAAATTTTGCAAAAATCCTCTTTTTTCTGAATTTTGGTTGAGCCTATAATCG
Pbr171S8	chr7_338248634_338266530_171	171	chr7	860	0.6607	145302	0.0001	TTTGGGTAAAACATGAAATTCATGTGTGTCTATAGACTAACATATAATTTAAGTCATCCACGTTGAATACATGCTTCTCTTCATCTAAGTCAAGTTCAGGGTATTTTCCAGAGTACTCTGGAACTGCTCTAAGTAGAAAAATCCTATTTTTGAGGCTAAACTCTGAAA
Pbr167S9	chr4_98305405_98328724_167	167	chr1,chr2,chr4,chr7	1549	0.6527	255786	0.0001	CATGTACCAATATCTTATGAAAAAATCAAGAAATAATTTGGGTCATTTTTACGGAAGCAAAGCGTGTACAGCAGCCTAGGCTTTTCGTCAAAAATTAGTTTCTGCTCTAGAGACCTTCAATTGAGTCAGACATAGACAAATGATGACTCATTAGAATGTTTACAAAC
Pbr417S10	chr3_326007739_326066494_417	417	chr1,chr2,chr3,chr4,chr5,chr6,chr7	317	0.6403	137283	0.0001	CTCGTTTTAAAAATGGATTTCCGATTATAAAGTATATATTGACCTTGTAATCCGGAACCTGCTATTTGGTTTGGACAAATGCATCTCAATCTGATAATGTCTTGAACACATAAATTTGTGTGTTCTATAACGAAATATCCGAAGCTTATAAGAAAATCGGATTTGAGTCTCCGAAACTGATGACGAACTCGAAATGTGCCGATTTTGTGCGATTACTTCTATTTTTTTCGGTCTCGTGTTAAATATGGATTCCCGATTATAATTTAGACCGACCTTGTTATGCGAAACCTACTATTTGATTTAGGCAAATGCATCTCAATGTGATGATCCGAAGATTATAGGAAAATCGGATCCGAGTCTCAGAAACTGTGAGGAACTCGAAATGTTCCGATTTTGTGT…
Pbr111S11	chr6_4616664_4632391_111	111	chr4,chr5,chr6	1166	0.6396	122477	0.0001	TACGACTGACCGTTTTGAAGACCGAAGATGCGAGGCTGAAGACGTAATTCCACGTTAATCCGTATTGAAATAATACGACAATTGAATAAAAACGAAAATACTAAAAAATCG
Pbr349S12	chr7_150590619_150720631_349	349	chr7	1254	0.6369	425360	0.0002	ACTTTGAATTTCGTAAACAACTCATGAGGAGAGTATTTGGATGGGAAAAGGGCCAACGATGTCAGTACGTCACATGGTCCTCAGTTTTCAACCAAGATTTTAAGGTTTATCATCTCTTAAAGGCCGTTTTCGAGTTCCAGGCGCTTTAGAGCGCTTTCAAGGTAGTTCCTATATACTAGGTAAATATCATGTTTGAAACTAGTGTCCCGGGATTAGTAAAATAAATAAGGAGGGATTTATTTTGATGGGAATGGTGTTTAGGTTTTAGGCAAATTACATAATATGCTATCGAAAAGCCAGTTTTACCGATTTTAATAGTAATTATGCCAAATGTTTAGCTTTATAGC
Pbr178S13	chr1_336141291_336207714_178	178	chr1	406	0.6348	71943	0	AACAAGTTCCCTTCAATTGTGAAGGTTATCTTTCATAAAAGCTACGAAGTCCTAAAAAGTCAAATTCACCCCTAGCAACCCCTAGATCAGTCAAATTGTTAAGAAAAGGGTATCTACCAGCAAGGGTATCGGTTAAAATCCACCACAATTAATCCAAAACTGTTCACAAAATGAATTC
Pbr162S14	chr7_123245451_123520878_162	162	chr1,chr2,chr3,chr4,chr5,chr6,chr7	94312	0.6296	15117847	0.0062	ATCACAGGTTCGAAGATTACTAGAGTTGGACCTGAGTTTCTCATTCGGATGAACTGAAGATGAAATTTATCAGATTTGAACATCACAGGTTCGAAGATTACTAGAGTTGGACCTGAGTTTCTCATTCGGATGAACTGAAGATGAAATTTATCAGATTTGAAC
Pbr196S15	chr2_61225265_61295406_196	196	chr1,chr2,chr3,chr4,chr5,chr6,chr7	405935	0.6173	79193713	0.0324	AAATAGAGACCAAAGTAGATGCAAAAGGATATTGATAGGTATAAGGTATCCAAGAGCTAGAGAGAGCTTAAAGGAGACAATAGGAGACGAATGGAGACAAATAGAGACCAAAGGAGTTGCAAAAGGATATTGAGAGGTATAAGGTATCGAAGAGCTAGAAAGAGATTAAAGGAGATAATAGGAGACGAATGGGGAT
Pbr480S16	chr7_57874506_57922973_480	480	chr1,chr2,chr3,chr4,chr5,chr6,chr7	1560	0.6146	757448	0.0003	AGGTGCCATTAACAGTATTCGAATTTTGACAACCCCTTAAGTAAAAGACCGGACTCCCTTTAGCACTTCCCTTCAACTGACTACCCCTTAACAGGAAGGTGTCCCTTAACGTACTGTGGGGATGCCAATAGTATTTAGCCTGACAATTTTGCCCTTAACCTCTTCATACGAACTCTGAATGACTCTGTTCTTTCTCCGTTGGCTTCGCCGTCTCGTCCTCTACATAATGAAAAGTAGAAATCTTGTATTTGAACGTTACATTTGGTCTTTGGCCCTTCTTCACTTTTAGCTAGCTTCTTTTATTGCACAACTAAGCTCAAATTCACTTCTTTTTAAATTATTCAATTAATAACACACAACTAAGAGAAAACAAGCGTAACACCCGATTATTTGCAAGAA…
Pbr165S17	chr6_287711257_287808615_165	165	chr1,chr2,chr3,chr4,chr5,chr6,chr7	255011	0.6121	41884967	0.0171	ACAATTATTTTACAAATCTCATAGGTATCTGGGTGGAAACATCTAACTAATAAAAGAGACCGCGTGCACCAACATAAATTATTCAGGATAACTTATAATGCTATATAACTCACGCCTGCAAGTGGATTTGGAAATCCGATTCACAGGATGGGCCCGGACTAACAG
Pbr169S18	chr4_13465927_13483005_169	169	chr4	172	0.6095	28934	0	AATGTAAGAAAGGGAGTTTCGGGACAGGCTAGTTGTCGCACTTCTGTGCATTCATTTGGAAAATCCTTCTACAGACGATCATTTTAGGTTATTTTAAGACATTTTGAACCATTTCCAATGGTCATGGTGGTCCGTATTGGTATTTCGATTTTTGCCCACATATGGGATA
Pbr371S19	chr2_50487252_50552762_371	371	chr1,chr2,chr3,chr4,chr5,chr6,chr7	82628	0.6092	30690515	0.0125	ATGCATAAACGCAGGGAAACTTACAAGTACCTCGTCCAAAAATTTGATCTTGTTTGGCAAAAACTGCCTTTTGAGGCCCTAAACGATGGAATTTGGCTAAAATCTGGTGACCATGTGGATCTATAGATCAACATGTCTTGATCTTTGGGCTGTTTCCCATAAAAATGGACTCCTATTGAGCCAAATTTTACGACTCTCGGGTTTTTAGCCTATGTCGAACGCCTTGAAATGCATAAATGCAGGAAAACTTAAAAGTACCTCGTCCAAGAATTTGATCTTGTTTAACCAGCACCCTAGACGACCTTAAGTATCGAAAAATTCGAAATCTTTCCGTTCAAAAATTAGTTTATCGTCTATACATGCACCTGGGA
Pbr191S20	chr2_91095_172028_191	191	chr2,chr3,chr5,chr7	764	0.6021	142758	0.0001	TCAAGTTTGCTCAATACTTCTCCGCACGAGCTCGGAATGACCTCAGTCTTTTTGCGTTGACTCCATATTTAAATTCTCTACAAAATGGTGAGAAGAAATCATATATATGGTTTAGTTTTATTCTCCAACTATCCCTTTCTTCATTAGGGTAGGTCATATTGCCAATGTGGCCAGCCACATTGCCACTATGC
Pbr188S21	chr4_313866270_313950054_188	188	chr4	603	0.6011	111449	0	CCATAATGTGTTAAGAGGGCGTAGCATTTCGTGCTACGGTCTGGGAGATAAGCCGCCGGAAATGAAATAAGTCAGTCAAAATCTTGCCAGAAATTAGTTTTTTACTACCGCTGAAAATCAAAAACTAGACAAATCTGTAAGGATTTGGCAGAAATGTTCCGTACGAAAAATGTTCGCCCATGTCTTTA
Pbr496S22	chr7_25429560_25542080_496	496	chr5,chr7	538	0.5988	265786	0.0001	ATTGCTCAAAGGAAGGTACCAAGTTTACTACTTAACACGTCTCCAATGTATTGGCTAGAACTCACTATTAATTCTTCGTGGCAAGTCTGATTCGGGCAAATTATGGCTCATTGGAAACCTTATGGCGAGGAGAATCTTTCCTTGCAATTATATTGGATTAACAACCTCGTTTTAATAGTAATTTAACAAAAAATTATTAAAATATTCAATCAAATGCACGGTTTTGGGATTAATTCCGAAAATCCGGGGCGGGCGCCCTCCCATACATGTTTTAACCCACAAACCTCCACTATTTTTCTTTCTCTCGGGCAAGACCTTCGTTAACTAGTCGCTCGCAGTCATAAGGAAAACAGCTTAAAAAAATGGCAAAAAAAATAAAAAAGGCAATCAACACGAGGA…
Pbr194S23	chr1_170063370_170150839_194	194	chr1,chr2,chr3,chr4,chr5,chr6,chr7	50306	0.5979	9701439	0.004	CCTAGACATGTCAAATTTAAACTTGGGCATGTCAAATTGAATCTTGGGCATGGGATTGAAAGCACAAGCCTACGGTCTTGGGAATCTCAAAATTGATCCTAGACATGTCAAATTTAAACTTGGGCATGTCAAATTGAATCTTGGGCATGGGATTGAAAGCACAAGCCTACGGTCTTGGGAATCTCAAAATTGAT
Pbr223S24	chr7_19617734_19646493_223	223	chr1,chr2,chr3,chr4,chr5,chr6,chr7	1959	0.5964	472232	0.0002	CGATTATAGGTTGCCCCACATCGAACCTTTGCCAAAATTGCACAGGTTTTAGGGTGCAGAGCCAGCCCTAACCATTTGGTTCGTGTTTGCGACGTAGCACTAATCGGAAGTTTAACAGCTTACATTTCCTTCCGATTATAGGTTGCCCCAAAATGAGTTTTTTCTAAAACCCTTTAATTCCAAAATTTTGAAATGTTCTATAATCGGTAGCAAATTTGGCTAC
Pbr178S25	chr3_332887500_332906351_178	178	chr2,chr3,chr4,chr6,chr7	1811	0.5955	320542	0.0001	ACACGAGCCCGAGCACTAAGCCCAAGCCTTAGTGAAGCAAAAATATTTCCCCCCACCCGGGTCACAAGCCCCCCCTCAATTAAGACACAATTTAACTTGATTTTCAAAATGTTTAGAAAATAAATCAAAACTAATTTTTCCAAAAAGATTAGTCTTGGTTGACTTGTCCATGGTGCAG
Pbr202S26	chr1_296357671_296486852_202	202	chr1,chr2,chr3,chr4,chr5,chr6,chr7	1100	0.5941	220865	0.0001	TTGTACAAGGTTAGCCAACACACATTCGGGAGGATAAGCTTTTACTTATCCTCCGAATGTAACAATTACAAAATCTCCAAAGATTAGTGTTTTTCGAAATTCAGAATTTCGGGCCAATCGGTAGATAGTATAGATTTTTAACTACCGAATATTCTTGGTTCGAAACCAACCACGCCATGGCTCTAGGCGGTTCCAAGGGCCA
Pbr103S27	chr3_74874364_74886873_103	103	chr1,chr2,chr3,chr4,chr5,chr6,chr7	1322	0.5922	132678	0.0001	ATCAGATTGGATGAAACTGCAACCTATTATTGAACTCGGGTTGCAAGATTACCATATACAGACCCAGTGTTCTCGTCCAGGTGAGTTTTGAGAGAAGTCAAAT
Pbr152S28	chr1_16467589_16597481_152	152	chr1,chr2,chr3,chr4,chr5,chr6,chr7	9098	0.5789	1283863	0.0005	AGAACGATGAATCTATCCTTTTACAAGTAAGATTCCATTGGAATATTCTCCGAAACCTTAAACACACACGAATTCGTCAACTTCGAGAAAGAAACTGGCTCCGAGGTCGAAACCTGGCGAGGAGTGGACTAGTGTAAGTCAGAAACTTCGTT
Pbr145S29	chr5_23093751_23153114_145	145	chr1,chr2,chr3,chr4,chr5,chr6	3073	0.5586	441885	0.0002	AAAACTGGGCCAATATAGATAAGATTCCTTCGTATGAACGACGAGTCCAACAGTGTGCTTGTATGATTCCATGTAGATACTCGCCGGAACCGTAACCAAACCCTAGATTTCATCAGGTTCGAGAAAGAATCTTGCTCGGAGATCG
Pbr151S30	chr3_174281802_174305771_151	151	chr1,chr2,chr3,chr4,chr5,chr6,chr7	13083	0.5563	1999734	0.0008	AGGCATGCTTCCTCAACACATCCTTCTCTTAGTGTTGAGACGTGTAAATTCCTCAACACTCACTACTGTGTTGCTAGGCATGCTTCCTCAACACATTCTTCCTCTTAGTGTTGAGACGTGTAAATTCCTCAACACTCACTACTGTGTTGCC
Pbr228S31	chr5_345633193_345670343_228	228	chr5,chr6	946	0.524	218103	0.0001	CCAAGTCTTAGCAGTATGACAAGTGGGGTGATTCCCAGTTTGCTCTATTGCTTGGCAGAGACGTAGGGTGATGCCTAGTCTTATCTGCCGTCGATCCAACCTGTGAACATGTAAACCAAGTCTTAGCAGTATGACAAGTGGGGTGATTCCCAGTTTGCTCTATTGCTTGGCAGAGACGTAGGGTGATGCCTATCTTATCTGCCGTCGATCCAACCTGTGAACATGTAAA
Pbr418S32	chr7_172026109_172074412_418	418	chr1,chr2,chr3,chr4,chr5,chr7	2900	0.5072	1209028	0.0005	CAAGATGGCCGGAAGCTGCAAGCTGGCCGGGTCCTGGTGCAGCCATCATGGCCGGGCTGAAAGCTGCGAACGCGAAGAAGCTTCATTCTTCCAAGCCGCAAGCCGGCTTTGGACGGTGAAGCTTCATTCTTGCAATTTGCAAGTTGACGGAACACAATGAAGCTTCACTAAGGCATTCCCTTGGCGAGATCCGGCCTTGGGGAGTTGATGAATGATTTTTCCTACCCTAACCTCACTTGTAGAAATGCGATTAATACATATATAGGGAAGGGGTGTTGGCTTGAGCTTGAAAAATAAAGTTGGTCCCAAATCTCGTTGGGAGTGCATGGCAACGTATATTGGCCACTTTCGAAGCAAAAAATTGCTTGGTCATACTCGAAATCGCATCACTAGACACTT…
Pbr122S33	chr5_261542867_261604249_122	122	chr1,chr2,chr3,chr4,chr5,chr6,chr7	15382	0.4672	1845584	0.0008	AAATTGGCTAGTGGTGCGTGTTGGCATGTGCCAATGGCACGCACGGCCAAGTTGACCTAGTTGCACGGTTTGCAAGCCTAGGGCGCTATTTTTGGCATGTGCCAAACGGTATAGCGGCTTAG
Pbr140S34	chr4_25150582_25174771_140	140	chr4	482	0.3597	64017	0	CTCCGCAGGTCCCGCCGATCTCGTCATCTTGCCCTATGTGCGGACGGATCCCACTCCGGTGGGTGATCCGCTCCGCAAGTCCCGCCAATCTCGTCATATTGCCCTATGTGCGGACGGATCCCACTCCGGTGGGTGTCCG
Papaver somniferum satellite library
Satellites	Represented_Region	Length	Chromosomes	Repeat_Number	AT_Percentage	Genomic_Size	Genomic_Percentage	Sequence
Pso338S1	chr1_218093314_218167572_338	338	chr1,chr2,chr3,chr4,chr5,chr6,chr7,chr8,chr9,chr10,chr11	71164	0.7308	23885555	0.0087	TTAGGATTTGGATTAGTTCTGCATGGTCTTTCATCTTTCTTCTATTGTGAAATTTGACTTCCTTCATATTTTCTTGAATCAACGTACATAGAAATGCAATTTTTACTAGACGTATTGCCTTAGAACATATTAATTGTAATTACAATACATTTTTCAAACTTTTTCTGTTAAAGATGAGTTTATCTAGTTTACAATTTAGTCTCAGAAATCAATTTCCGACTTATAACGAAATGTGTAGACTTTTTTGAGTTAACGTATATAAAATTCAACATTTTTATGAACTCTTTCTTTTTATGTTGGCTTTGTCTTTCTATTTGATTCAAGATAGATGAAATTTG
Pso112S2	chr6_8018379_8037763_112	112	chr5,chr6,chr10,chr11	187	0.7232	20982	0	GTACTCTAAATCTCTCAAAAACATACTCAAAATGTCAAGAAGATCTTTCAAGTGTAGTATAGCTTATTACAATATGGACTACTGAAAGTTAAAACCATCTAAGTAAAATATA
Pso263S3	chr11_75356414_75521455_263	263	chr1,chr2,chr3,chr4,chr5,chr6,chr7,chr8,chr9,chr10,chr11	24293	0.7148	6017394	0.0022	CGAAAAATACATGTTTCGACCCATGCCCATGCGCGTGTACCAAGCACCAAGTCCGTGTCTACTTGAAATTATTTTTTGCAAGTTTTTAACTTGATAAATAATTTATTTAAGAGTTTTATTTATGGAAAAAATTCTTTTTTTGTGTTTAATTGTTTTACAAGAAACAAAAGTCGTTTTATAAGAAAAAACCTAAACCTAACTTGATTTGCAAGTTAATTTTCCTATAAATACAACTCGAAAATCTCTTTTCAAAACACACAACT
Pso112S4	chr9_225869570_225885169_112	112	chr1,chr2,chr3,chr4,chr5,chr6,chr7,chr8,chr9,chr10,chr11	11086	0.7027	1226074	0.0004	ATTTTCACAGTCTGTAATATTTACTTTACTTATTTTCGATAAGGGTAGTCTGGTCATTTTCATAGTCTCCATAATATTTATTGCACTTATTTCCATAAGGGTAATATGGTC
Pso168S5	chr2_95607390_95775993_168	168	chr2,chr4,chr5,chr6,chr8,chr10,chr11	30170	0.7024	4970634	0.0018	ACCGCTAGAAACTGTTTAAAACATCTAATAATATACTAAAACTGGTAAATTTAAGAGGATGGTTCAAAAGAATACACAAAAGTATAGGTAACTGCTTAGTTTCGTAGTAGGCTTATTATCAATAACTCATAGTTCGTTAAGATTAAAGAATTAATAGATGTCACCTGG
Pso230S6	chr8_161862126_162937759_230	230	chr8	4613	0.7	1054731	0.0004	GAACGATAGGTTTTTGCCTTTTTGGTAGTTTTTATAATGGATGAAAATCACAAGAAGTTCTCTTTTATCTATATTACTGACAGAATCTGTTACAAAAGAAGCAAATAGAATATTGTATTGGTTTTGTCTCATCTCAGTAAAAGCACTTGCATTTGCATTGACGTCTCTTTCTATCTCTGTGATAAAGATTGATGTTTTAGGAAAATATACTTAAAGGTTTTCTTCATGAT
Pso451S7	chr4_130721775_130782224_451	451	chr1,chr2,chr3,chr4,chr5,chr6,chr7,chr8,chr9,chr10,chr11	17867	0.6829	8279743	0.003	TTTTTAGAGTTTTCAAGGCTTTTTAGAGAACATTCAAAGTTGATCTTCACTATTGTAGGGATTTGTTATTATCATTCTTTATCGAATCTCCTAGCTTGTAGATCCCAGTACTACGGAGTATTATTAAATTTAAGCTTTTCAAAGCTTTTTGGAGTCTTCTTGAGCTTTTTAGAGTTTCTCAGAGCTCTTTCAGGGCTCTTTAGTGTTTTTAGGGTTTTTAGGAAACATTCAAAGATAACCTTCATTATTGTAGGGAATTTTGTTAGTATCATTCTTTATAAAGAATTAAGTTACTTTTAGTTGGCTTTAACGAATCCCCTGGCTAGTAGATACTAGTGCTACGAAATATAATTAACTTAAAGCTTTTTCAGAGCTTTTTAGAGTTTTTCAGAGCTCTTT…
Pso169S8	chr5_3742636_3766770_169	169	chr1,chr2,chr3,chr4,chr5,chr6,chr7,chr8,chr9,chr10,chr11	11380	0.6746	1896341	0.0007	TTTCGTTAAAAATTCGGTTTTGCTCTTTGGACCTTCAATTTCAGTCAGAAATAGACAAATAATGGCTCATTAGAAAGCTTACATATCATAGAACAATATCAAGTTTAAAAAGGAACAAAATATTTCAGGTCATTTTTACGAAAGCAAAGCGTGTACAGCTGCCTATGCT
Pso350S9	chr8_25614148_25718343_350	350	chr4,chr8	307	0.6552	106464	0	CATCATCATACTTTACCAACCTCGTATTAATGAAATGAGATTCTGTTATTAAATTCTAGGGATTCTGTAATAAAGATTCTTCCTTCACATTAGACATACGATTTCTTACCAAAAACAAATTATACAGAGAAAAAAAAAGTCGTTGAAGGTGAAAAAACTTGTATACGGTCAAGACACCTTATGGGTATGCATCATCCATTTAATAAAGATTTTGTGAAAATACACATAAACATGGTGCGAAACCTGGTTGTTGCAGTTACTTACTCAGCAGTCAGCACCCATAGTTTTCAAAATGGTTTTCGGAACACTTTTTACCCACCATATGAATGTCGTTGGACACTTGTGCTG
Pso340S10	chr4_145334122_145420448_340	340	chr1,chr2,chr3,chr4,chr5,chr6,chr7,chr8,chr10,chr11	2100	0.6296	743426	0.0003	TTAAAATCGGTAAAACTGGCTTTTCGATAGCATATTATGGAATTTGCCTAAAATCTAAACACCATTTCCCATCAAAATAGATCCCTCCTTAGTTTTTTTACTAATCCCGGGTCATTGGTTTCAAACAGGATATTTTCCTAGTATATATGAACTACCCTTGAAAGCGCTCTGAAAGCGCTCTTAAACTAGAAAACGACCTTTAAGAGCTGATAAACCTTAAAATCTTGGTTGAAAACTGAGAACCATGTGACGTACTGACATCGTTGGCCCTTTTCCCATCCAAATACTCTCCTCTTGAGTTGTTTACGAAACTCAAAGTGCTGTAACGCTCAACATTTGGCATAATTACTA
Pso142S11	chr8_41017157_41055114_142	142	chr8	3348	0.6268	472207	0.0002	GACCATAAACTAATTTTTGGACAAGATGCTTTCGAATTTTTCGATACTTATGGACGTCTAGGGTGATGGTCAAACAAGTCAAATTTTTGGACGAGGTACTTTTAAGTTTTCCTGCATTTATGCATGCCCATGAGCATGTCTA
Pso192S12	chr1_261562184_261628375_192	192	chr1,chr2,chr3,chr4,chr5,chr6,chr7,chr9,chr11	144280	0.625	27158017	0.0099	AATTTTCTACTTAGAGCAGTTTCGAGTGTACATTCGAAAAATACACACTCGAAAAGACTCGAACGCTATAATTTAGCTCAAGAGGTGTCTATTTTGATTGGAAACATGCTAATGATCAGGACATGTTGGTCTATAGACCCACATGATCTTGATATTTTAGCCAAGTTTTGAAGCCTAGGCCTCATAAACACG
Pso169S13	chr6_105678429_105725813_169	169	chr6,chr9	312	0.6213	52193	0	CTTATAATAACCTAAAATGATTGTCTGTAGAAGGATTTGGAAAAAGAATGCACAGAAGTGCAACAATTAGCCTGCCCCGAAACTCCCTTTCTTACATTTATCCCATACGTGTGCAAAAATCGAAATACCAATACGGACCACCATGACCAATGGAAATGGTTCAAAATGT
Pso211S14	chr9_223241596_223271715_211	211	chr1,chr2,chr3,chr4,chr5,chr6,chr7,chr8,chr9,chr10,chr11	8382	0.6209	1737927	0.0006	ATTCGGAAGTTTGGGTAACTGAGTTGACTTCCGATTATTGCAAGTTCAAAATTTGAAAAGTATCAGTTTTTCCCAAATTCTGATTTTTGGGCCATCGTACATTCGGGACTTTACAAAAAACAATTATCCTCCGAATATTACAAGTTCAAAACAAACCATGCCATGGCTCTAGGTGGTTCCAAGGGCCAATATAGAAGGTTAGACAACCCAT
Pso162S15	chr10_183227241_183592340_162	162	chr1,chr2,chr3,chr4,chr5,chr6,chr7,chr8,chr9,chr10,chr11	23184	0.6173	3724839	0.0014	TGAACTGGATCAGAAATATATCAGTTTTCAACATCCCAGGTTCAAATATTACTAGAGTTAGACCTGAGTCTCTCGTTCGGATGAACTGGATCAGAAATATATCAGTTTTCAACATCCCAGGTTCAAATATTACTAGAGTTAGACCTGAGTCTCTCGTTCGGA
Pso120S16	chr3_46433906_46450651_120	120	chr1,chr2,chr3,chr4,chr5,chr6,chr7,chr8,chr9,chr10,chr11	2496	0.6167	294000	0.0001	CGATGGAGTTTCGGTTTCTCCAGTTTTGCTCGAAATCGTTCCAACTCGGTCAAATTTTCGACTGAAGTGTCGAGTCTTGAATATGTAACTAATTTTGACGTAAATCGTCTAAATTCGAAA
Pso232S17	chr1_23631950_23776527_232	232	chr1,chr2,chr3,chr4,chr5,chr6,chr7,chr8,chr9,chr10,chr11	1290	0.6164	295684	0.0001	CATCCAAAACACGAACCAAGTGGTTATGGCTGGCTGTGTACACTCAAAACCTATGGAATATGGCAAGGGTTCGATCTGTGGCTCCTTATAATCGGTAGGTTGTTAAGTTGTATTCCCTTCCGATTATAGCAGGTTTCAAAATTCAATACATGAAGGATTTTAGAAAAAACTCATTTTGGGGCAACTTATAATCGGTAGGTTTTGTAATATATTTAACTCCCGATTAACGCTG
Pso225S18	chr4_172020959_172183071_225	225	chr4	723	0.6133	161939	0.0001	GATCGATCAGAGAGGAATGAAGATTCTGGAACTCCACTTAAACAACAACAGCCTCAATCACAATCTCCTGTGTCACCTTCAAAAAGAAGAAGAAGAAGAAGTAGTAGTAAAAAAGGAGGAGAAGATGAAAAGGCAGCTAAAGGAGATGGTGTAAAAAAGATCCTATCAGATCAGGAAAACAAGAAAATGGGGAAAGAGAAGAGGAAGGATATTGAAGCAGTACAA
Pso493S19	chr10_108979587_109081630_493	493	chr10	207	0.6105	101818	0	TGCTAACTCAAGTTATATCGGGCAGTCTTATCCTGGACACATCTTCGCACGTTGGGGTTTAGCATTACTTCAGAGTATACCCGCGAACTAATGTGTTAAGGACAGCTTGTTGAACCTGTGATTCTGCCCTCATCAATTTGTTCGTGGTAGAGTTGTTTGATACTGTTCTTTATATTTATTGTTTGATACATCTGACGTTTCTTCAATTGTTGCAAGATTCCAACAGAACAGAGCAAAGTGGGCAGTATTAACAGCTTCATCAATATCAGCATCATCGAATACAATAAATGGAGATTTTCCTCCGAGCTCCAAAGTAGCTTGCTTTTTGCTGACAATTCAAGTATTGTCTGCCCAGTGGCAGTCGATCCAGTGAATGCAACCTGCATGGAAATGAACTCA…
Pso243S20	chr1_57600826_57656150_243	243	chr1	402	0.61	96576	0	TTTCTCCCGGCTTCAAAACTAAATTGCTTGATAAAATTTGCACTTCTGTAAGGATATATTTATGGCTTTTTCGGTTTATAAAATCTAAGTAACGGCTTGATAGATGTGAAATGTGCGAGTAGTGCTAGTGCAAAATTCGCGACAGAAAATGTTGGCCCTTGTTGGTGTGGCCACGTTAGGCTTACTTTTACTCGTGAAAAAAAAAATTGGGGACGGGAGAGGCTCGTTAGCCTTACTTTTT
Pso199S21	chr7_195647821_196421508_199	199	chr4,chr6,chr7	4048	0.603	796338	0.0003	AGTCTTGGTTGACCAGTCAGCGACGGAGGCACGAGCCCGAGCCTTAAGCCCAAGCCTTAGTGATGACAAAAATATTTGTTTTCATTAAGAGAATAAATCAGCCCGGGTCACACGCCCCCCCACATTTAAGAAAGAATTCAATTTGATTTTCAAAACGTTTTAGGAAATAACTCAAAATAATTACGTCCAAAAAATGATA
Pso188S22	chr11_22741143_22846328_188	188	chr11	1752	0.5904	324604	0.0001	AACATTTCTCCAAAATCCTTACAGGTTTCTCTAGTTTCTGATGTTTTGCGGCAACATAAAGTGACTTTTTCCCAAATTCTGGACGAGATTATTTCGCTCCGGGCGGATTATCTCCCATACCTTAGCACGAAATGCTATGCCCTCTTAACAAGTCCTAGTAAAGACATAGGAGAACATTTCTCATGAGG
Pso495S23	chr2_122884840_122938838_495	495	chr1,chr2,chr6	2196	0.5867	1105506	0.0004	AGTAGTAAACTTGGTAAAATATCTTCAGCAATCGATCATACCAGCACTAATGCACCAGAACCCATCAGAACTCTGCAGTTAAGCGTGCTTGGGAGAGAGTAGTACTAAGATGGGTGACCTCTTGGGAAGTCCTCGTGTTGATTGCCTTTTTTTATTTTATTTTTGCCATTTTTTTAGCGGTTTTCCTTATGACTGCGAGCCGAGTAATTAGCGAATGGATTACCCGAGAGAAAGAATGGGTTTTTATGGCACGAAGCCTGGGAGGGCGCCCGCCCCAGGTTTTTGGAATTCATCCAAAAACGTGCATTTAATTGAATATTTTAATAGTTTTTTATTAAAATACTACCAAAACGAGGTTGTTAATCCAAAATAATTGCACGAAAGGATTCTCCTCGCCAT…
Pso291S24	chr3_251510907_251547910_291	291	chr2,chr3,chr4,chr7,chr8,chr9,chr10,chr11	10462	0.5808	3137291	0.0011	AATTTTGAGATGCCCAAGACCGTAGGGTTGTGCTTTCATGCCCATGCCCAATATTCAATTTGATATGCCCAAGTTTAAATTTGACATGCCTAGGATCAATTTTGAGATGCCCAAGACCGTAGGGTTGTGCTTTCATGCCCATGCCCAAGATTCAATTTGATATGCCCAAGTTTAAATTTGACATGCCTAGGATCAATTTTGAGATGCCCAAGACCGTAGGGTTGTGCTTTCATGCCCATGCCCAAGATTCAATTTGATATGCCCAAGTTTAAATTTGACATGCCTAGGATC
Pso135S25	chr6_197030886_197062328_135	135	chr6	239	0.5704	31990	0	TTCTTTTCTTGATTGCGTCGATCAGAGTGTTTTGGTGCAACTTCTTCGCCTTTCGTTCTTTTTTTGAGTTTGAGCCTCTTCTCTGCTTCTCTGATCTTGATTCATTCCCGTTTGAGTTTGTGCCTCCCTCTGCAA
Pso111S26	chr9_193958835_193980699_111	111	chr1,chr2,chr3,chr4,chr5,chr6,chr7,chr8,chr9,chr10,chr11	620	0.5586	64581	0	CCTTGTCCTGTTCTTTGGCTTGTTTCCCATCGAAATGGACCCCTAAGGATCTAAATTACGACACTTGGATTTTTAGCCTCCAAATAGGCTATAGCCTGCTCATCTGCATTG
Pso154S27	chr10_164948601_165080794_154	154	chr1,chr2,chr3,chr4,chr5,chr6,chr7,chr8,chr9,chr10,chr11	28133	0.5584	4192295	0.0015	TTCTCGAAGTCGACGAATTCGTGTGTGTTTAGGGTTTTTGAGAATATTCCCATGGAATCTTGCCCGGAAACTGCTAAAGATTCATCGTTCTTACGAAGTTCCAGACTTATAGTAGTCCTCTCATGGCCAGGTTTCGATCTCGGAGCCAGTTTGT
Pso445S28	chr5_59342008_59432785_445	445	chr1,chr3,chr5,chr10	15143	0.5561	8000962	0.0029	ACACCTTGTTCTGGACATATCATGTTATGGCACACCATATTCTACGCACTATGTTACGGCACACCACGTTCTGACACACAACACCTTGTTCTGGACATATCATGTTATGGCACACCATATTCTGACGCACTATGTTATGTCACACCAAGTTCTCACACACAACACCTTGTTCTAGACATATCATGTTATGGCACACCATATTCCGACGCACTATGTTATGGCACACCACGTTCTGACACACAACACCTTGTTCTGGACATATCATGTTATGGCACACCATATTCCGACGCATTATGTTATGGCACACCACGTTCTGACACACAACACCTTGTTCTTCACATATCAGTTATGGCACACCATATTCTGACGCACATGTTATGGCACACCACGTTCTGTCGC…
Pso103S29	chr5_245211690_245245776_103	103	chr1,chr2,chr3,chr4,chr5,chr6,chr7,chr8,chr9,chr10,chr11	103180	0.5534	10510046	0.0038	ATATTTGACACCTCAGACCTGGCCTGGACGAGAACATCGGGTCCGTATATGGTAATCTTGCAACCTGAGTTCAGTAATAGGTTGCAGTTTCATCCAATCTGAT
Pso149S30	chr10_145201597_145235783_149	149	chr1,chr2,chr3,chr4,chr5,chr6,chr7,chr8,chr9,chr10,chr11	54129	0.5405	8089400	0.003	TTCCTCAACACCACTACTGTGTTGCTAGGCATGCTTCCTCAACACATTTTCCTCTTGGTGTTGAGACGTGCAAATTCCTCAACACCACTACTGTGTTGCTAGGCATGCTTCCTCAACACATTTTCCTCTTGGTGTTGAGACGTGCAAA
Pso242S31	chr3_94401156_94430475_242	242	chr1,chr2,chr3,chr4,chr5,chr6,chr7,chr8,chr9,chr10,chr11	15733	0.4587	3483092	0.0013	CCAAAGCCATGCCGGCCATGCCTCCATGCCGCTGGCTGCCAAACGAAGGGTTGCAACAATCAACGACCACCCTTCCTTCTGAGATGCAAATCTCAGCCGTCCAAGTTCGCCACCAAACGCGTGGCAACTTTTGGCCCAATGCCAAGCCCTAATTTTGGCCGCGCCTAAACTATGCCAAAACCCTAATTTTGGCCGCGCCTAAAACTATGCCAAAATCCTAGCTTGGCCGCGCCTAAACCATG
Pso158S32	chr7_292383640_292564039_158	158	chr1,chr2,chr3,chr4,chr5,chr6,chr7,chr9,chr10,chr11	16546	0.4177	2527463	0.0009	CATGTGCCAATGGCATGTGTGGCGGCTTGGCCCTAGGTTTGCACGGCATGGCATGCTAGGTTTGCAAGCGCCACTTTGGCATGTGCCAATGGCATGTGTGGCGGCTTGGCCCTAGGTTTGCACGGCATGGCATGCTAGGTTTGCAAGCGCCACTTTGG
Pso138S33	chr10_62196153_62210727_138	138	chr1,chr2,chr3,chr4,chr5,chr6,chr7,chr8,chr9,chr10,chr11	66506	0.3504	9003907	0.0033	GGCTGGCATGGTTGGCATGCCTTGGCGCGGAGACGTGGCTGGCATGGCATGCCATTGGCACAGTGGTGCGGCTGGCATGGTTGGCATGCCTTGGCGCGGAGACGTGGCTGGCATGGCATGCCATTGGCACAGTGGTC
Papaver setigerum satellite library
Satellites	Represented_Region	Length	Chromosomes	Repeat_Number	AT_Percentage	Genomic_Size	Genomic_Percentage	Sequence
Pse338S1	chr12_40181692_40390472_338	338	chr1,chr3,chr4,chr5,chr7,chr8,chr9,chr10,chr12,chr13,chr14,chr15	53468	0.7337	17906192	0.0039	CCTTAGAACATATTAATTGTAATTACAATACATTTTTCAAACTTTTTCTGTTAAAGATGAGTTTATCTAGTTTACAATTTAGTCTCAGAAATCAATTTCCAACTTATAAAGAAATGTGTAGACTTTTTTGAGTTAACGTATATAAAATTCAACATTTTTATGAACTCTTTCTTTTTGTGTTGGCTTTGTCTTTCTATTTGATTCAAGATAGATGAAATTTGTTAGGATTTGGATTAGTTCTGCATGGTCTTTCATCTTTCTTCTATTGTGAAATTTGACTTCCTTCATATTTTCTTGAATCAACGTACATAGAAATGCAATTTTTACTAGACGTATTG
Pse182S2	chr10_31653465_31676596_182	182	chr1,chr2,chr3,chr4,chr5,chr8,chr9,chr10,chr12,chr14,chr15,chr19	2237	0.7212	375312	0.0001	TAACTAAATTTTGATTATGTAATAACTAAATTATGATTATGTAATAACTAAATTATATTACGTAATACTAAATTCCAAAGCGACGAAGTTCCATTTTCATCAGTTTTACTCGAACTCGTTTCGAATCGATCAATATTTCAGGTGAAGTGTCGAGTCTTGATTATG
Pse180S3	chr1_25353121_25416220_180	180	chr1,chr2,chr3,chr4,chr5,chr6,chr7,chr8,chr9,chr10,chr11,chr12,chr13,chr14,chr15,chr16,chr17,chr18,chr19,chr20,chr21,chr22	26285	0.7167	4608920	0.001	AGAAAAATACATGTTTCGACCCATGCCCATGCGCGTGTACCAAGCACCAAGTCCGTGTCTACTTGAAATTATTTTTTGCAAGTTTTTAACTTGATAAATAATTTATTTAAGAGTTTTATTTATGGAAAAAATTCATTTTTTGTGTTTAATTGTTTTACAAGAAACAAAACTCGTTTTATA
Pse112S4	chr5_45830148_45848145_112	112	chr7,chr8,chr9,chr10,chr11,chr12,chr13,chr14,chr15,chr16,chr17,chr18,chr19,chr20,chr21,chr22	5589	0.7054	618206	0.0001	AGACTGTGAAAATGACCAGACTACCCTTATTGAAAATAAGTAAAGTAAATATTACAGACTGTGAAAATGACCATATTACCCTTATTGGAAATAAGTGCAATAAATATTATGG
Pse114S5	chr6_18456816_18469941_114	114	chr6	238	0.7018	26746	0	TTTGATGAAAAATCTTAGTTTCTTGAATTTGAGTTGTGAAAGTTACTGGTCATTATGCATAAACTGAATCATTGATAACATGATTGAACATGGGTTCTTTCTCAATTGGCAATT
Pse230S6	chr8_62527662_63048382_230	230	chr8	3641	0.7	832013	0.0002	ACATCAATCTTTATTACAGAGATAGAAAGAGACGTCAATGCAAAGGCAAGTGCTTTTACTGAGATGAGACAAAACCAATACAATATTCTCTTTGCTTCTTTTGTAACAGATTCTGTCAGTAATATAAATAAAAGAGAACTTCTTGTGATTTTCATCCATTATAAAAACTACCAAAAAGGCAAAAACCTATCGTTCATCATGAAGAAAACCTTTAAGTATATTTTCCTAAA
Pse168S7	chr14_45181885_45596981_168	168	chr1,chr3,chr5,chr6,chr7,chr8,chr10,chr11,chr12,chr13,chr14,chr15,chr17,chr18,chr19,chr20,chr21	65072	0.6905	10662827	0.0023	GAATGCTTAGTTTCATAGTAGGCTTGTTATCAATAACTCATAGTCCTCTAAAATTAAAGAATTAATAGATGTCACCTGGAACGCTAGAAACTGTTTAAAACATCTAATAATATACAAAAACTGGTACATTGAAGAGGATGGTTCAAAAGAATACACAGAAGTATAGGT
Pse450S8	chr9_56712665_56799921_450	450	chr11,chr12,chr13,chr14,chr15,chr17,chr19,chr20,chr21,chr22	2234	0.6891	975657	0.0002	AGCTTTTTCAGAGCTTTTTAGAGTTCTTCAGAGCTCTTTAGATATTTTAGGGCTTTTTAGAGTTTTCAGGGTTTTTTAGAGTTTTCAAGGCTTTTTAGAGAACATTCAAAGTTGATCTTCACTATTGTAGGGATTTGTTATTATCATTCTTTAACGAATCTCCTAGCTTGTAGATCTCAGTGCTACAGAGTATAATTAAATTGAAGCTTTTCAAGGATTTTAAGAGTCTTCCTGAGCTTTTTAGAGTTTCTCAGAGATCTTTCAGGTCTCTTTAGTGTTTTTAGGGTTTTTAGGAAACATTCAAAGATAATCTTCATTATTATAGGGAATTTTGTTAGTATCATTCTTTATAAATAATTAAGTCACTTTCAGTTGGGTTTAAAGAATCCCCTGGCTAGT…
Pse160S9	chr11_69337550_69373462_160	160	chr1,chr2,chr3,chr4,chr5,chr6,chr7,chr8,chr9,chr10,chr11,chr12,chr13,chr14,chr15,chr16,chr17,chr18,chr19,chr20,chr21,chr22	4363	0.6875	755183	0.0002	TAACCAGAAAAGTGAAAAAAGTAATGCATAAGACGTTATGCAGCTAAAACAAAATAATGCATAATGTCTTATGCATCGCATAACCAGAAAAGTGAAAAAAGTAATGCATAAGACGTTATGCAGCTAAAACAAAATAATGCATAATGTCTTATGCATCGCA
Pse169S10	chr7_126655922_126681981_169	169	chr6,chr7,chr17,chr20	1107	0.6805	183846	0	CCACGACCAGTGATAATGGTTCTAAACCTTTTATATTGGTCTAAATCAGGTTGATTTAGGAGGATATCCCAAAACAATAGGCAGAAGTATAGTCAATTGCTTTGTTATTATAGATTTTTTATTATGTAACTGTGAAAGAGTCAAAAAACTAATATTCTTACAGAGGCCA
Pse169S11	chr11_82560486_82587146_169	169	chr1,chr2,chr3,chr4,chr6,chr7,chr8,chr9,chr10,chr11,chr12,chr13,chr14,chr15,chr16,chr17,chr18,chr19,chr20,chr21,chr22	31166	0.6647	5173419	0.0011	AAAAACTCGATTTTGATAATGAGACCATCAATTCAAGTCAGAACTAGAGAAATGATGGCTTGTTACAAAGCTTACAATCAATGGAACAATATCTTATAAAATGATCCAAAAATATTTTGCCTCATTTTTGCGGATACAAACCGTACTCGCCGCCTTTGTATTTTGTG
Pse169S12	chr6_157095852_157136558_169	169	chr1,chr2,chr3,chr4,chr5,chr6,chr7,chr8,chr9,chr10,chr11,chr12,chr13,chr14,chr15,chr16,chr17,chr18,chr19,chr20,chr21,chr22	44804	0.6647	7313076	0.0016	AAATATTTTGTTCATTTTACACTTGATATTGTTCTATGATATGTAAGCTTTCTAATGAGCCATAATTTGTCTAGTTCTGACTGGAATTGAAGGTCCAAAGAGCAAAACCGAATTTTTAACGAAAAGCATAGGCAGCTGTACACGCTTTGCTTTCGTAAAAATGACTG
Pse168S13	chr21_107498126_107522009_168	168	chr13,chr19,chr21	15945	0.6607	2652544	0.0006	TGTGCATTCTTTTGTAATATCCTTTTTCAAGTACACTTTTTAGACTATTAAAAGATATTTTGAACCATTTTCATTTGTCCTGGTGGTCTCTTTTGTAAAGTCGATATCCAGACACCTATGAGGTTTTGATAATAAGATGAATATCGAGCAAGCATGATCCGGCACTTC
Pse136S14	chr7_178584364_178602596_136	136	chr5,chr6,chr7,chr11,chr13,chr16,chr17,chr18,chr19,chr20,chr21,chr22	1451	0.6593	183144	0	TGTATGTCTGAAGTGGTTTTCTACTATAAATTTTAAACAGTGAATATATCAGAAAAACTCGTATAACTGGAGCTCATGTGTCGCTTCTAACTCTAAATGTGTTTATACCTTATACGATTGAACCCTGACCCTAAG
Pse347S15	chr8_195101683_195188814_347	347	chr8,chr17	300	0.6542	103858	0	TGCAACAACCAGGTTTCGCACCATGTTTATGTGTATTTTCACAAAATCTTTATTAAATGGATGATGCATACCCATAAGGTGTCTTGACCGTATACAAGTTTTTTCACCTTCAACGACTTTTTTTTTCCTGTATAATTTGTTTTTGGTAAGAAATCGTATGTCTAATGTGAAGGAAGAATCTTTATTACAGAATCCCTAGAATTTAATAACAGAATCTCATTTCATTAATACGAGGTTGGTAAAGTATGATGATGCAGCACAAGTGTCCAACGACATTCATATGGTGGGTAAAAAGTGTTCCGAAAACCATTTTGAAAACTATGGGTGCTGACTGCTGAGTAAGTAAC
Pse192S16	chr9_1_22371_192	192	chr1,chr2,chr3,chr5,chr9,chr12,chr14,chr15,chr17	5171	0.6458	985726	0.0002	ACACTCGAAAAGACTCGAACGCTATAATTTAGCTCAAGAGGTGTCTATTTTGATTGAAAACATGCTAATGATCAGGACATGTTGGTCTATAGACCCACATGATCTTGATATTTTAGCCAAATTTTGAAGTCTAGGCCACATAAACAAGATTTTTCTACTTAGAGCAGTTTCGAGTGTACATTCGAAAAATAC
Pse209S17	chr15_12769945_12811274_209	209	chr1,chr2,chr3,chr4,chr5,chr7,chr8,chr9,chr10,chr12,chr13,chr14,chr15,chr17,chr19,chr20	7856	0.6364	1631346	0.0004	ATATTCGGAAGTTTGGGTAACTGTTTAACTTCCGATTAATTCAATTTCAAAATTTGAAAAGTATCAGTTTTTCCCAAATTCTGATTTTTGGGCCATCGTACAATCGGAACTTTACAAAAAAATTTATCCTCCGAATATTACAAGTTCAAAACAAACCACGCCATGGCTCTAGGTGGTTCCAAGGGCCAATATAGAAGGTTAGACAGCCC
Pse296S18	chr2_129544914_129575929_296	296	chr1,chr2,chr3,chr4,chr5,chr7,chr8,chr9,chr10,chr11,chr12,chr13,chr14,chr15,chr16,chr17,chr18,chr20,chr21,chr22	484	0.6364	141260	0	CACCTCGTTCTCTCAAACTGTCGCACAATAATCTGGTTAGGACACACGTCATCATCATTTTGTAGCTCCGTGGACTTTTGTGAAACAACAGATCTCGAAAAGACACATCTTGATTAGTACATACATATTTGAGTGACGTAAACCACTTATGTGAGTGAATGTTTTAATAGAAAATAATTTTCTCCTCGTGGGTTGAGGATTTAATCTTTATCATAGCGATTATGTAATCATAAACCCAATACTTTGTGGATATATTTTTGTCTGGCGAAATGATGCATTGGTTTCGCAGTGTAAACG
Pse351S19	chr1_251259165_251317282_351	351	chr1,chr2,chr3,chr4,chr5,chr6,chr8,chr10,chr12,chr14,chr15	1995	0.6304	707823	0.0002	TCGTAAACAACTCAAGAGGAGAGTATTTGGATGGGAAAAGGGCCAACGATGTCAGTACGTCACATGGTTCTCAGTTTTCAACCAAGATTTTAAGGTTTATCAGCTCTTAAAGGTCGTTTTCTATTTAGAGCGCTTTCAGAGCGCTTTCAAGGGTAGTTCATATATACTAGGAAAATATCCTGATTGAAACCAATGACCCGGGATTAGTAAAAAAACTAAGGAGGGATCTATTTTGATGGGAAATGGTGTTTAGATTTTAGGCAAATTCCATAATATGCTATCGAAAAGCCAGTTTTACCGATTTTAATAGTAATTATGCCAAATGTTGAGCGTTACAGCACTTTGAGTT
Pse143S20	chr8_180458767_180474339_143	143	chr8	3728	0.6294	524378	0.0001	ATAAACTAATTTTTGGACAAGAAGCTTTCGAATTTTTCGATACTTATGGACGTCTAGGGTGATGGTCAAACAAGATCAAATTTTTGGACGAGGTACTTTTAAGTTTTCCTGCATTTATGCATGCCCGTGAGCATGTCTAGACT
Pse190S21	chr19_160676893_160766751_190	190	chr4,chr5,chr6,chr7,chr11,chr13,chr16,chr17,chr18,chr19,chr20,chr21	23769	0.6263	4661159	0.001	CGGCCTTAGAATGACCTCAATATTTTCGCGTTGGTTCCATTTTTAAATTCTCTACAATATGGTGAGAAAAAATTAAATAATTGTTTGAGTTGTATTCTTCAATTTTCCCTTTCTTTCTTAGGGTAGGTCATATTCCCAATGTGGCGGCTACATCGGCCTTATGCTAAAGTTTGCTCATAACTTCTCCGGG
Pse169S22	chr12_107159062_107206633_169	169	chr5,chr7,chr9,chr12,chr14	284	0.6213	47489	0	CTTATAATAACCTAAAATGATTGTCTGTAGAAGGATTTGGAAAAAGAATGCACAGAAGTGCAACAATTAGCCTGCCCCGAAACTCCCTTTCTTACATTTATCCCATACGTGTGCAAAAATCGAAATACCAATACGGACCACCATGACCAATGGAAATGGTTCAAAATGT
Pse232S23	chr4_22888745_23018133_232	232	chr1,chr2,chr3,chr4,chr5,chr6,chr7,chr8,chr9,chr10,chr11,chr12,chr13,chr14,chr15,chr16,chr17,chr18,chr19,chr20,chr21,chr22	1421	0.6164	323361	0.0001	CAAGGGTTCGATCTGTGGCTCCTTATAATCGGTAGGTTGTTAAGTTGTATTCCCTTCCGATTATAGCAGGTTTCAAAATTCAATACATGAAGGATTTTAGAAAAAACTCATTTTGGGGCAACTTATAATCGGTAGGTTTTGTAATATATTTAACTCCCGATTAACGCTGCATCCAAAACACGAACCAAGTGGTTATGGCTGGCTGTGTACACTCAAAACCTATGGAATATGG
Pse162S24	chr10_29581509_29791464_162	162	chr13,chr14,chr15,chr16,chr17,chr18,chr19,chr20,chr21,chr22	1587	0.6111	247158	0.0001	CTGATATATTTCTGATCCAGTTCATCCGAACGAGAGACTCAGGTCTAACTCTAGTAATATTTGAACCTGGGATGTTGAAAACTGATATATTTTCGATCCAGTTCATCCGAACGAGAGACTCAGGTCTAACTCTAGTAATATTTGAACCCGGGATGTTGAAAA
Pse493S25	chr10_103707369_103791186_493	493	chr10	170	0.6105	83642	0	TAGCATCAAATTTTTTGCTTCAGATATTATGGGAAACTGTTTTTATTGCAACTTCATATTGTTTTTTTACCGGGTCATTTGTGCTCAAGGTAATACTCATGAGTTCATTTCCATGCAGGTTGCATTCACTGGATCGACTGCCACTGGGCAGACAATACTTGAATTGTCAGCAAAAAGCAAGCTACTTTGGAGCTCGGAGGAAAATCTCCATTTATTGTATTCGATGATGCTGATATTGATGAAGCTGTTAATACTGCCCACTTTGCTCTGTTCTGTTGGAATCTTGCAACAATTGAAGAAACGTCAGATGTATCAAACAATAAATATAAAGAACAGTATCAAACAACTCTACCACGAACAAATTGATGAGGGCAGAATCACAGGTTCAACAAGCTGTCC…
Pse243S26	chr4_56655391_56703226_243	243	chr4	397	0.61	95381	0	TTTCTCCCGGCTTCAAAACTAAATTGCTTGATAAAATTTGCACTTCTGTAAGGATATATTTATGGCTTTTTCGGTTTATAAAATCTAAGTAACGGCTTGATAGATGTGAAATGTGCGAGTAGTGCTAGTGCAAAATTCGCGACAGAAAATGTTGGCCCTTGTTGGTGTGGCCACGTTAGGCTTACTTTTACTCGTGAAAAAAAAAATTGGGGACGGGAGAGGCTCGTTAGCCTTACTTTTT
Pse199S27	chr3_109013667_109652673_199	199	chr3,chr6,chr10,chr12,chr15,chr18	3183	0.603	621391	0.0001	TAAATGTGGGGGGGCGTGTGACCCGGGCTGATTTATTCTCTTAATGAAAACAAATATTTTTGTCATCACTAAGGCTTGGGCTTAAGGCTCGGGCTCGTGCCTCCGTCGCTGACTGGTCAACCAAGACTTATCATTTTTTGGACGTAATTATTTTGAGTTATTTCCTAAAACGTTTTGAAAATCAAATTGAATTCTTTCT
Pse122S28	chr13_2657329_2759967_122	122	chr1,chr2,chr3,chr4,chr5,chr6,chr7,chr8,chr9,chr10,chr11,chr12,chr13,chr14,chr15,chr16,chr17,chr18,chr19,chr20,chr21,chr22	7562	0.6016	904764	0.0002	GAACTTCAAATGTGGTATAACGGCATACAGACTAAGAACCAATAAGCTCTGGGTGGGTTCTGACTTCAAACTTAGCATGATACATCATCGAAAATCGATAAGTATGAAGCTCAGTGTCGATTC
Pse188S29	chr14_166572625_166872809_188	188	chr14	1555	0.5851	287486	0.0001	TCATGAGAAATGTTCGCCTATGTCTTTACTAGGACTTGTTAAGAGGGCATAGCATTTCGTGCTAAGGTATGGGAGATAATCCGCCTGGAGCGAAATAATCTCGTCCAGAATTTGGGAAAAAGTCACTTTCTGTTGCCGCAAAACATCAGAAACTAGAGAAACCTGTAAGGATTTTGGAGAAATGTTCC
Pse154S30	chr1_188918068_188947725_154	154	chr1,chr2,chr3,chr4,chr5,chr6,chr7,chr8,chr9,chr10,chr11,chr12,chr13,chr14,chr15,chr16,chr17,chr18,chr19,chr20,chr21,chr22	19215	0.5844	2858352	0.0006	AAGTCTGAGAGTTCGCAAAAAAGATGAATCCAACCATTTACGGGTAAGATTCCATGGAAATATTCTCAGAAACCTTAAACACACACAAATTCGTCAACTTCGAGAAAGAAACTGGCTCCGAGATCGAAACCTGGCCAGGAGCGGACTACTATAT
Pse291S31	chr2_66664900_66706457_291	291	chr1,chr2,chr3,chr7,chr8,chr9,chr10,chr13,chr14,chr15,chr17,chr19,chr20,chr22	11426	0.5813	3351182	0.0007	TTGGGCATGGGCATGAAAGCACAACCCTACGGTCTTGGGCATCTCAAAATTGATCCTAGGCATGTCAAATTTAAACTTGGGCATATCAAATTGAATTTGGGATGGGCATGAAAGCACAACCCTACGGTCTTGGGCATCTCAAAATTGATCCTAGGCATGTCAAATTTAAACTTGGGCATATCAAATTGAATCTTGGGCATGGGCATGAAAGCACAACCCTACGGTCTTGGGCATCTCAAAATTGATCCTAGGCATGTCAAATTTAAACTTGGGCATATCAAATTGAATC
Pse120S32	chr22_11629269_11651805_120	120	chr2,chr3,chr9,chr10,chr14,chr22	449	0.575	52559	0	ATTTCATTTTCCTCGCTATTGCTGAGGCTACTACTACCAACATTCCCCTCACTACACTTGGCCATTGGCTTCCAATTGTTACCCATCTTCATCTTCATATTCTTCTCACTCTGTCCGATA
Pse484S33	chr16_164908134_164983074_484	484	chr4,chr6,chr12,chr13,chr16,chr19	1244	0.5723	619059	0.0001	AACTTAGTAAGATCCTTTCAGCAATCGATCATACCAGCACTAATGCACCAGAACCCATCAGAACTCTGCAGTTAAGCGTGCTTGGGCGAGAGTAGTACTAAGATGGGTGACCTCTTGGGAAGTCCTCGTGTTGATTGCCTTTTTTGTTTTTTCCGCGATTTTTTTTGCCGATTTGTCTAGTGAAGGGCGGTGACTACTTTGCGAGCGGTGAAGGACATTTGTTTTCACCGGGACTTGTCTTTTTGGACAAAATCCTTTCGAATTATGTCCTAATTTTCTGAAAACCCGGTGATTTGAATATTATAATGCATTTTCACTAAAAAGATATTTAAAAGAGGTTAATCTTCCGGAACAACTGCTCCAGAACAATCTCCTCGCGGTACGGTTTCCAACGAGTCA…
Pse103S34	chr7_44060241_44106015_103	103	chr1,chr2,chr3,chr4,chr5,chr6,chr7,chr8,chr9,chr10,chr11,chr12,chr13,chr14,chr15,chr16,chr17,chr18,chr19,chr20,chr21,chr22	101516	0.5631	10191387	0.0022	TTAACTCAGGTTGCAAGATTACCATATACAGACCCGATGTTCTGGTCCGAGCCAGGTTCGAGGTGTCAAATATATCAGATTGGATGAAACTGCAACCTATCAC
Pse445S35	chr10_119787616_119832223_445	445	chr2,chr4,chr5,chr10,chr16	15771	0.5612	8006906	0.0017	ACCTTGTTCTGGACATATCATGTTATGGAACACCATATTCCGACGCACTATGTTATGGCACATCTGACACACAACACCTTGTTCTGGACATATCATGTTATGGCACACCATATTCTGACGCACTATGTTATGGCACACCACGTTCTGACACACAACACCTTGTTCTGGACATATCATGTTATGGCACACCATATTCCGACGCACTATGTTATGGCACACCACGTTCTGACACACAACACCTTGTTCTGGACATATCATGTTATGACACACCATATTCCGACGCACTATGTTATGGCACACCACGTTCTGACACACAACACCTTGTTCTGGACATATCAAATTATGGCACACCATATTCCGACGCACTATGTTATGGCACACCACATTCTGTCGCACAAT…
Pse111S36	chr9_177334804_177363257_111	111	chr1,chr2,chr3,chr4,chr5,chr6,chr7,chr8,chr9,chr10,chr11,chr12,chr13,chr14,chr15,chr16,chr17,chr18,chr19,chr20,chr21,chr22	2132	0.5586	226388	0	CCTTGTCCTGTTCTTTGGCTTGTTTCCCATCGAAATGGACCCCTAAGGATCTAAATTACGACACTTGGATTTTTAGCCTCCAAATAGGCTATAGCCTGCTCATCTGCATTG
Pse149S37	chr2_148571116_148630283_149	149	chr1,chr2,chr3,chr4,chr5,chr6,chr7,chr8,chr9,chr10,chr11,chr12,chr13,chr14,chr15,chr16,chr17,chr18,chr19,chr20,chr21,chr22	67851	0.5369	10032763	0.0022	TGTGTTGAGGAAGCTTGCCTAGCAACACAGTAGTGGTGTTGAGGAATTTGCACGTCTCAACACCAAGAGGAAGAATGTGTTGAGGAAGCTTGCCTAGCAACACAGTAGTGGTGTTGAGGAATTTGCACGTCTCAACACCAAGAGGAAAA
Pse144S38	chr3_31707383_31766864_144	144	chr1,chr2,chr3,chr4,chr5,chr6,chr7,chr8,chr9,chr10,chr11,chr12,chr13,chr14,chr15,chr16,chr17,chr18,chr19,chr20,chr21,chr22	11515	0.5034	1628532	0.0004	GCGCCTGATTGACTGACAAATTCACAAAAGGTCTCAGGGCAGCCAAAGGCGCCTGATTGACTGACAAATTCACAAAAGGTCTCAGGGCAGCCAAAGGCGCCTGATTGACTGACAAATTCACAAAAGGTCTCAGGGACAGCCAAAG
Pse106S39	chr12_48663773_48680578_106	106	chr1,chr2,chr3,chr4,chr5,chr6,chr7,chr8,chr9,chr10,chr11,chr12,chr13,chr14,chr15,chr16,chr17,chr18,chr19,chr20,chr21,chr22	8815	0.4717	968324	0.0002	CTAGAAGAAGCCTCTTCAACGCTCGCTCTAGAAGAAGCCGCTTCAACGCTCTCTCCAGCAGAAGCCGCTTCAACGCTCGCTAGAAGAAGATGCTTCAACGCTCTCT
Pse428S40	chr12_48073346_48150799_428	428	chr1,chr2,chr3,chr4,chr5,chr6,chr7,chr8,chr9,chr10,chr11,chr12,chr13,chr14,chr15,chr16,chr17,chr18,chr19,chr20,chr21,chr22	39781	0.4369	17078225	0.0037	ACCTTTGGCCCAAAACCCTAGTTTTGGCCACGCCAAACCGCGCCAAGGCATGCCATGCCACATGTGCCAATGGCATGCCAACCACCTTTCCGCGCCATACCATGCCGGCCTTCCCTGTGCGGCTACCAAAACGAAGGCGTGCGATGATCAACGGCCACCCTTCCATCTTAGATGCAAATCTTAGCCGTCCAAGGTCGCCAAACAACGCATGGTAACCTTTGGCCCAAAACCCTAGTTTTGGCCACGCCAAACCGCGCCAAGGCATGCCATGCCACATGTGCCAATGGCATGCCAACCACCTTGTCGCGCCATACCATGCCGTCCTTCCCTGTGCGGCTACCAAAACGAAGGCGTGCGATGATCAACGGCCACCCTTCCATCTTAGATGCAAATCTTAGC…
Pse157S41	chr17_157594734_157659480_157	157	chr1,chr2,chr3,chr4,chr5,chr6,chr7,chr9,chr10,chr11,chr12,chr13,chr14,chr15,chr16,chr17,chr18,chr19,chr20,chr21	22333	0.4177	3459911	0.0007	TGGCATGTGTGGCGGCTTGGCCCTAGGTTTGCACGGCATGGCATGCTAGGTTTGCAAGCGCCACTTTGGCATGTGCCAATGGCATGTGTGGCGGCTTGGCCCTAGGTTTGCACGGCATGGCATGCTAGGTTTGCAAGCGCCACTTTGGCATGTGCCAA
Pse138S42	chr15_144358330_144399418_138	138	chr1,chr2,chr3,chr4,chr5,chr6,chr7,chr8,chr9,chr10,chr11,chr12,chr13,chr14,chr15,chr16,chr17,chr18,chr19,chr20,chr21,chr22	120773	0.3623	18874585	0.0041	AACCATGCCAGCCACATCTCCGTGCCAAGGCATGCCAACCATGCCAGCCGCACCACCGTGCCAATGGCAAACCATGCCAGCCGCACCACCGTGCCAATGGCAAACCATGCCAGCCACGTCTCCGCGCCAAGGCATGCC
