# Supplementary material for: The centromere landscapes of four karyotypically diverse Papaver species provide insights into chromosome evolution and speciation
Source: Cell Genom. 2024 Jul 30;4(8):100626. doi: 10.1016/j.xgen.2024.100626 (PMC11406182; doi:10.1016/j.xgen.2024.100626)
Supplement: Table S8. Syntenic relations between P. rhoeas and three other Papaver species, used to detect centromere satellites, related to Figure 2 [file mmc7.xlsx]

## Sheet: Sheet 1
Table S8. Syntenic relations between P. rhoeas and three other Papaver species, used to detect centromere satellites, related to Figure 2.
The syntenic relations detected by Drimm-Syteny
P. rhoeas			P. somniferum			Type		P. rhoeas			P. bracteatum			Type		P. rhoeas			P. setigerum			Type
Chr	Start	End	Chr	Start	End			Chr	Start	End	Chr	Start	End			Chr	Start	End	Chr	Start	End
chr1	26034275	36961676	chr7	140071822	144924002	Other		chr1	10684862	756718	chr7	341149364	341149986	Other		chr1	33930028	36222036	chr3	12400907	12397830	Other
chr1	26034275	36961676	chr7	292050814	297146425	Other		chr1	44835989	11883441	chr1	28363350	5611157	Other		chr1	33930028	36222036	chr3	163178452	163175288	Other
chr1	50779133	57007636	chr7	302136175	306469901	Other		chr1	98095199	49182582	chr1	212025660	253682436	Other		chr1	33930028	36222036	chr19	158801874	158198730	Other
chr1	50779133	57007636	chr10	140368776	138017592	Other		chr1	103015040	98388297	chr1	206598434	211422418	Other		chr1	33930028	36222036	chr22	2276158	2667653	Other
chr1	66851501	57440391	chr7	130829028	138607047	Other		chr1	109108847	103065795	chr1	199598390	192154788	Other		chr1	50867757	47229454	chr3	2729228	5311803	Other
chr1	66851501	57440391	chr10	132156645	137738866	Other		chr1	112180193	109881591	chr1	205218005	200818944	Pericentromere		chr1	50867757	47229454	chr10	72358757	71352568	Other
chr1	85835969	74455189	chr7	122967680	129995325	Other		chr1	150635941	112546945	chr1	200256679	199902011	Pericentromere		chr1	50867757	47229454	chr19	154145307	154144200	Other
chr1	85835969	74455189	chr10	124224313	129862015	Other		chr1	183250704	183652764	chr1	163654195	179431363	Pericentromere		chr1	50867757	47229454	chr22	7367654	6203134	Other
chr1	86249204	90189056	chr7	116047703	118986376	Other		chr1	184191308	183741007	chr1	182204106	182549535	Pericentromere		chr1	71743770	85256308	chr3	169759684	180648150	Other
chr1	86249204	90189056	chr10	121120177	124062808	Other		chr1	186907380	197697032	chr1	161090042	140891549	Other		chr1	71743770	85256308	chr10	81848009	88025575	Other
chr1	92973523	90986179	chr7	122201359	119365782	Other		chr1	197817808	202943361	chr1	135403827	140653831	Other		chr1	71743770	85256308	chr19	149955225	146896518	Other
chr1	92973523	90986179	chr10	119018694	120410813	Other		chr1	203062857	203457423	chr1	134720717	134299061	Other		chr1	71743770	85256308	chr22	10648273	14661618	Other
chr1	98046235	93574348	chr7	112749530	115613363	Other		chr1	204926904	204929176	chr1	132633671	132348243	Other		chr1	90267278	86248049	chr3	184936737	188316327	Other
chr1	98046235	93574348	chr10	116722840	118505700	Other		chr1	205705915	204929308	chr1	133877240	132634461	Other		chr1	90267278	86248049	chr10	88690691	91640369	Other
chr1	98277404	102871815	chr7	105303045	112380836	Other		chr1	205968254	229998054	chr1	129879188	93042444	Other		chr1	90267278	86248049	chr19	144510609	146299444	Other
chr1	98277404	102871815	chr10	116460990	112706279	Other		chr1	234491583	230145118	chr1	92567490	89275397	Other		chr1	90267278	86248049	chr22	16509098	15123300	Other
chr1	103014063	108445665	chr7	105212818	100560674	Pericentromere		chr1	235298134	267008907	chr1	88812973	53901772	Other		chr1	102868456	98388297	chr3	191636478	198496231	Other
chr1	103014063	108445665	chr10	112477992	108604030	Pericentromere		chr1	271259634	291020907	chr1	48851081	32245235	Other		chr1	102868456	98388297	chr10	100067542	96526926	Other
chr1	108742912	110746638	chr7	269229163	267999368	Pericentromere		chr1	307659915	292036234	chr1	273870577	255716178	Other		chr1	102868456	98388297	chr19	138401727	141002272	Other
chr1	108742912	110746638	chr10	108171150	107137030	Pericentromere		chr1	353879399	314628434	chr1	320355357	277872377	Other		chr1	102868456	98388297	chr22	23008461	18879837	Other
chr1	113529155	112546945	chr7	266869560	266303928	Pericentromere		chr1	356842745	370078296	chr1	339030182	326650326	Other		chr1	108445665	105399857	chr3	203494753	201661937	Other
chr1	113529155	112546945	chr10	99011816	98128658	Pericentromere		chr2	571729	62285368	chr2	207244	82086637	Other		chr1	108445665	105399857	chr10	104353980	102119567	Other
chr1	177782015	183797322	chr7	247910069	244961956	Pericentromere		chr2	65734586	65814689	chr2	83870075	83752719	Other		chr1	108445665	105399857	chr19	134655233	136549301	Other
chr1	177782015	183797322	chr8	156592757	158401420	Pericentromere		chr2	65993018	66281143	chr2	83616280	83475642	Other		chr1	108445665	105399857	chr22	28315415	26204279	Other
chr1	193051688	183820120	chr7	188432921	199372839	Pericentromere		chr2	66548880	67056977	chr2	82862621	82388329	Other		chr1	112406172	108756833	chr3	38983565	36777885	Pericentromere
chr1	193051688	183820120	chr8	164962789	158732335	Pericentromere		chr2	67339421	177507814	chr2	87082722	210841475	Other		chr1	112406172	108756833	chr10	106481861	104579813	Pericentromere
chr1	195761234	193357289	chr7	187726936	186022472	Other		chr2	184387361	179077616	chr2	217578129	212359419	Other		chr1	112406172	108756833	chr19	132888466	134528002	Pericentromere
chr1	195761234	193357289	chr8	167889052	165266817	Other		chr2	185780906	184408972	chr2	227893679	226330918	Other		chr1	112406172	108756833	chr22	30359213	28521430	Pericentromere
chr1	197693866	198495881	chr7	179076876	180577158	Other		chr2	187112259	191628600	chr2	225078984	217644622	Other		chr1	113529155	112546945	chr3	39986792	39154620	Pericentromere
chr1	197693866	198495881	chr8	169536546	170268502	Other		chr2	191747037	192224304	chr2	226283168	225586734	Other		chr1	113529155	112546945	chr10	113605019	114493503	Pericentromere
chr1	202599475	201142041	chr7	183971616	183018577	Other		chr2	203597420	192529277	chr2	242485316	228060263	Other		chr1	113529155	112546945	chr19	131687059	132488422	Pericentromere
chr1	202599475	201142041	chr8	174611481	173355068	Other		chr2	203620387	208713841	chr2	255945673	251424655	Other		chr1	113529155	112546945	chr22	30963549	30619506	Pericentromere
chr1	203296787	205705915	chr7	176427710	177733379	Other		chr2	214126863	209185029	chr2	249329863	244214501	Other		chr1	129855677	148624822	chr3	43523969	43621617	Pericentromere
chr1	203296787	205705915	chr8	175101390	177968588	Other		chr2	218046946	214320370	chr2	261630405	258486227	Other		chr1	129855677	148624822	chr8	77714435	77708326	Pericentromere
chr1	206570562	206909004	chr7	184923520	184128631	Other		chr2	218279631	232965578	chr2	293801994	277981209	Other		chr1	129855677	148624822	chr10	110190739	108983663	Pericentromere
chr1	206570562	206909004	chr8	178417681	179208901	Other		chr2	233724244	233368451	chr2	268573052	267803453	Other		chr1	129855677	148624822	chr19	120680957	127849920	Pericentromere
chr1	219507910	207200279	chr7	161644009	175295985	Other		chr2	233724540	234296785	chr2	268574175	268824992	Other		chr1	190708350	187471828	chr3	114212602	112023233	Pericentromere
chr1	219507910	207200279	chr8	190544254	179286140	Other		chr2	234708866	236010331	chr2	273137484	270498316	Other		chr1	190708350	187471828	chr8	62089588	64400124	Pericentromere
chr1	219813642	222666397	chr7	161362123	159371751	Other		chr2	236046853	237146568	chr2	299495671	298751039	Other		chr1	190708350	187471828	chr19	118486332	116893625	Pericentromere
chr1	219813642	222666397	chr8	192112966	190608657	Other		chr2	239613198	239728825	chr2	269902470	269486983	Other		chr1	190708350	187471828	chr22	56640645	58446102	Pericentromere
chr1	222684977	226725088	chr7	159339283	156088236	Other		chr2	240463602	239996936	chr2	295007583	295913800	Other		chr1	196301978	193357289	chr3	117497246	119217839	Other
chr1	222684977	226725088	chr8	192538779	195210857	Other		chr2	244564465	242791078	chr2	307585777	304367273	Pericentromere		chr1	196301978	193357289	chr8	56166653	59880071	Other
chr1	229083726	227634770	chr7	154335926	155859496	Other		chr2	246678357	246078569	chr2	304070352	303045649	Pericentromere		chr1	196301978	193357289	chr19	107920498	110646757	Other
chr1	229083726	227634770	chr8	196509626	195571322	Other		chr2	265781998	315519671	chr2	308583278	355083146	Pericentromere		chr1	196301978	193357289	chr22	49847158	52283227	Other
chr1	229298755	229568985	chr7	154164338	153952848	Other		chr2	315668325	323583718	chr2	362491760	356509678	Other		chr1	197817808	197874881	chr3	126171661	125536149	Other
chr1	229298755	229568985	chr8	195330316	195273699	Other		chr3	1444166	33501879	chr3	10745686	43850741	Other		chr1	197817808	197874881	chr8	55395406	55180331	Other
chr1	229905887	229949644	chr7	153889839	153807452	Other		chr3	33701275	61764827	chr3	44310278	73438933	Other		chr1	197817808	197874881	chr19	106032837	106028102	Other
chr1	229905887	229949644	chr8	196750878	196863114	Other		chr3	62835197	61853989	chr3	92516417	90880299	Pericentromere		chr1	197817808	197874881	chr22	48466459	48397789	Other
chr1	233942171	230128881	chr7	152931043	150882762	Other		chr3	62934075	63887674	chr3	76871209	73947370	Pericentromere		chr1	201213301	203191983	chr3	122098203	120168682	Other
chr1	233942171	230128881	chr8	201996015	199736092	Other		chr3	64109734	65579032	chr3	90617296	87691350	Pericentromere		chr1	201213301	203191983	chr8	51366654	50174246	Other
chr1	234743443	234374899	chr7	153618765	153173896	Other		chr3	70102532	70110746	chr3	80686300	78104425	Pericentromere		chr1	201213301	203191983	chr19	102800959	101953097	Other
chr1	234743443	234374899	chr8	197115951	197438383	Other		chr3	96621514	96617141	chr3	171777385	169738926	Pericentromere		chr1	201213301	203191983	chr22	45426307	44412768	Other
chr1	237155865	235291822	chr7	149255335	150522426	Other		chr3	99956730	102144455	chr3	182514622	180040596	Pericentromere		chr1	203450950	204839322	chr3	129172620	128140211	Other
chr1	237155865	235291822	chr8	197938797	199440586	Other		chr3	102453692	104460098	chr3	102694772	101405555	Other		chr1	203450950	204839322	chr8	50122261	49021693	Other
chr1	239810452	237267787	chr7	145587240	148642733	Other		chr3	113848647	113571904	chr3	159076822	158633429	Other		chr1	203450950	204839322	chr19	101837589	100541572	Other
chr1	239810452	237267787	chr8	206800018	202570992	Other		chr3	119855487	121889512	chr3	149873201	147039383	Other		chr1	203450950	204839322	chr22	44225202	43294101	Other
chr1	240037681	269278362	chr8	206845943	221548205	Other		chr3	122150705	124096870	chr3	131805973	129672250	Other		chr1	204929308	205056896	chr3	128111140	127986019	Other
chr1	240037681	269278362	chr10	144002187	165387761	Other		chr3	127960260	128424870	chr3	112787418	112437689	Other		chr1	204929308	205056896	chr8	48925862	47843591	Other
chr1	269957511	280424160	chr8	222319806	226253808	Other		chr3	128569527	129310897	chr3	104427989	103048683	Other		chr1	204929308	205056896	chr19	100446938	100412905	Other
chr1	269957511	280424160	chr10	165690059	171811916	Other		chr3	130711399	129652183	chr3	166681026	166682510	Other		chr1	204929308	205056896	chr22	59337912	59409710	Other
chr1	297120619	280698927	chr7	17753650	23332532	Other		chr3	132050062	130790032	chr3	186589922	183483889	Other		chr1	205070552	205705915	chr3	127890728	127552894	Other
chr1	297120619	280698927	chr10	179930009	172039031	Other		chr3	132496441	133073562	chr3	165519990	165036436	Other		chr1	205070552	205705915	chr8	47741403	47319796	Other
chr1	353879399	297454750	chr7	5907497	17636979	Other		chr3	134116328	134312365	chr3	164848527	164302043	Other		chr1	205070552	205705915	chr19	100376374	99714587	Other
chr1	353879399	297454750	chr10	206573181	180266369	Other		chr3	137774849	137714311	chr3	139436289	139411040	Other		chr1	205070552	205705915	chr22	59609799	59836639	Other
chr1	356452245	373474652	chr7	1297628	5077656	Other		chr3	137886820	139201592	chr3	179112973	174777010	Other		chr1	205968254	210834828	chr3	129363945	133433770	Other
chr1	356452245	373474652	chr10	211859570	209747880	Other		chr3	140892287	141184273	chr3	138319838	137953071	Other		chr1	205968254	210834828	chr8	47008756	44526325	Other
chr1	374598138	373808982	chr7	5336084	5152893	Other		chr3	142081366	141306499	chr3	157818792	156654436	Other		chr1	205968254	210834828	chr19	99377469	96510919	Other
chr1	374598138	373808982	chr10	206719258	207266144	Other		chr3	142161473	144808575	chr3	164240637	160361453	Other		chr1	205968254	210834828	chr22	59934986	61727214	Other
chr2	37956697	571729	chr9	228821499	234587352	Other		chr3	145380131	144897365	chr3	188959440	188396701	Other		chr1	213140783	214167771	chr3	136487636	136831785	Other
chr2	37956697	571729	chr11	4603106	230648	Other		chr3	145515944	146214182	chr3	193368812	192418847	Other		chr1	213140783	214167771	chr8	40705540	39554768	Other
chr2	62432441	38679252	chr9	219183427	228427054	Other		chr3	147052695	146368667	chr3	190601213	190202040	Other		chr1	213140783	214167771	chr19	93911495	92415525	Other
chr2	62432441	38679252	chr11	10545901	4715451	Other		chr3	147208310	148766752	chr3	197238552	193934355	Other		chr1	213140783	214167771	chr22	64946127	64195015	Other
chr2	67056977	62870545	chr9	217006675	217056720	Other		chr3	149942782	151269104	chr3	192321767	190680227	Other		chr1	216852898	214582522	chr3	139579158	137465387	Other
chr2	67056977	62870545	chr11	10715363	11643110	Other		chr3	154699224	151330072	chr3	202432084	197321655	Other		chr1	216852898	214582522	chr8	37207748	38999104	Other
chr2	67650828	67802549	chr9	215739420	215569271	Other		chr3	154779190	156753741	chr3	207888619	204092316	Other		chr1	216852898	214582522	chr19	90262626	92003510	Other
chr2	67650828	67802549	chr11	12370457	12417365	Other		chr3	156898359	165007960	chr3	217823885	207972112	Other		chr1	216852898	214582522	chr22	66730180	68342231	Other
chr2	126116418	70013954	chr9	180420037	214650490	Other		chr3	165386282	174389524	chr3	218802036	230198656	Other		chr1	219507910	217336097	chr3	142454247	140016670	Other
chr2	126116418	70013954	chr11	39251461	12711700	Other		chr3	174410164	179479903	chr3	236236418	230608663	Other		chr1	219507910	217336097	chr8	34588647	36950387	Other
chr2	132760402	126425432	chr9	175122223	180112044	Other		chr3	179676778	209832854	chr3	236493446	293917321	Other		chr1	219507910	217336097	chr19	87836633	89674967	Other
chr2	132760402	126425432	chr11	39395833	43551511	Other		chr3	209943461	219479080	chr3	294124246	306665571	Other		chr1	219507910	217336097	chr22	69454328	71426185	Other
chr2	142031349	133696336	chr9	168887881	174912415	Other		chr3	241448741	220263510	chr3	324913990	312308754	Other		chr1	222945395	226725088	chr3	145000894	148194841	Other
chr2	142031349	133696336	chr11	49197845	44348333	Other		chr3	244374009	285290128	chr3	325952329	373151408	Other		chr1	222945395	226725088	chr8	32509858	30252216	Other
chr2	142259613	153711393	chr9	159750459	168720809	Other		chr4	935815	83050067	chr4	13801052	98569192	Pericentromere		chr1	222945395	226725088	chr19	85217499	87696567	Other
chr2	142259613	153711393	chr11	49369492	58119551	Other		chr4	90478034	86300472	chr4	113806322	101177033	Pericentromere		chr1	222945395	226725088	chr22	73118069	75606255	Other
chr2	160765578	153801351	chr9	152383765	157411334	Other		chr4	92145373	91239007	chr4	99468040	100177725	Other		chr1	227446379	229998054	chr3	149553824	150692019	Other
chr2	160765578	153801351	chr11	63061779	58186551	Other		chr4	96766159	92658385	chr4	117707633	114854718	Other		chr1	227446379	229998054	chr8	29917689	28293094	Other
chr2	163438934	161071453	chr9	157551783	158857266	Other		chr4	106727102	97343680	chr4	130267629	120886456	Other		chr1	227446379	229998054	chr19	82660888	81377185	Other
chr2	163438934	161071453	chr11	64881382	64089642	Other		chr4	109899349	108852340	chr4	141605034	139885376	Other		chr1	227446379	229998054	chr22	76186618	77428939	Other
chr2	163529921	168026037	chr9	151522094	147092246	Other		chr4	125636459	114231794	chr4	141875074	153564159	Other		chr1	230145118	234743443	chr3	153488425	150863221	Other
chr2	163529921	168026037	chr11	65003446	67566318	Other		chr4	126798705	165854863	chr4	153784805	201909640	Other		chr1	230145118	234743443	chr8	25433806	28031957	Other
chr2	173685758	168247447	chr9	142032197	146714302	Other		chr4	166107466	273592108	chr4	202174971	311025081	Other		chr1	230145118	234743443	chr19	78338365	80888845	Other
chr2	173685758	168247447	chr11	74526350	78821181	Other		chr4	282636680	278580802	chr4	327815246	323194164	Other		chr1	230145118	234743443	chr22	79550710	77716735	Other
chr2	176245375	173762311	chr9	141966034	139667701	Other		chr4	286109840	311507438	chr4	330325554	349883368	Other		chr1	237155865	235291822	chr3	156335440	153841798	Other
chr2	176245375	173762311	chr11	72393417	74376149	Other		chr4	315612391	318424665	chr1	277872038	275029140	Other		chr1	237155865	235291822	chr8	22018210	25113543	Other
chr2	181401787	177269043	chr9	136519543	139481494	Other		chr4	318846063	328109426	chr4	353220098	358125536	Other		chr1	237155865	235291822	chr19	74791674	77945836	Other
chr2	181401787	177269043	chr11	67856138	71866758	Other		chr5	27313811	302324	chr5	25504251	176772	Other		chr1	237155865	235291822	chr22	82071899	79948690	Other
chr2	192224304	181685772	chr9	125582831	136115827	Other		chr5	30422462	75324586	chr5	27770726	70043339	Other		chr1	238247583	239812127	chr3	157884398	158885833	Other
chr2	192224304	181685772	chr11	87806327	78954479	Other		chr5	76611551	82422775	chr5	70845158	80981843	Other		chr1	238247583	239812127	chr8	20524705	19376568	Other
chr2	196799482	192529277	chr9	125417736	120937997	Other		chr5	82567418	180041535	chr5	116461257	235915507	Other		chr1	238247583	239812127	chr19	72924004	73730211	Other
chr2	196799482	192529277	chr11	91577727	87887351	Other		chr5	180176069	190752064	chr5	260502595	258255661	Other		chr1	238247583	239812127	chr22	83427661	84514856	Other
chr2	197091990	196897513	chr9	109740397	109665709	Other		chr5	194342803	195988931	chr5	239561724	238240702	Pericentromere		chr1	241762049	240256022	chr8	18584061	19094839	Other
chr2	197091990	196897513	chr11	91834154	91651867	Other		chr5	197579753	197564802	chr5	263498549	262117798	Pericentromere		chr1	241762049	240256022	chr10	67862331	69199409	Other
chr2	198939466	197147144	chr9	119327098	120846418	Other		chr5	208740092	211408326	chr5	266028913	266026294	Pericentromere		chr1	241762049	240256022	chr19	74148212	73889635	Other
chr2	198939466	197147144	chr11	93305998	91856481	Other		chr5	216571706	221113618	chr5	278941499	283802316	Other		chr1	241762049	240256022	chr22	84796890	84639746	Other
chr2	203356097	199387195	chr9	118378413	115569073	Other		chr5	223760426	221293658	chr5	284670304	287989946	Other		chr1	248285645	242922843	chr8	15062248	17625013	Other
chr2	203356097	199387195	chr11	96404997	93665664	Other		chr5	224087677	229566475	chr5	288785405	294508159	Other		chr1	248285645	242922843	chr10	64372159	67294910	Other
chr2	210146467	203587047	chr9	109914954	115496903	Other		chr5	230047042	237348674	chr5	306616418	298029566	Other		chr1	248285645	242922843	chr19	69407304	71081886	Other
chr2	210146467	203587047	chr11	101647753	96848962	Other		chr5	267943967	240061967	chr5	309454890	338202708	Other		chr1	248285645	242922843	chr22	87417388	85409276	Other
chr2	210580465	212154244	chr9	109392345	108618227	Other		chr5	268152333	275115962	chr5	338862801	346331206	Other		chr1	269278362	251827391	chr8	4535273	13234466	Other
chr2	210580465	212154244	chr11	102152148	102969478	Other		chr6	3257953	14432448	chr6	726912	10206438	Other		chr1	269278362	251827391	chr10	48010900	59877541	Other
chr2	215338124	212550962	chr9	105108371	107916638	Other		chr6	16973572	59626413	chr6	13561066	65872133	Other		chr1	269278362	251827391	chr19	61143936	67374849	Other
chr2	215338124	212550962	chr11	103040897	105493803	Other		chr6	66133091	60554671	chr6	81238247	90057679	Pericentromere		chr1	269278362	251827391	chr22	95288685	88840255	Other
chr2	225553144	215443575	chr9	93849569	105043062	Other		chr6	92514650	109345648	chr6	95416498	110960402	Pericentromere		chr1	269902945	280293304	chr8	4015555	227167	Other
chr2	225553144	215443575	chr11	115015437	105899517	Other		chr6	109613463	115819596	chr6	116632677	123488720	Other		chr1	269902945	280293304	chr10	47777488	41764475	Other
chr2	227541776	225694384	chr9	93213650	90949712	Other		chr6	115912048	117988843	chr6	115543603	114447660	Other		chr1	269902945	280293304	chr19	60844788	58472679	Other
chr2	227541776	225694384	chr11	117413343	115100656	Other		chr6	118159293	168556133	chr6	124328701	187908757	Other		chr1	269902945	280293304	chr22	95694095	97873840	Other
chr2	233369660	227619570	chr9	85744541	90584028	Other		chr6	175180334	170499683	chr6	194399904	189154848	Other		chr1	280698927	284959107	chr3	279709621	281018984	Other
chr2	233369660	227619570	chr11	121547102	117629578	Other		chr6	179402876	176179387	chr6	198897987	194508207	Other		chr1	280698927	284959107	chr10	41432056	39755350	Other
chr2	233783993	236055456	chr9	84311290	84851416	Pericentromere		chr6	181282296	180409589	chr6	200134707	199470778	Other		chr1	280698927	284959107	chr19	58031977	57048383	Other
chr2	233783993	236055456	chr11	125059917	123773374	Pericentromere		chr6	188088408	182472807	chr6	210904842	217408624	Other		chr1	280698927	284959107	chr22	98412854	99787758	Other
chr2	236590883	238633658	chr9	82887572	80932128	Pericentromere		chr6	188359603	241378637	chr6	217652296	257941852	Other		chr1	286709742	298212196	chr3	281935981	285529686	Other
chr2	236590883	238633658	chr11	125402919	126862205	Pericentromere		chr6	262507987	294771168	chr6	265830865	310606750	Other		chr1	286709742	298212196	chr10	38744042	31628565	Other
chr2	261095712	264771556	chr9	75904820	76621735	Pericentromere		chr7	3881871	31572531	chr7	3667562	19107666	Other		chr1	286709742	298212196	chr19	53896028	56922820	Other
chr2	261095712	264771556	chr11	134821318	141901731	Pericentromere		chr7	42289802	42294380	chr7	30725614	30577653	Other		chr1	286709742	298212196	chr22	100270176	102322973	Other
chr2	280924060	267391918	chr9	62407858	55830333	Pericentromere		chr7	50882549	69851305	chr7	40391922	61499658	Other		chr1	304816428	353879399	chr3	285744449	296969208	Other
chr2	280924060	267391918	chr11	153860970	146955699	Pericentromere		chr7	70373052	71975504	chr7	63423451	64675820	Other		chr1	304816428	353879399	chr10	30665102	7830052	Other
chr2	281095728	281880197	chr9	77901692	77415856	Other		chr7	94141067	72541827	chr7	77981754	67303450	Pericentromere		chr1	304816428	353879399	chr19	53764724	43823756	Other
chr2	281095728	281880197	chr11	153940078	154476065	Other		chr7	94540293	97514136	chr7	126166022	126167668	Other		chr1	304816428	353879399	chr22	103169075	110748484	Other
chr2	288389424	281908275	chr9	48605742	54033938	Other		chr7	110371459	106497119	chr7	153791092	153792953	Other		chr1	374598138	357964018	chr3	297682697	301135254	Other
chr2	288389424	281908275	chr11	161510163	154489737	Other		chr7	112093603	112261697	chr7	178755884	178762035	Other		chr1	374598138	357964018	chr10	7722660	2976130	Other
chr2	312054288	289744360	chr9	27338900	47630644	Other		chr7	113095521	114120886	chr7	128565947	128571236	Other		chr1	374598138	357964018	chr19	42992831	39470708	Other
chr2	312054288	289744360	chr11	176398682	162122883	Other		chr7	117628435	115122525	chr7	152433066	131634679	Other		chr1	374598138	357964018	chr22	110819848	112859786	Other
chr2	323580102	312202307	chr9	20455247	27170138	Other		chr7	121738890	121552535	chr7	131193061	130242460	Other		chr2	130259889	784024	chr9	160393063	217092634	Other
chr2	323580102	312202307	chr11	184255262	176583450	Other		chr7	126181784	122836793	chr7	110895670	108510897	Other		chr2	130259889	784024	chr14	146605117	189769183	Other
chr3	3152538	32915690	chr3	1081496	13300791	Other		chr7	128387951	127869604	chr7	184032722	184697448	Other		chr2	130259889	784024	chr18	122557495	159100024	Other
chr3	3152538	32915690	chr7	289339690	271712391	Other		chr7	130510518	130735637	chr7	163539651	162304985	Other		chr2	130259889	784024	chr21	33725025	145035	Other
chr3	34732378	33498484	chr3	14752073	13977128	Other		chr7	131345913	131048317	chr7	161485018	161489397	Other		chr2	136989726	133993836	chr9	155796151	157921605	Other
chr3	34732378	33498484	chr7	236993141	238092556	Other		chr7	131416087	135442342	chr7	188711402	186999944	Other		chr2	136989726	133993836	chr14	141837936	143917975	Other
chr3	37143364	41831691	chr3	17642794	15738455	Other		chr7	136053493	136258210	chr7	159884514	158061362	Other		chr2	136989726	133993836	chr18	118712824	121984649	Other
chr3	37143364	41831691	chr7	239866030	242224526	Other		chr7	137274421	138163018	chr7	124000595	122712339	Other		chr2	136989726	133993836	chr21	37196946	35248677	Other
chr3	44245711	42115678	chr3	19616058	18652056	Other		chr7	142211483	141407789	chr7	80872302	78725507	Other		chr2	142031349	137071713	chr9	152126020	155727749	Other
chr3	44245711	42115678	chr7	244901880	242384677	Other		chr7	143829134	142899341	chr7	168309876	167407705	Other		chr2	142031349	137071713	chr14	139000435	141635081	Other
chr3	44601839	59455438	chr3	19638721	29794867	Other		chr7	144382661	143895296	chr7	98737838	97162214	Other		chr2	142031349	137071713	chr18	116669830	114288671	Other
chr3	44601839	59455438	chr7	199563228	212850948	Other		chr7	145037363	145031371	chr7	107756554	106542360	Other		chr2	142031349	137071713	chr21	39680176	37238009	Other
chr3	60263195	59769338	chr3	31230972	30308392	Other		chr7	145098603	145095711	chr7	120034598	116861806	Other		chr2	142259613	144713777	chr9	142973232	144733733	Other
chr3	60263195	59769338	chr7	214356894	215243489	Other		chr7	148306458	146726674	chr7	106271122	99726465	Other		chr2	142259613	144713777	chr14	138850243	137343998	Other
chr3	60369930	61490895	chr3	37606976	36565386	Pericentromere		chr7	149575258	149198437	chr7	165906602	165470255	Other		chr2	142259613	144713777	chr18	116824741	118493217	Other
chr3	60369930	61490895	chr7	214340087	213089234	Pericentromere		chr7	151681420	149605705	chr7	194860579	192520516	Other		chr2	142259613	144713777	chr21	39974739	41114813	Other
chr3	61594992	61764827	chr3	36344222	36074110	Pericentromere		chr7	154804423	153164348	chr7	198012161	195171315	Other		chr2	145037578	153711393	chr9	144908325	151958856	Other
chr3	61594992	61764827	chr7	215520744	215877781	Pericentromere		chr7	155657858	155067446	chr7	199977040	198265807	Other		chr2	145037578	153711393	chr14	137235450	130210674	Other
chr3	62426162	63666183	chr3	35506603	32373832	Pericentromere		chr7	158924734	155708079	chr7	206167204	200781215	Other		chr2	145037578	153711393	chr18	114202906	106482876	Other
chr3	62426162	63666183	chr7	235848752	233396757	Pericentromere		chr7	159044620	161085471	chr7	211880874	209393406	Other		chr2	145037578	153711393	chr21	41275363	47312562	Other
chr3	66275973	65833965	chr3	31944052	31350789	Pericentromere		chr7	161250013	161103185	chr7	207366732	207300327	Other		chr2	162651345	153801351	chr9	135329426	140658027	Other
chr3	66275973	65833965	chr7	230344378	230866403	Pericentromere		chr7	161487011	162373591	chr7	209226346	207828106	Other		chr2	162651345	153801351	chr14	124885173	130143007	Other
chr3	73000287	71913882	chr3	38304419	38174737	Pericentromere		chr7	163002657	182872643	chr7	211907558	234280269	Other		chr2	162651345	153801351	chr18	103129744	106195174	Other
chr3	73000287	71913882	chr7	227618029	228003818	Pericentromere		chr7	182929257	187608157	chr7	240059241	234587378	Other		chr2	162651345	153801351	chr21	51639206	47363190	Other
chr3	99819689	105478090	chr7	87146985	91039555	Pericentromere		chr7	187987922	278335693	chr7	240335404	340926994	Other		chr2	163438934	162880294	chr9	140798604	142874064	Other
chr3	99819689	105478090	chr8	120164803	123775424	Pericentromere										chr2	163438934	162880294	chr14	123353753	124653683	Other
chr3	120862643	112807888	chr7	78755177	84380272	Pericentromere										chr2	163438934	162880294	chr18	101673159	101729306	Other
chr3	120862643	112807888	chr8	106516464	114101930	Pericentromere										chr2	163438934	162880294	chr21	53130168	51833276	Other
chr3	121282574	123876533	chr7	78539149	77286657	Other										chr2	168043554	163529921	chr9	130305697	134765765	Other
chr3	121282574	123876533	chr8	97478498	98593383	Other										chr2	168043554	163529921	chr14	120598869	123192834	Other
chr3	124872329	125120514	chr7	76642599	76401703	Other										chr2	168043554	163529921	chr18	97280486	101488661	Other
chr3	124872329	125120514	chr8	99755025	99670141	Other										chr2	168043554	163529921	chr21	57034417	53176274	Other
chr3	125125074	126088263	chr7	76400927	75224769	Other										chr2	173045070	168247447	chr9	125665621	129952946	Other
chr3	125125074	126088263	chr8	99669614	98823512	Other										chr2	173045070	168247447	chr14	113164302	109370185	Other
chr3	128598791	126256262	chr7	73189452	75136681	Other										chr2	173045070	168247447	chr18	93349290	96905464	Other
chr3	128598791	126256262	chr8	101885779	100219487	Other										chr2	173045070	168247447	chr21	60900516	57265008	Other
chr3	129174416	130408607	chr7	71974237	71978946	Other										chr2	176245375	173762311	chr9	125213250	122941389	Other
chr3	129174416	130408607	chr8	103717437	102550703	Other										chr2	176245375	173762311	chr14	115855066	113866745	Other
chr3	134056363	131008418	chr7	68654457	66706519	Other										chr2	176245375	173762311	chr18	90979057	92843148	Other
chr3	134056363	131008418	chr8	96108485	94680282	Other										chr2	176245375	173762311	chr21	63179424	61364272	Other
chr3	134312365	134116328	chr7	68809497	68678652	Other										chr2	181057363	178449371	chr9	119822958	121543508	Other
chr3	134312365	134116328	chr8	97121365	97202165	Other										chr2	181057363	178449371	chr14	119949550	117400333	Other
chr3	135646693	134585214	chr7	69287548	68939246	Other										chr2	181057363	178449371	chr18	83380039	81725845	Other
chr3	135646693	134585214	chr8	96969065	96962551	Other										chr2	181057363	178449371	chr21	64681235	66745554	Other
chr3	136184383	138080600	chr7	69866585	70942276	Other										chr2	182983822	181871385	chr9	117523531	119121128	Other
chr3	136184383	138080600	chr8	106142521	104991452	Other										chr2	182983822	181871385	chr14	108223104	109086411	Other
chr3	139226093	139803045	chr7	65174626	64630856	Other										chr2	182983822	181871385	chr18	84862595	84002390	Other
chr3	139226093	139803045	chr8	101938628	102307868	Other										chr2	182983822	181871385	chr21	69575096	70540865	Other
chr3	147049433	139882478	chr7	58193611	64572107	Other										chr2	183367428	184496020	chr9	117101607	116588782	Other
chr3	147049433	139882478	chr8	87770962	92008305	Other										chr2	183367428	184496020	chr14	108031207	107015200	Other
chr3	147208310	151269104	chr7	55561951	58082072	Other										chr2	183367428	184496020	chr18	80316703	79377120	Other
chr3	147208310	151269104	chr8	84633701	87615601	Other										chr2	183367428	184496020	chr21	68944548	68250105	Other
chr3	151375442	151506433	chr7	55236353	55149802	Other										chr2	185074109	184913049	chr9	116133604	116196244	Other
chr3	151375442	151506433	chr8	84401835	84310970	Other										chr2	185074109	184913049	chr14	106270461	106281130	Other
chr3	151521873	152489693	chr7	55033443	54274395	Other										chr2	185074109	184913049	chr18	88542255	88607067	Other
chr3	151521873	152489693	chr8	82127446	83151940	Other										chr2	185074109	184913049	chr21	64289324	64284387	Other
chr3	153964282	152501601	chr7	50055551	49023746	Other										chr2	188343825	185899720	chr9	112278908	114656554	Other
chr3	153964282	152501601	chr8	84176527	83168554	Other										chr2	188343825	185899720	chr14	103053505	105143227	Other
chr3	157959061	154198239	chr7	54032667	50238774	Other										chr2	188343825	185899720	chr18	85069143	87191944	Other
chr3	157959061	154198239	chr8	78528337	82088054	Other										chr2	188343825	185899720	chr21	72700808	70651700	Other
chr3	158258938	161428915	chr7	48939773	46337174	Other										chr2	188783550	190001005	chr9	111702805	110439026	Other
chr3	158258938	161428915	chr8	78375083	76094973	Other										chr2	188783550	190001005	chr14	102584637	101734649	Other
chr3	165139747	161919080	chr7	46264689	44111151	Other										chr2	188783550	190001005	chr18	80629495	81390995	Other
chr3	165139747	161919080	chr8	73754036	75682891	Other										chr2	188783550	190001005	chr21	73103273	73696995	Other
chr3	167004916	165247726	chr7	42153760	43531010	Other										chr2	196799482	196667403	chr9	108700981	108434234	Other
chr3	167004916	165247726	chr8	72496514	73633668	Other										chr2	196799482	196667403	chr14	96582643	96869339	Other
chr3	168429123	168278437	chr3	140389480	139933732	Other										chr2	196799482	196667403	chr18	75250824	75411752	Other
chr3	168429123	168278437	chr8	71786658	71787835	Other										chr2	196799482	196667403	chr21	79347321	79339861	Other
chr3	168443771	168429021	chr3	140414230	140388385	Other										chr2	198360323	197147144	chr9	103070561	104140663	Other
chr3	168443771	168429021	chr8	71905417	71886092	Other										chr2	198360323	197147144	chr14	95315996	96312969	Other
chr3	169261538	179858451	chr3	141055894	150433619	Other										chr2	198360323	197147144	chr18	73029318	74782771	Other
chr3	169261538	179858451	chr8	70747309	61273712	Other										chr2	198360323	197147144	chr21	80346509	79559561	Other
chr3	197439296	179878272	chr3	118690930	134517901	Other										chr2	200671497	199642391	chr9	99924135	99049978	Other
chr3	197439296	179878272	chr8	49138241	61197146	Other										chr2	200671497	199642391	chr14	93462890	94386160	Other
chr3	256857385	197647123	chr4	10118632	65394482	Other										chr2	200671497	199642391	chr18	71811313	69764978	Other
chr3	256857385	197647123	chr8	7269853	49005387	Other										chr2	200671497	199642391	chr21	82043027	81193234	Other
chr3	285290128	257566527	chr4	780271	9831898	Other										chr2	203356097	201210871	chr9	101672097	100132868	Other
chr3	285290128	257566527	chr8	399686	7001521	Other										chr2	203356097	201210871	chr14	91737370	93141991	Other
chr4	10019039	935815	chr3	300849554	306762687	Other										chr2	203356097	201210871	chr18	67899786	66306584	Other
chr4	10019039	935815	chr10	3680667	426068	Other										chr2	203356097	201210871	chr21	83622487	82416405	Other
chr4	33124971	11961232	chr3	290652691	299935291	Other										chr2	205916884	207267438	chr9	96780898	95548132	Other
chr4	33124971	11961232	chr10	10832471	4153500	Other										chr2	205916884	207267438	chr14	89668612	88837201	Other
chr4	34298642	40446174	chr2	263953507	268365516	Other										chr2	205916884	207267438	chr18	72954835	71971572	Other
chr4	34298642	40446174	chr3	289461602	283677326	Other										chr2	205916884	207267438	chr21	85571836	86606296	Other
chr4	44214943	80663315	chr2	260646463	244687744	Pericentromere										chr2	207322346	210146467	chr9	95302458	93219967	Other
chr4	44214943	80663315	chr3	281963892	260868697	Pericentromere										chr2	207322346	210146467	chr14	88764574	86535925	Other
chr4	105036368	85236697	chr2	55758561	70506504	Other										chr2	207322346	210146467	chr18	62306097	64238577	Other
chr4	105036368	85236697	chr3	230092933	243623402	Other										chr2	207322346	210146467	chr21	86715719	88358344	Other
chr4	112528279	105043718	chr2	50203097	44647590	Other										chr2	210655290	211982436	chr9	92577137	92271095	Other
chr4	112528279	105043718	chr3	220507967	229989713	Other										chr2	210655290	211982436	chr14	85677864	85373845	Other
chr4	114722391	116394031	chr2	39560201	38062927	Other										chr2	210655290	211982436	chr18	59360691	59102038	Other
chr4	114722391	116394031	chr3	220394235	217736321	Other										chr2	210655290	211982436	chr21	89093984	89161387	Other
chr4	120733997	117394506	chr2	54310362	53369241	Other										chr2	215338124	212520727	chr9	88376669	91320343	Other
chr4	120733997	117394506	chr3	203325082	203981091	Other										chr2	215338124	212520727	chr14	85127921	82675886	Other
chr4	123608212	124319602	chr2	43950624	43105816	Other										chr2	215338124	212520727	chr18	56253881	58843378	Other
chr4	123608212	124319602	chr3	205967452	205446320	Other										chr2	215338124	212520727	chr21	91750116	89621471	Other
chr4	126765979	128187701	chr2	37843938	36827748	Other										chr2	215966543	218046946	chr9	87683137	84785592	Other
chr4	126765979	128187701	chr3	204434955	205422374	Other										chr2	215966543	218046946	chr14	81590198	79489203	Other
chr4	128501290	137141976	chr2	36544282	28832663	Other										chr2	215966543	218046946	chr18	60723295	61870041	Other
chr4	128501290	137141976	chr3	215532729	206853643	Other										chr2	215966543	218046946	chr21	92217926	93774343	Other
chr4	137611551	142084038	chr2	28576952	24396821	Other										chr2	218279631	220019200	chr9	84639053	83256812	Other
chr4	137611551	142084038	chr3	201668384	197437858	Other										chr2	218279631	220019200	chr14	79180619	77823651	Other
chr4	142305201	155150525	chr2	24245642	15860707	Other										chr2	218279631	220019200	chr18	65977655	64635834	Other
chr4	142305201	155150525	chr3	187021899	197065563	Other										chr2	218279631	220019200	chr21	94032215	94987471	Other
chr4	155597961	157492773	chr2	15514121	14259610	Other										chr2	220347273	220209056	chr9	83149580	83151935	Other
chr4	155597961	157492773	chr3	186391619	183918986	Other										chr2	220347273	220209056	chr14	77369400	77687022	Other
chr4	157532321	160269676	chr2	14224402	12781551	Other										chr2	220347273	220209056	chr18	59692997	59509455	Other
chr4	157532321	160269676	chr3	179752601	182465808	Other										chr2	220347273	220209056	chr21	95880335	95699317	Other
chr4	160465530	164978987	chr2	12536359	9488588	Other										chr2	220557955	225553144	chr9	82524610	77137295	Other
chr4	160465530	164978987	chr3	178716910	173777296	Other										chr2	220557955	225553144	chr14	77211181	72451465	Other
chr4	166930108	165170495	chr2	8163653	9361579	Other										chr2	220557955	225553144	chr18	55113972	50570021	Other
chr4	166930108	165170495	chr3	173590777	172220412	Other										chr2	220557955	225553144	chr21	96389270	99932874	Other
chr4	167289787	171601448	chr2	7921761	5543158	Other										chr2	225694384	227541776	chr9	74233777	76505924	Other
chr4	167289787	171601448	chr3	172073125	168085721	Other										chr2	225694384	227541776	chr14	72360360	70847867	Other
chr4	185581409	171907157	chr3	155939042	167883140	Other										chr2	225694384	227541776	chr18	50344680	48342064	Other
chr4	185581409	171907157	chr5	206614532	196516239	Other										chr2	225694384	227541776	chr21	100126922	102102575	Other
chr4	188061850	186189592	chr3	155451389	153588400	Other										chr2	232884668	227872144	chr9	69325687	73600379	Other
chr4	188061850	186189592	chr5	208505144	207224619	Other										chr2	232884668	227872144	chr14	67368034	70444837	Other
chr4	188299156	189933746	chr3	153381125	152074555	Other										chr2	232884668	227872144	chr18	45191970	47971931	Other
chr4	188299156	189933746	chr5	208671916	209859341	Other										chr2	232884668	227872144	chr21	105930909	102354646	Other
chr4	191475515	194412524	chr3	136528557	139632512	Other										chr2	234708866	235621991	chr9	68135653	67068968	Other
chr4	191475515	194412524	chr5	212409956	215145017	Other										chr2	234708866	235621991	chr14	65791891	64831797	Other
chr4	194448018	223446863	chr5	215161706	230661347	Other										chr2	234708866	235621991	chr18	44249760	44936956	Other
chr4	194448018	223446863	chr7	41248770	24036762	Other										chr2	234708866	235621991	chr21	106526378	106518324	Other
chr4	253981318	223610254	chr1	25135360	41770362	Other										chr2	239613198	240002428	chr9	48268233	48259847	Other
chr4	253981318	223610254	chr5	242294653	230775983	Other										chr2	239613198	240002428	chr14	53950070	55197124	Other
chr4	262597329	255382127	chr1	19196851	24470005	Other										chr2	239613198	240002428	chr18	30015751	32298574	Other
chr4	262597329	255382127	chr5	245429220	249197052	Other										chr2	239613198	240002428	chr21	117237983	117231172	Other
chr4	265476556	269268842	chr1	16854229	15032805	Other										chr2	242791078	244564465	chr9	62675664	63972860	Pericentromere
chr4	265476556	269268842	chr5	244564009	242987175	Other										chr2	242791078	244564465	chr14	57186222	57191598	Pericentromere
chr4	269756410	284619542	chr1	14711649	9253489	Other										chr2	242791078	244564465	chr18	39238399	41026754	Pericentromere
chr4	269756410	284619542	chr5	249338293	252274240	Other										chr2	242791078	244564465	chr21	115133557	114495429	Pericentromere
chr4	311054883	285903372	chr1	2518981	7062534	Other										chr2	260349377	261410531	chr9	50857642	52061153	Pericentromere
chr4	311054883	285903372	chr5	259151110	254287454	Other										chr2	260349377	261410531	chr14	51959810	50502985	Pericentromere
chr4	320044522	328109426	chr1	1372941	99283	Other										chr2	260349377	261410531	chr18	29789708	29055170	Pericentromere
chr4	320044522	328109426	chr5	261513371	263021994	Other										chr2	260349377	261410531	chr21	118468621	118470909	Pericentromere
chr5	35003047	302324	chr1	57857892	41783572	Other										chr2	268354536	280927417	chr9	39423570	44467013	Pericentromere
chr5	35003047	302324	chr6	186272868	197462697	Other										chr2	268354536	280927417	chr14	42336349	35558683	Pericentromere
chr5	35418782	76313082	chr1	58176310	82019926	Other										chr2	268354536	280927417	chr18	28659178	22194566	Pericentromere
chr5	35418782	76313082	chr6	186208424	167967193	Other										chr2	268354536	280927417	chr21	123835783	129123418	Pericentromere
chr5	76426773	79046643	chr1	84335238	82191469	Other										chr2	281095728	281880197	chr9	61146691	60660840	Other
chr5	76426773	79046643	chr6	167912981	166003392	Other										chr2	281095728	281880197	chr14	35479688	34935199	Other
chr5	79485929	79201565	chr1	84747602	84463786	Other										chr2	281095728	281880197	chr18	22109747	21430900	Other
chr5	79485929	79201565	chr6	165679038	165912912	Other										chr2	281095728	281880197	chr21	129233409	129759986	Other
chr5	80130237	82384110	chr1	88323351	86409272	Other										chr2	281908275	286282147	chr9	36083562	32406245	Other
chr5	80130237	82384110	chr6	165365952	163776541	Other										chr2	281908275	286282147	chr14	34921514	30333852	Other
chr5	82567418	99516501	chr1	111743911	123817125	Other										chr2	281908275	286282147	chr18	21391356	18964924	Other
chr5	82567418	99516501	chr6	144502250	132760214	Other										chr2	281908275	286282147	chr21	129807342	132184620	Other
chr5	99627106	100543053	chr1	125944144	125184836	Other										chr2	288859205	286338625	chr9	30707425	32261645	Other
chr5	99627106	100543053	chr6	132718786	131990665	Other										chr2	288859205	286338625	chr14	26905195	25732348	Other
chr5	100616282	100848102	chr1	132668162	132263627	Other										chr2	288859205	286338625	chr18	17552949	18937674	Other
chr5	100616282	100848102	chr6	131847415	131619637	Other										chr2	288859205	286338625	chr21	133220079	132227257	Other
chr5	101043074	102946698	chr1	132022514	129713174	Other										chr2	292961431	290528272	chr9	27128607	29168457	Other
chr5	101043074	102946698	chr6	129764332	131466908	Other										chr2	292961431	290528272	chr14	30243576	28121214	Other
chr5	103275124	105903476	chr1	128811569	126230399	Other										chr2	292961431	290528272	chr18	15014093	17344699	Other
chr5	103275124	105903476	chr6	129594393	127763774	Other										chr2	292961431	290528272	chr21	135527132	134156092	Other
chr5	107592101	106160172	chr1	125026573	123923337	Other										chr2	311688834	293019843	chr9	11515842	26909331	Other
chr5	107592101	106160172	chr6	126373571	127465549	Other										chr2	311688834	293019843	chr14	14054765	25687121	Other
chr5	107889194	112149378	chr1	135475469	132842586	Other										chr2	311688834	293019843	chr18	6549186	14985964	Other
chr5	107889194	112149378	chr6	126275208	123833618	Other										chr2	311688834	293019843	chr21	144428844	135596194	Other
chr5	126855320	112570440	chr1	148462249	135578399	Other										chr2	322174972	312730075	chr9	4349218	9273492	Other
chr5	126855320	112570440	chr6	112117146	123575172	Other										chr2	322174972	312730075	chr14	8760953	13236052	Other
chr5	126967911	129937098	chr1	151334930	148683103	Other										chr2	322174972	312730075	chr18	2365645	5881232	Other
chr5	126967911	129937098	chr6	112085295	108980741	Other										chr2	322174972	312730075	chr21	147629939	144899464	Other
chr5	136569178	130702352	chr1	155982339	151671646	Other										chr3	4708706	1461610	chr2	309553557	311221083	Other
chr5	136569178	130702352	chr6	103113046	107176506	Other										chr3	4708706	1461610	chr3	17723034	16396379	Other
chr5	138244455	136705144	chr1	157486493	156156625	Other										chr3	4708706	1461610	chr5	5830934	5265496	Other
chr5	138244455	136705144	chr6	103018102	102012644	Other										chr3	4708706	1461610	chr16	171701303	172276855	Other
chr5	146084515	138313657	chr1	164368857	157508782	Other										chr3	4945380	5473836	chr2	309496874	308112442	Other
chr5	146084515	138313657	chr6	96318781	101937602	Other										chr3	4945380	5473836	chr3	17904607	18929419	Other
chr5	146350426	149326712	chr1	168175515	165076286	Other										chr3	4945380	5473836	chr5	5914313	6055574	Other
chr5	146350426	149326712	chr6	95989704	92451561	Other										chr3	4945380	5473836	chr16	171642418	170942724	Other
chr5	149850554	149488509	chr1	168933248	168647812	Other										chr3	32915690	17979939	chr2	300005199	304580714	Other
chr5	149850554	149488509	chr6	91601854	92010699	Other										chr3	32915690	17979939	chr3	34278938	25081051	Other
chr5	149934269	156885720	chr1	177239313	170865036	Other										chr3	32915690	17979939	chr5	13902527	9519614	Other
chr5	149934269	156885720	chr6	91543230	85520625	Other										chr3	32915690	17979939	chr16	163602737	168540242	Other
chr5	158809406	157020107	chr1	170785685	169388126	Other										chr3	34692921	37818737	chr2	298417209	297632313	Other
chr5	158809406	157020107	chr6	84178119	85445069	Other										chr3	34692921	37818737	chr3	69273545	68555000	Other
chr5	158852506	159140432	chr1	169332782	169009109	Other										chr3	34692921	37818737	chr5	14427409	14997761	Other
chr5	158852506	159140432	chr6	84127422	83733457	Other										chr3	34692921	37818737	chr16	162814308	162313260	Other
chr5	163876279	159206985	chr1	182102990	177404297	Other										chr3	40142804	41831691	chr2	295417885	297270467	Other
chr5	163876279	159206985	chr6	79150688	83631902	Other										chr3	40142804	41831691	chr3	65575670	63190476	Other
chr5	168008548	164222798	chr1	185819047	182451558	Pericentromere										chr3	40142804	41831691	chr5	21085084	20600131	Other
chr5	168008548	164222798	chr6	78916169	75772799	Pericentromere										chr3	40142804	41831691	chr16	161346363	160207942	Other
chr5	172432893	168791381	chr1	190037439	186112686	Pericentromere										chr3	44245711	43907880	chr2	293471128	293472971	Other
chr5	172432893	168791381	chr6	71548400	75427601	Pericentromere										chr3	44245711	43907880	chr3	61310819	61438422	Other
chr5	172721729	175219834	chr1	192814415	190195241	Pericentromere										chr3	44245711	43907880	chr5	18410549	18451167	Other
chr5	172721729	175219834	chr6	71475364	69310588	Pericentromere										chr3	44245711	43907880	chr16	159158349	159362037	Other
chr5	175379431	179891101	chr1	192905471	196290824	Pericentromere										chr3	50301898	44601839	chr2	290637147	293416163	Other
chr5	175379431	179891101	chr6	69131133	65994117	Pericentromere										chr3	50301898	44601839	chr3	101698787	105811572	Other
chr5	180181791	180033808	chr1	204433265	204795402	Pericentromere										chr3	50301898	44601839	chr5	16010532	18390256	Other
chr5	180181791	180033808	chr6	65330090	65836957	Pericentromere										chr3	50301898	44601839	chr16	156727113	159118666	Other
chr5	193098154	193095308	chr1	201705213	203015566	Pericentromere										chr3	50508366	59455438	chr2	290275048	283673981	Other
chr5	193098154	193095308	chr6	63996211	64421131	Pericentromere										chr3	50508366	59455438	chr3	101436912	92571194	Other
chr5	216814991	220645383	chr1	233295933	228453627	Pericentromere										chr3	50508366	59455438	chr5	21368197	27105006	Other
chr5	216814991	220645383	chr6	46929510	48901630	Pericentromere										chr3	50508366	59455438	chr16	156639269	152349876	Other
chr5	220746237	225395349	chr1	228193668	222686007	Pericentromere										chr3	59769338	60251604	chr2	283147915	282453090	Other
chr5	220746237	225395349	chr6	53874124	58234729	Pericentromere										chr3	59769338	60251604	chr3	90178124	90877390	Other
chr5	226624326	226864530	chr1	221558422	221224113	Other										chr3	59769338	60251604	chr5	27460637	27861302	Other
chr5	226624326	226864530	chr6	29214761	28790890	Other										chr3	59769338	60251604	chr16	151985254	151613749	Other
chr5	229566475	227084281	chr1	238619838	236448677	Other										chr3	61490895	60369930	chr2	276943198	275921905	Other
chr5	229566475	227084281	chr6	26611246	28576974	Other										chr3	61490895	60369930	chr3	92336592	91097254	Other
chr5	230352783	237348674	chr1	245258054	241364456	Other										chr3	61490895	60369930	chr5	28885414	27988608	Other
chr5	230352783	237348674	chr6	18946735	24157494	Other										chr3	61490895	60369930	chr16	150650834	151547350	Other
chr5	268017519	240007735	chr1	246465050	257372776	Other										chr3	62062238	61594992	chr2	277752330	277162299	Other
chr5	268017519	240007735	chr6	17886503	8045365	Other										chr3	62062238	61594992	chr3	86290962	89918784	Other
chr5	268152333	275373575	chr1	257716917	260247928	Other										chr3	62062238	61594992	chr5	29558958	29083525	Other
chr5	268152333	275373575	chr6	7008517	3760969	Other										chr3	62062238	61594992	chr16	150346025	150586772	Other
chr6	33477240	6064359	chr4	169894934	180480061	Other										chr3	64265364	62305277	chr2	281105918	277817237	Other
chr6	33477240	6064359	chr5	25034932	7682713	Other										chr3	64265364	62305277	chr3	72780760	69560399	Other
chr6	38363096	33544541	chr4	169739699	166784364	Other										chr3	64265364	62305277	chr5	31597546	29623098	Other
chr6	38363096	33544541	chr5	29042430	25125320	Other										chr3	64265364	62305277	chr16	148409506	150196026	Other
chr6	50134956	38636096	chr4	159302030	166723250	Other										chr3	66275973	65833965	chr2	281516860	282093786	Pericentromere
chr6	50134956	38636096	chr5	38066531	29201475	Other										chr3	66275973	65833965	chr3	74998745	74471145	Pericentromere
chr6	56841594	50385549	chr4	159055510	153794142	Other										chr3	66275973	65833965	chr5	33186275	32802071	Pericentromere
chr6	56841594	50385549	chr5	45215206	38423002	Other										chr3	66275973	65833965	chr16	146920510	147702104	Pericentromere
chr6	57125789	59086584	chr4	153673292	151925279	Other										chr3	90064645	90058389	chr3	36545173	36133044	Pericentromere
chr6	57125789	59086584	chr5	45553472	47560599	Other										chr3	90064645	90058389	chr8	93741499	92451685	Pericentromere
chr6	64286973	59430583	chr4	145602023	151650196	Pericentromere										chr3	90064645	90058389	chr16	137006507	137012395	Pericentromere
chr6	64286973	59430583	chr5	48894967	52217806	Pericentromere										chr3	90064645	90058389	chr17	116208222	116214596	Pericentromere
chr6	78125468	66851435	chr4	138526221	143448899	Pericentromere										chr3	103147007	97486023	chr3	215208426	218518829	Pericentromere
chr6	78125468	66851435	chr5	54063547	54057764	Pericentromere										chr3	103147007	97486023	chr8	98101270	102266175	Pericentromere
chr6	92503047	85610121	chr4	122714073	134759632	Pericentromere										chr3	103147007	97486023	chr16	135635686	136942561	Pericentromere
chr6	92503047	85610121	chr5	72281149	75158584	Pericentromere										chr3	103147007	97486023	chr17	106834790	104024386	Pericentromere
chr6	99243073	105811943	chr4	122072176	116262876	Other										chr3	120862643	113278403	chr3	225091457	219500561	Other
chr6	99243073	105811943	chr5	85058318	77579995	Other										chr3	120862643	113278403	chr8	114584657	108753989	Other
chr6	106007090	117988843	chr4	115462739	103020173	Other										chr3	120862643	113278403	chr16	123058069	127470358	Other
chr6	106007090	117988843	chr5	85620706	99082647	Other										chr3	120862643	113278403	chr17	97504242	103190042	Other
chr6	138821237	118159293	chr4	84618229	100281649	Other										chr3	121282574	130796087	chr3	225314160	232330419	Other
chr6	138821237	118159293	chr5	119145953	102389780	Other										chr3	121282574	130796087	chr8	123616698	118607951	Other
chr6	143394484	138907198	chr4	81404478	84521386	Other										chr3	121282574	130796087	chr16	122955249	118228005	Other
chr6	143394484	138907198	chr5	119797807	123888552	Other										chr3	121282574	130796087	chr17	97282434	91159460	Other
chr6	170888784	143637259	chr4	65460659	79931581	Other										chr3	134118663	131347370	chr3	244128258	242403705	Other
chr6	170888784	143637259	chr5	143805580	126196876	Other										chr3	134118663	131347370	chr8	123882555	127611743	Other
chr6	172177439	181282296	chr3	118515682	112761424	Other										chr3	134118663	131347370	chr16	116418503	117800099	Other
chr6	172177439	181282296	chr5	145036594	151192491	Other										chr3	134118663	131347370	chr17	88844085	90631364	Other
chr6	182472807	188118048	chr3	105818272	108490958	Other										chr3	137156741	138080600	chr3	234152062	232873264	Other
chr6	182472807	188118048	chr5	160139061	156397604	Other										chr3	137156741	138080600	chr8	115102358	116178646	Other
chr6	294771168	188359603	chr3	84964159	105752817	Other										chr3	137156741	138080600	chr16	115601556	114739205	Other
chr6	294771168	188359603	chr5	196114361	160283140	Other										chr3	137156741	138080600	chr17	87556421	86830744	Other
chr7	20792882	17080509	chr2	126907522	128650579	Other										chr3	140348082	142762065	chr3	240326678	241575673	Other
chr7	20792882	17080509	chr3	82131506	84216779	Other										chr3	140348082	142762065	chr8	128469822	130248500	Other
chr7	31233940	21860536	chr2	124417418	126671411	Other										chr3	140348082	142762065	chr16	113444870	111754243	Other
chr7	31233940	21860536	chr3	79377496	81394456	Other										chr3	140348082	142762065	chr17	84666455	82717262	Other
chr7	79211987	43398217	chr2	102379890	122811173	Pericentromere										chr3	143434208	146071579	chr3	238032630	235091399	Other
chr7	79211987	43398217	chr3	50499514	77941973	Pericentromere										chr3	143434208	146071579	chr8	130452731	132588462	Other
chr7	118713371	114656619	chr2	241869490	238940799	Pericentromere										chr3	143434208	146071579	chr16	111507618	109381305	Other
chr7	118713371	114656619	chr10	70885926	73887357	Pericentromere										chr3	143434208	146071579	chr17	82493491	81528653	Other
chr7	125990505	121552535	chr2	237201053	238845324	Pericentromere										chr3	148273907	150427262	chr3	247005499	245902766	Other
chr7	125990505	121552535	chr10	77472183	73996691	Pericentromere										chr3	148273907	150427262	chr8	135882920	135125733	Other
chr7	130003467	133043964	chr2	229976951	232187869	Pericentromere										chr3	148273907	150427262	chr16	104726098	105328846	Other
chr7	130003467	133043964	chr10	54224158	58481812	Pericentromere										chr3	148273907	150427262	chr17	80728071	80061205	Other
chr7	135981937	137183023	chr2	227850649	226616192	Other										chr3	152137591	151910655	chr3	248876005	248776308	Other
chr7	135981937	137183023	chr10	36758390	35177304	Other										chr3	152137591	151910655	chr8	138344935	138513336	Other
chr7	137274421	146739473	chr2	226402453	219946984	Other										chr3	152137591	151910655	chr16	108262972	108169071	Other
chr7	137274421	146739473	chr10	41042902	51494830	Other										chr3	152137591	151910655	chr17	76512644	76608937	Other
chr7	150235487	147106348	chr2	217309536	219735770	Other										chr3	152312524	152489693	chr3	249233087	249239155	Other
chr7	150235487	147106348	chr10	40826722	37510328	Other										chr3	152312524	152489693	chr8	138232437	137945431	Other
chr7	150340010	158924734	chr2	217180759	210875463	Other										chr3	152312524	152489693	chr16	106174460	106180107	Other
chr7	150340010	158924734	chr10	34942313	27316572	Other										chr3	152312524	152489693	chr17	76188362	76182361	Other
chr7	162784916	159044620	chr2	210840763	206882992	Other										chr3	152501601	153214906	chr3	254477681	253856019	Other
chr7	162784916	159044620	chr10	27286623	23438879	Other										chr3	152501601	153214906	chr8	137907894	137331544	Other
chr7	162997545	163473307	chr2	206643934	206032517	Other										chr3	152501601	153214906	chr16	106387036	106655458	Other
chr7	162997545	163473307	chr10	23352960	23019951	Other										chr3	152501601	153214906	chr17	76001173	75283860	Other
chr7	168869000	163743637	chr2	205872181	202799074	Other										chr3	153420597	153964282	chr3	253770734	253460288	Other
chr7	168869000	163743637	chr10	18525441	22893421	Other										chr3	153420597	153964282	chr8	137246186	136925514	Other
chr7	176441723	169079437	chr2	197358977	202708755	Other										chr3	153420597	153964282	chr16	104551226	104303815	Other
chr7	176441723	169079437	chr10	12232011	18321062	Other										chr3	153420597	153964282	chr17	74803932	74753687	Other
chr7	178139307	176558141	chr2	195962755	197207931	Other										chr3	155504681	156940513	chr3	252538194	250491562	Other
chr7	178139307	176558141	chr2	261066460	263079482	Other										chr3	155504681	156940513	chr8	140030404	141914053	Other
chr7	212639341	178562509	chr2	163726548	195577410	Other										chr3	155504681	156940513	chr16	103678674	99492737	Other
chr7	212639341	178562509	chr2	309172200	268403493	Other										chr3	155504681	156940513	chr17	72964697	71451864	Other
chr7	218631578	224597250	chr2	160999973	160256774	Other										chr3	161290664	159878029	chr3	257142028	256477284	Other
chr7	218631578	224597250	chr2	313588689	315382993	Other										chr3	161290664	159878029	chr8	144902281	144321732	Other
chr7	238115135	228054499	chr2	153826685	158369596	Other										chr3	161290664	159878029	chr16	99423047	99185562	Other
chr7	238115135	228054499	chr2	322680334	318086327	Other										chr3	161290664	159878029	chr17	66863460	66132100	Other
chr7	242401753	257083183	chr2	144966188	151836708	Other										chr3	164231954	165139747	chr3	258404789	257263924	Other
chr7	242401753	257083183	chr2	325323144	332355282	Other										chr3	164231954	165139747	chr8	146402899	147300232	Other
chr7	274577639	257702390	chr2	131847352	144676434	Other										chr3	164231954	165139747	chr16	97770511	97002836	Other
chr7	274577639	257702390	chr2	344096978	332707872	Other										chr3	164231954	165139747	chr17	65405319	64927614	Other
																chr3	167636105	165386282	chr3	261779178	260059024	Other
																chr3	167636105	165386282	chr8	149775857	147422549	Other
																chr3	167636105	165386282	chr16	95221119	96795212	Other
																chr3	167636105	165386282	chr17	61164766	64772965	Other
																chr3	169044930	174547222	chr2	172945513	168083418	Other
																chr3	169044930	174547222	chr8	150348191	154972407	Other
																chr3	169044930	174547222	chr16	94470502	90813347	Other
																chr3	169044930	174547222	chr17	60217026	55615987	Other
																chr3	174759165	179256196	chr2	164030969	167894600	Other
																chr3	174759165	179256196	chr8	155218642	158825744	Other
																chr3	174759165	179256196	chr16	90503739	87284012	Other
																chr3	174759165	179256196	chr17	55366662	52261595	Other
																chr3	179474274	179858451	chr2	163746184	163276798	Other
																chr3	179474274	179858451	chr8	159586251	159756299	Other
																chr3	179474274	179858451	chr16	87176157	86791503	Other
																chr3	179474274	179858451	chr17	52128830	51648685	Other
																chr3	197317107	179878272	chr2	194076333	178709517	Other
																chr3	197317107	179878272	chr8	171703208	159834143	Other
																chr3	197317107	179878272	chr16	76487466	86328309	Other
																chr3	197317107	179878272	chr17	39554891	51510322	Other
																chr3	197750345	209835379	chr8	171999594	197151376	Other
																chr3	197750345	209835379	chr15	63614916	30021741	Other
																chr3	197750345	209835379	chr16	76285521	56861413	Other
																chr3	197750345	209835379	chr17	39297468	16653388	Other
																chr3	212420315	222141899	chr8	200553574	205460722	Other
																chr3	212420315	222141899	chr15	24813396	18207060	Other
																chr3	212420315	222141899	chr16	51226598	46105056	Other
																chr3	212420315	222141899	chr17	13439091	10240866	Other
																chr3	228864324	285290128	chr8	207282526	219863724	Other
																chr3	228864324	285290128	chr15	16769294	181184	Other
																chr3	228864324	285290128	chr16	44498121	29541788	Other
																chr3	228864324	285290128	chr17	9241409	98702	Other
																chr4	935815	10019039	chr2	9729575	16387152	Other
																chr4	935815	10019039	chr7	236190	1859752	Other
																chr4	935815	10019039	chr10	207110004	204064193	Other
																chr4	935815	10019039	chr20	157616314	153029649	Other
																chr4	11962538	11424256	chr2	17490712	17382268	Other
																chr4	11962538	11424256	chr7	2055269	2036999	Other
																chr4	11962538	11424256	chr10	203649895	203696174	Other
																chr4	11962538	11424256	chr20	152238512	152393994	Other
																chr4	15278054	12840654	chr2	17899884	20206789	Other
																chr4	15278054	12840654	chr7	2215665	3058945	Other
																chr4	15278054	12840654	chr10	203250878	201757143	Other
																chr4	15278054	12840654	chr20	150079774	151249179	Other
																chr4	33585508	20924339	chr2	27291916	21247005	Other
																chr4	33585508	20924339	chr7	5408405	3617464	Other
																chr4	33585508	20924339	chr10	198174905	200806586	Other
																chr4	33585508	20924339	chr20	147388105	149645706	Other
																chr4	34197454	42998470	chr1	78751145	82631715	Other
																chr4	34197454	42998470	chr2	27907065	34663065	Other
																chr4	34197454	42998470	chr7	5644830	7189977	Other
																chr4	34197454	42998470	chr20	147125786	144078767	Other
																chr4	48470128	45021288	chr1	86276976	83641308	Other
																chr4	48470128	45021288	chr2	40263677	36322889	Other
																chr4	48470128	45021288	chr7	9917551	8630427	Other
																chr4	48470128	45021288	chr20	143740088	141556512	Other
																chr4	48767677	48591649	chr1	86829945	86517735	Other
																chr4	48767677	48591649	chr2	40995258	40859412	Other
																chr4	48767677	48591649	chr7	11031366	9992112	Other
																chr4	48767677	48591649	chr20	140818490	140985415	Other
																chr4	54161858	51036294	chr1	90289137	88302335	Other
																chr4	54161858	51036294	chr2	44514828	42942985	Other
																chr4	54161858	51036294	chr7	12936694	11122419	Other
																chr4	54161858	51036294	chr20	137603204	139613777	Other
																chr4	57575524	54589707	chr1	93445112	90542053	Pericentromere
																chr4	57575524	54589707	chr2	53206689	57222571	Pericentromere
																chr4	57575524	54589707	chr7	15277497	13231600	Pericentromere
																chr4	57575524	54589707	chr20	135238007	137331660	Pericentromere
																chr4	87448556	102827684	chr1	276962459	287681529	Pericentromere
																chr4	87448556	102827684	chr2	78799725	68973969	Pericentromere
																chr4	87448556	102827684	chr7	119204687	113140089	Pericentromere
																chr4	87448556	102827684	chr20	117219248	109637925	Pericentromere
																chr4	104523319	103923221	chr1	288894137	288778483	Other
																chr4	104523319	103923221	chr2	84094298	83746970	Other
																chr4	104523319	103923221	chr7	111025596	111029230	Other
																chr4	104523319	103923221	chr20	108322223	108694853	Other
																chr4	109639619	112289845	chr1	296967279	294862363	Other
																chr4	109639619	112289845	chr2	88276217	90762624	Other
																chr4	109639619	112289845	chr7	108201393	109780587	Other
																chr4	109639619	112289845	chr20	103974058	101789485	Other
																chr4	114302355	113292377	chr1	293907101	293984497	Other
																chr4	114302355	113292377	chr7	104901702	105296310	Other
																chr4	114302355	113292377	chr20	100866200	101409039	Other
																chr4	114302355	113292377	chr20	106801519	106800320	Other
																chr4	124319602	119501464	chr1	301590582	300425179	Other
																chr4	124319602	119501464	chr2	108420133	107523645	Other
																chr4	124319602	119501464	chr7	98973784	99847436	Other
																chr4	124319602	119501464	chr20	94581705	95190973	Other
																chr4	137141976	128409450	chr1	315559327	307524422	Other
																chr4	137141976	128409450	chr2	107273091	98855149	Other
																chr4	137141976	128409450	chr7	88574801	95183842	Other
																chr4	137141976	128409450	chr20	83822281	90600988	Other
																chr4	139456069	137611551	chr1	317427244	315799152	Other
																chr4	139456069	137611551	chr2	113857569	112148880	Other
																chr4	139456069	137611551	chr7	86584044	88272234	Other
																chr4	139456069	137611551	chr20	80881458	83194786	Other
																chr4	142436249	149650067	chr1	320287361	324834138	Other
																chr4	142436249	149650067	chr2	126693513	121861356	Other
																chr4	142436249	149650067	chr7	84185196	79881611	Other
																chr4	142436249	149650067	chr20	69789645	75104349	Other
																chr4	150983719	150803580	chr1	325728219	325518769	Other
																chr4	150983719	150803580	chr2	120676187	120699525	Other
																chr4	150983719	150803580	chr7	79027563	79210688	Other
																chr4	150983719	150803580	chr20	65688313	65685600	Other
																chr4	151340049	150984671	chr1	325976281	325734244	Other
																chr4	151340049	150984671	chr2	119962201	120398979	Other
																chr4	151340049	150984671	chr7	78714692	79027406	Other
																chr4	151340049	150984671	chr20	76513059	77305203	Other
																chr4	154688647	151967919	chr1	327835031	326232843	Other
																chr4	154688647	151967919	chr2	117361477	119444296	Other
																chr4	154688647	151967919	chr7	76234444	78471913	Other
																chr4	154688647	151967919	chr20	68001777	65887889	Other
																chr4	156622648	155878169	chr1	329324248	328880692	Other
																chr4	156622648	155878169	chr2	128859990	127519785	Other
																chr4	156622648	155878169	chr7	74932048	75515956	Other
																chr4	156622648	155878169	chr20	77691987	78085786	Other
																chr4	157496756	156702971	chr1	329989767	329378965	Other
																chr4	157496756	156702971	chr2	129944738	128911549	Other
																chr4	157496756	156702971	chr7	74307839	74905111	Other
																chr4	157496756	156702971	chr20	64889724	65581460	Other
																chr4	157837462	157532321	chr1	330283258	330096237	Other
																chr4	157837462	157532321	chr2	133955367	134069057	Other
																chr4	157837462	157532321	chr7	74115778	74261365	Other
																chr4	157837462	157532321	chr20	64407810	64756742	Other
																chr4	160150677	158243871	chr1	331415149	330323196	Other
																chr4	160150677	158243871	chr2	130038224	133002317	Other
																chr4	160150677	158243871	chr7	214710644	213699310	Other
																chr4	160150677	158243871	chr20	63240744	64360099	Other
																chr4	160465530	164978987	chr1	331750705	334836047	Other
																chr4	160465530	164978987	chr2	135107503	140077766	Other
																chr4	160465530	164978987	chr7	214937689	217007860	Other
																chr4	160465530	164978987	chr20	62888985	59358250	Other
																chr4	166930108	165170495	chr1	336236887	334985219	Other
																chr4	166930108	165170495	chr2	140264792	141610250	Other
																chr4	166930108	165170495	chr7	218228561	217041241	Other
																chr4	166930108	165170495	chr20	57848921	59249155	Other
																chr4	167289787	171601448	chr1	336338771	338813800	Other
																chr4	167289787	171601448	chr2	141771218	145706623	Other
																chr4	167289787	171601448	chr7	218364214	220332505	Other
																chr4	167289787	171601448	chr20	57711422	54935417	Other
																chr4	171966573	174643928	chr2	145972446	148221380	Other
																chr4	171966573	174643928	chr5	182455096	184509703	Other
																chr4	171966573	174643928	chr7	220480594	221557201	Other
																chr4	171966573	174643928	chr20	54650045	50693477	Other
																chr4	177817754	189933746	chr2	151127878	161651466	Other
																chr4	177817754	189933746	chr5	186995647	195862100	Other
																chr4	177817754	189933746	chr7	223189076	227948551	Other
																chr4	177817754	189933746	chr20	49470237	40760218	Other
																chr4	190690446	194412524	chr2	178554025	173641377	Other
																chr4	190690446	194412524	chr5	196943696	201082601	Other
																chr4	190690446	194412524	chr7	228274296	229838733	Other
																chr4	190690446	194412524	chr20	39479912	35994265	Other
																chr4	194448018	201932017	chr3	262240650	267443517	Other
																chr4	194448018	201932017	chr5	201099313	206724420	Other
																chr4	194448018	201932017	chr7	229850989	231955546	Other
																chr4	194448018	201932017	chr20	35860830	30857940	Other
																chr4	206170923	202553882	chr3	270528923	267893508	Other
																chr4	206170923	202553882	chr5	209326233	207121020	Other
																chr4	206170923	202553882	chr16	27554458	29318295	Other
																chr4	206170923	202553882	chr20	28654640	30403781	Other
																chr4	214059020	207934631	chr3	274549704	271585866	Other
																chr4	214059020	207934631	chr5	213235484	210367235	Other
																chr4	214059020	207934631	chr16	24275038	26708462	Other
																chr4	214059020	207934631	chr20	28409030	25510915	Other
																chr4	214335913	223373838	chr3	274693105	278928435	Other
																chr4	214335913	223373838	chr5	213453738	216652775	Other
																chr4	214335913	223373838	chr16	24146509	21575928	Other
																chr4	214335913	223373838	chr20	25323619	22481438	Other
																chr4	253981318	223610254	chr4	24435470	40561914	Other
																chr4	253981318	223610254	chr5	229259018	217016386	Other
																chr4	253981318	223610254	chr16	12448654	21446135	Other
																chr4	253981318	223610254	chr20	14139084	22347161	Other
																chr4	263612342	255344291	chr4	18056936	23779750	Other
																chr4	263612342	255344291	chr5	231711297	235644359	Other
																chr4	263612342	255344291	chr16	9225818	11972221	Other
																chr4	263612342	255344291	chr20	10489882	13514426	Other
																chr4	264611293	263858250	chr4	16781399	17260865	Other
																chr4	264611293	263858250	chr5	229342635	229660870	Other
																chr4	264611293	263858250	chr16	9057757	9062306	Other
																chr4	264611293	263858250	chr20	10338285	10410586	Other
																chr4	269268842	265295403	chr4	14899354	16649770	Other
																chr4	269268842	265295403	chr5	229943803	231332550	Other
																chr4	269268842	265295403	chr16	7611081	8690599	Other
																chr4	269268842	265295403	chr20	8741622	10190940	Other
																chr4	278612124	269756410	chr4	10799492	14473773	Other
																chr4	278612124	269756410	chr5	238635823	235690119	Other
																chr4	278612124	269756410	chr16	5998235	7511098	Other
																chr4	278612124	269756410	chr20	7286939	8613862	Other
																chr4	287389331	305015532	chr4	6430637	3493759	Other
																chr4	287389331	305015532	chr5	241159047	243934908	Other
																chr4	287389331	305015532	chr16	4355512	2341419	Other
																chr4	287389331	305015532	chr20	5313303	3336565	Other
																chr4	307722641	311312879	chr4	2791373	2794847	Other
																chr4	307722641	311312879	chr5	244871025	244436307	Other
																chr4	307722641	311312879	chr16	1564811	1614281	Other
																chr4	307722641	311312879	chr20	1907657	2932111	Other
																chr4	328007994	319730046	chr4	347324	1736735	Other
																chr4	328007994	319730046	chr5	249002905	247440040	Other
																chr4	328007994	319730046	chr16	146020	1011452	Other
																chr4	328007994	319730046	chr20	121711	1008735	Other
																chr5	925510	307968	chr4	40863921	40580991	Other
																chr5	925510	307968	chr6	469052	178768	Other
																chr5	925510	307968	chr11	204389415	204598546	Other
																chr5	925510	307968	chr12	198605011	198855774	Other
																chr5	1485214	1876760	chr4	41078579	41294402	Other
																chr5	1485214	1876760	chr6	604760	702776	Other
																chr5	1485214	1876760	chr11	204353915	204132162	Other
																chr5	1485214	1876760	chr12	198385551	197901045	Other
																chr5	8646590	32432917	chr4	42270975	55708295	Other
																chr5	8646590	32432917	chr6	2068471	8701274	Other
																chr5	8646590	32432917	chr11	203026624	195774846	Other
																chr5	8646590	32432917	chr12	196728372	187962093	Other
																chr5	33649864	38760679	chr4	56157539	59276035	Other
																chr5	33649864	38760679	chr6	10566270	9029620	Other
																chr5	33649864	38760679	chr11	195561086	193875399	Other
																chr5	33649864	38760679	chr12	187726835	185530407	Other
																chr5	42389013	39941179	chr4	61101839	59753403	Other
																chr5	42389013	39941179	chr6	11339469	10638069	Other
																chr5	42389013	39941179	chr11	192828996	193621877	Other
																chr5	42389013	39941179	chr12	183928638	185218469	Other
																chr5	43727805	48558081	chr4	61507321	64155056	Other
																chr5	43727805	48558081	chr6	13021306	11385709	Other
																chr5	43727805	48558081	chr11	191270264	192467567	Other
																chr5	43727805	48558081	chr12	183762465	180850326	Other
																chr5	53002019	49116313	chr4	66380122	64796481	Other
																chr5	53002019	49116313	chr6	13921937	13185439	Other
																chr5	53002019	49116313	chr11	190329247	190951436	Other
																chr5	53002019	49116313	chr12	179538457	180661505	Other
																chr5	54857043	54860681	chr4	68319240	68074506	Other
																chr5	54857043	54860681	chr6	14363367	14357716	Other
																chr5	54857043	54860681	chr11	187337552	187300140	Other
																chr5	54857043	54860681	chr12	178757602	178914033	Other
																chr5	56222577	54906914	chr4	69076334	68395308	Other
																chr5	56222577	54906914	chr6	14800292	14494451	Other
																chr5	56222577	54906914	chr11	188025474	187440646	Other
																chr5	56222577	54906914	chr12	177881985	178508407	Other
																chr5	56288573	59391056	chr4	69510652	72410989	Other
																chr5	56288573	59391056	chr6	14841309	16403384	Other
																chr5	56288573	59391056	chr11	188238992	189498527	Other
																chr5	56288573	59391056	chr12	177571282	176020749	Other
																chr5	59912564	69778373	chr4	72811459	78454764	Other
																chr5	59912564	69778373	chr6	16577347	19415183	Other
																chr5	59912564	69778373	chr11	184482335	187238019	Other
																chr5	59912564	69778373	chr12	175804524	172000505	Other
																chr5	70086504	76313082	chr4	78695446	82062989	Other
																chr5	70086504	76313082	chr6	19514915	21577523	Other
																chr5	70086504	76313082	chr11	184183909	182317569	Other
																chr5	70086504	76313082	chr12	171823642	169158540	Other
																chr5	76426773	79073939	chr4	84413964	82249393	Other
																chr5	76426773	79073939	chr6	21690151	23140189	Other
																chr5	76426773	79073939	chr11	182285044	180912404	Other
																chr5	76426773	79073939	chr12	169075359	167242159	Other
																chr5	79485929	79201565	chr4	84861159	84565597	Other
																chr5	79485929	79201565	chr6	23684508	23503071	Other
																chr5	79485929	79201565	chr11	180659422	180737684	Other
																chr5	79485929	79201565	chr12	166878415	167120279	Other
																chr5	82384110	80130237	chr4	86395778	88239079	Other
																chr5	82384110	80130237	chr6	25269159	23883858	Other
																chr5	82384110	80130237	chr11	178899204	180230518	Other
																chr5	82384110	80130237	chr12	164888039	166565769	Other
																chr5	85455947	82567418	chr4	114934827	112175314	Other
																chr5	85455947	82567418	chr6	47220115	44818041	Other
																chr5	85455947	82567418	chr11	160338313	162515364	Other
																chr5	85455947	82567418	chr12	143321242	145953661	Other
																chr5	86158769	88400239	chr4	115432817	117335264	Other
																chr5	86158769	88400239	chr6	51387090	49896361	Other
																chr5	86158769	88400239	chr11	159811495	158401870	Other
																chr5	86158769	88400239	chr12	142817557	140614039	Other
																chr5	89562982	88400492	chr4	118311488	117335602	Other
																chr5	89562982	88400492	chr6	53120527	52235343	Other
																chr5	89562982	88400492	chr11	157745493	158296545	Other
																chr5	89562982	88400492	chr12	139759046	140613671	Other
																chr5	93603728	89670863	chr4	120384005	118629074	Other
																chr5	93603728	89670863	chr6	47802228	49398020	Other
																chr5	93603728	89670863	chr11	157631573	157634289	Other
																chr5	93603728	89670863	chr12	137663588	139676228	Other
																chr5	94922868	93911087	chr4	121057809	120731050	Other
																chr5	94922868	93911087	chr6	51519364	51803304	Other
																chr5	94922868	93911087	chr11	153071762	152640770	Other
																chr5	94922868	93911087	chr12	136868787	137454120	Other
																chr5	95339217	98677764	chr4	121478994	123462403	Other
																chr5	95339217	98677764	chr6	53249954	55052981	Other
																chr5	95339217	98677764	chr11	153528387	155630847	Other
																chr5	95339217	98677764	chr12	136540498	134670699	Other
																chr5	99516501	98780960	chr4	124031642	123491506	Other
																chr5	99516501	98780960	chr6	55898250	55215783	Other
																chr5	99516501	98780960	chr11	152221083	152561495	Other
																chr5	99516501	98780960	chr12	134063348	134525570	Other
																chr5	99627106	100378568	chr4	126253439	125438303	Other
																chr5	99627106	100378568	chr6	56028801	56680951	Other
																chr5	99627106	100378568	chr11	152080632	151563532	Other
																chr5	99627106	100378568	chr12	134021558	133290030	Other
																chr5	100676910	100848102	chr4	132928379	132554433	Other
																chr5	100676910	100848102	chr6	56800556	56915485	Other
																chr5	100676910	100848102	chr11	151375170	151230851	Other
																chr5	100676910	100848102	chr12	133146662	132917696	Other
																chr5	102946698	101010351	chr4	130009611	132349513	Other
																chr5	102946698	101010351	chr6	59056541	57109056	Other
																chr5	102946698	101010351	chr11	149093522	151091746	Other
																chr5	102946698	101010351	chr12	132764750	131022237	Other
																chr5	103275124	105903476	chr4	129115455	126545550	Other
																chr5	103275124	105903476	chr6	59468507	61009809	Other
																chr5	103275124	105903476	chr11	148997032	147308372	Other
																chr5	103275124	105903476	chr12	130888485	129045644	Other
																chr5	106470800	106163516	chr4	124370552	124149030	Other
																chr5	106470800	106163516	chr6	61543979	61540104	Other
																chr5	106470800	106163516	chr11	146902601	147157720	Other
																chr5	106470800	106163516	chr12	128579224	128735788	Other
																chr5	106477464	107592101	chr4	124465732	125215545	Other
																chr5	106477464	107592101	chr6	61654038	62290482	Other
																chr5	106477464	107592101	chr11	144131779	144685984	Other
																chr5	106477464	107592101	chr12	128573428	127723614	Other
																chr5	111675757	107889194	chr4	133365136	135800468	Other
																chr5	111675757	107889194	chr6	64832242	62518095	Other
																chr5	111675757	107889194	chr11	146672595	145004438	Other
																chr5	111675757	107889194	chr12	125366241	127626587	Other
																chr5	112046153	112358822	chr4	133166880	133021786	Other
																chr5	112046153	112358822	chr6	65060718	65191060	Other
																chr5	112046153	112358822	chr11	143901034	143807719	Other
																chr5	112046153	112358822	chr12	125163504	125056007	Other
																chr5	112727044	112570440	chr4	136071972	135898955	Other
																chr5	112727044	112570440	chr6	65437945	65383930	Other
																chr5	112727044	112570440	chr11	143572216	143612386	Other
																chr5	112727044	112570440	chr12	124818164	124933474	Other
																chr5	115727407	113193389	chr4	138176989	136313805	Other
																chr5	115727407	113193389	chr6	67709425	66057001	Other
																chr5	115727407	113193389	chr11	143326386	142171010	Other
																chr5	115727407	113193389	chr12	122686220	124282565	Other
																chr5	118459234	116067330	chr4	140683768	138336373	Other
																chr5	118459234	116067330	chr6	70480894	67881704	Other
																chr5	118459234	116067330	chr11	140012522	141799425	Other
																chr5	118459234	116067330	chr12	120589042	122467189	Other
																chr5	119350464	120432682	chr4	141290968	142534513	Other
																chr5	119350464	120432682	chr6	71170534	72122594	Other
																chr5	119350464	120432682	chr11	128986885	129753322	Other
																chr5	119350464	120432682	chr12	120164932	119129683	Other
																chr5	120569592	123218459	chr4	142735407	145777687	Other
																chr5	120569592	123218459	chr6	77586785	80068606	Other
																chr5	120569592	123218459	chr11	130004446	132138767	Other
																chr5	120569592	123218459	chr12	118940285	116645425	Other
																chr5	124938721	123569606	chr4	146975225	146159364	Other
																chr5	124938721	123569606	chr6	72270304	73131884	Other
																chr5	124938721	123569606	chr11	133443072	132675163	Other
																chr5	124938721	123569606	chr12	115553585	116323761	Other
																chr5	125034963	126855320	chr4	147154225	148879681	Other
																chr5	125034963	126855320	chr6	77458231	75892834	Other
																chr5	125034963	126855320	chr11	133581696	134930519	Other
																chr5	125034963	126855320	chr12	115238513	113435280	Other
																chr5	126967911	129311903	chr4	151793108	149387195	Other
																chr5	126967911	129311903	chr6	75828816	73448149	Other
																chr5	126967911	129311903	chr11	135423704	137329925	Other
																chr5	126967911	129311903	chr12	113403408	110969898	Other
																chr5	132095799	130154181	chr4	153467350	151918315	Other
																chr5	132095799	130154181	chr6	81984611	80958778	Other
																chr5	132095799	130154181	chr11	139355625	137639970	Other
																chr5	132095799	130154181	chr12	107778534	110564498	Other
																chr5	132919634	138314873	chr4	153988039	158142927	Other
																chr5	132919634	138314873	chr6	82783955	86808855	Other
																chr5	132919634	138314873	chr11	128748378	124645972	Other
																chr5	132919634	138314873	chr12	107008016	103442470	Other
																chr5	140621225	144974748	chr4	160701503	163734623	Other
																chr5	140621225	144974748	chr6	89126403	92910854	Other
																chr5	140621225	144974748	chr11	122661040	120116557	Other
																chr5	140621225	144974748	chr12	101319969	98679000	Other
																chr5	146084515	145054086	chr4	164990659	163895547	Other
																chr5	146084515	145054086	chr6	97320570	96623526	Other
																chr5	146084515	145054086	chr11	118953018	119971444	Other
																chr5	146084515	145054086	chr12	97796119	98540388	Other
																chr5	146168345	147536903	chr4	169105006	167288894	Other
																chr5	146168345	147536903	chr6	97476597	99201183	Other
																chr5	146168345	147536903	chr11	118780601	117576183	Other
																chr5	146168345	147536903	chr12	97469089	96128920	Other
																chr5	148269659	149326712	chr4	166879210	165673474	Other
																chr5	148269659	149326712	chr6	95489974	94145882	Other
																chr5	148269659	149326712	chr11	117068460	116549034	Other
																chr5	148269659	149326712	chr12	95405173	93941715	Other
																chr5	150459517	150725022	chr4	176642612	176409576	Other
																chr5	150459517	150725022	chr6	96095325	96090199	Other
																chr5	150459517	150725022	chr11	115219399	115213947	Other
																chr5	150459517	150725022	chr12	92518332	92311859	Other
																chr5	151679863	154553881	chr4	175761296	173654034	Other
																chr5	151679863	154553881	chr6	99448261	101463774	Other
																chr5	151679863	154553881	chr11	114703528	112678291	Other
																chr5	151679863	154553881	chr12	91586586	89533705	Other
																chr5	158717533	157020107	chr4	171149233	169993624	Other
																chr5	158717533	157020107	chr6	106229697	107464319	Other
																chr5	158717533	157020107	chr11	109903740	108846701	Other
																chr5	158717533	157020107	chr12	85803966	86928961	Other
																chr5	158852506	159140432	chr4	169938236	169599769	Other
																chr5	158852506	159140432	chr6	103563877	103895408	Other
																chr5	158852506	159140432	chr11	110021201	110156548	Other
																chr5	158852506	159140432	chr12	85712330	85316016	Other
																chr5	159206985	161741253	chr4	177987365	180307329	Other
																chr5	159206985	161741253	chr6	104095278	105843042	Other
																chr5	159206985	161741253	chr11	110245445	112263012	Other
																chr5	159206985	161741253	chr12	85197481	83284497	Other
																chr5	163989300	163153067	chr4	182935724	181399998	Other
																chr5	163989300	163153067	chr6	109538910	108355398	Other
																chr5	163989300	163153067	chr11	106012226	106873750	Other
																chr5	163989300	163153067	chr12	80717299	82095918	Other
																chr5	165034088	163990150	chr4	183632112	182936678	Other
																chr5	165034088	163990150	chr6	110062299	109969235	Other
																chr5	165034088	163990150	chr11	105170278	106011178	Other
																chr5	165034088	163990150	chr12	77783395	77166859	Other
																chr5	168008548	165428467	chr4	186430192	183921630	Other
																chr5	168008548	165428467	chr6	115199563	117528540	Other
																chr5	168008548	165428467	chr11	103105667	104956027	Other
																chr5	168008548	165428467	chr12	80527295	78041751	Other
																chr5	169372946	172432893	chr4	186720242	190675235	Other
																chr5	169372946	172432893	chr6	114699100	110909767	Other
																chr5	169372946	172432893	chr11	102608203	100527349	Other
																chr5	169372946	172432893	chr12	76906800	73035203	Other
																chr5	172791321	174007124	chr4	193356407	192440792	Other
																chr5	172791321	174007124	chr6	118504671	117609227	Other
																chr5	172791321	174007124	chr11	99957609	98499897	Other
																chr5	172791321	174007124	chr12	72886124	72199448	Other
																chr5	174636905	174052832	chr4	191599457	192372981	Other
																chr5	174636905	174052832	chr6	110678017	110262127	Other
																chr5	174636905	174052832	chr11	97397124	98471764	Other
																chr5	174636905	174052832	chr12	71292155	72033621	Other
																chr5	174875731	175219834	chr4	191144164	190835125	Other
																chr5	174875731	175219834	chr6	118878432	119702182	Other
																chr5	174875731	175219834	chr11	97269545	97162748	Other
																chr5	174875731	175219834	chr12	71116987	70897623	Other
																chr5	176418264	175379431	chr4	194272630	193460800	Other
																chr5	176418264	175379431	chr6	120687268	119758335	Other
																chr5	176418264	175379431	chr11	96185372	96822071	Other
																chr5	176418264	175379431	chr12	69785573	70692585	Other
																chr5	177336568	179891101	chr4	201387354	200114331	Other
																chr5	177336568	179891101	chr6	121056489	122045374	Other
																chr5	177336568	179891101	chr11	94565238	95580570	Other
																chr5	177336568	179891101	chr12	68916404	67747880	Other
																chr5	180033808	180181791	chr4	205516839	205160359	Other
																chr5	180033808	180181791	chr6	122734385	122938057	Other
																chr5	180033808	180181791	chr11	93758172	93496873	Other
																chr5	180033808	180181791	chr12	67222935	66896595	Other
																chr5	190752064	183339780	chr4	210894423	211230438	Pericentromere
																chr5	190752064	183339780	chr6	124339981	124971031	Pericentromere
																chr5	190752064	183339780	chr11	92537585	92949068	Pericentromere
																chr5	190752064	183339780	chr12	60047048	60788937	Pericentromere
																chr5	216571706	220747160	chr4	229480893	227666913	Pericentromere
																chr5	216571706	220747160	chr6	131318327	129879655	Pericentromere
																chr5	216571706	220747160	chr12	49412228	55422469	Pericentromere
																chr5	216571706	220747160	chr13	14727290	14032185	Pericentromere
																chr5	220822957	222125970	chr4	227512536	225274248	Other
																chr5	220822957	222125970	chr6	151552308	156192788	Other
																chr5	220822957	222125970	chr12	55636004	56580670	Other
																chr5	220822957	222125970	chr13	14016959	13469191	Other
																chr5	225525856	222237070	chr4	222158645	225078638	Other
																chr5	225525856	222237070	chr6	141994179	145388656	Other
																chr5	225525856	222237070	chr12	59841967	56736700	Other
																chr5	225525856	222237070	chr13	11402771	13222685	Other
																chr5	229566475	226861510	chr4	238907510	236707991	Other
																chr5	229566475	226861510	chr12	28050928	30464285	Other
																chr5	229566475	226861510	chr13	9371308	10969253	Other
																chr5	229566475	226861510	chr19	10327255	11949256	Other
																chr5	230352783	237151372	chr4	245575239	241902401	Other
																chr5	230352783	237151372	chr12	20318820	25618226	Other
																chr5	230352783	237151372	chr13	6425907	8053362	Other
																chr5	230352783	237151372	chr19	6775187	8601294	Other
																chr5	268017519	240007735	chr4	246833322	257548710	Other
																chr5	268017519	240007735	chr12	19290028	9853370	Other
																chr5	268017519	240007735	chr13	5965640	1854124	Other
																chr5	268017519	240007735	chr19	6169616	2537651	Other
																chr5	268501942	274916006	chr4	258035156	260410186	Other
																chr5	268501942	274916006	chr12	8896346	6016991	Other
																chr5	268501942	274916006	chr13	1681284	403012	Other
																chr5	268501942	274916006	chr19	2113311	537430	Other
																chr6	24927870	6271640	chr13	173894961	178139780	Other
																chr6	24927870	6271640	chr15	169030413	175999419	Other
																chr6	24927870	6271640	chr17	152285288	164496134	Other
																chr6	24927870	6271640	chr19	30670141	34732580	Other
																chr6	33477240	29754020	chr13	170864874	171830961	Other
																chr6	33477240	29754020	chr15	166298060	168912068	Other
																chr6	33477240	29754020	chr17	146237660	149650010	Other
																chr6	33477240	29754020	chr19	27823771	28883636	Other
																chr6	33544541	38363096	chr13	170577122	168724246	Other
																chr6	33544541	38363096	chr15	163055071	166093933	Other
																chr6	33544541	38363096	chr17	146142099	142159755	Other
																chr6	33544541	38363096	chr19	27770477	25491870	Other
																chr6	50134956	38636096	chr13	163082098	168451187	Other
																chr6	50134956	38636096	chr15	155532103	162977088	Other
																chr6	50134956	38636096	chr17	133300404	142003986	Other
																chr6	50134956	38636096	chr19	19066737	25382337	Other
																chr6	50385549	56841594	chr13	163004263	158305934	Other
																chr6	50385549	56841594	chr15	150036950	155276997	Other
																chr6	50385549	56841594	chr17	132949410	126159492	Other
																chr6	50385549	56841594	chr19	18901976	15441935	Other
																chr6	57125789	58186931	chr13	158040360	157129880	Pericentromere
																chr6	57125789	58186931	chr15	149915609	149009234	Pericentromere
																chr6	57125789	58186931	chr17	125832937	124728333	Pericentromere
																chr6	57125789	58186931	chr19	15234053	14772845	Pericentromere
																chr6	59086584	58481600	chr5	35761185	35544302	Pericentromere
																chr6	59086584	58481600	chr13	152014925	151459867	Pericentromere
																chr6	59086584	58481600	chr15	148141302	148604409	Pericentromere
																chr6	59086584	58481600	chr19	12906309	14540179	Pericentromere
																chr6	63964178	63602735	chr5	37407411	38211470	Pericentromere
																chr6	63964178	63602735	chr5	44106986	44114197	Pericentromere
																chr6	63964178	63602735	chr6	161099413	161217406	Pericentromere
																chr6	63964178	63602735	chr15	142559169	145735874	Pericentromere
																chr6	99243073	101024179	chr5	71558887	70242591	Pericentromere
																chr6	99243073	101024179	chr6	165057450	165894243	Pericentromere
																chr6	99243073	101024179	chr13	136980035	135846206	Pericentromere
																chr6	99243073	101024179	chr15	119752838	118067817	Pericentromere
																chr6	101335526	104423545	chr5	67368661	65053547	Other
																chr6	101335526	104423545	chr6	169606524	166642387	Other
																chr6	101335526	104423545	chr13	135450537	133220103	Other
																chr6	101335526	104423545	chr15	117832288	115863831	Other
																chr6	107619264	106906466	chr5	74377613	73471609	Other
																chr6	107619264	106906466	chr6	170840423	169815623	Other
																chr6	107619264	106906466	chr13	130014446	130775314	Other
																chr6	107619264	106906466	chr15	111955505	112819351	Other
																chr6	108496269	113358450	chr5	76717180	80805698	Other
																chr6	108496269	113358450	chr6	171217779	174949703	Other
																chr6	108496269	113358450	chr13	129554281	126262881	Other
																chr6	108496269	113358450	chr15	110768210	105205946	Other
																chr6	116878614	114031549	chr5	85554415	81839845	Other
																chr6	116878614	114031549	chr6	175601956	177810804	Other
																chr6	116878614	114031549	chr13	123125282	125653670	Other
																chr6	116878614	114031549	chr15	101739891	104880429	Other
																chr6	120711299	125897981	chr5	85879787	94966476	Other
																chr6	120711299	125897981	chr6	180036543	183523387	Other
																chr6	120711299	125897981	chr13	120588016	116727751	Other
																chr6	120711299	125897981	chr15	98370986	93637554	Other
																chr6	127895080	127082333	chr5	96300778	95909191	Other
																chr6	127895080	127082333	chr6	184711654	184373756	Other
																chr6	127895080	127082333	chr13	113478673	112997574	Other
																chr6	127895080	127082333	chr15	91852765	92449379	Other
																chr6	127911451	128981935	chr5	96373077	97203824	Other
																chr6	127911451	128981935	chr6	184862674	186037090	Other
																chr6	127911451	128981935	chr13	98110911	99022673	Other
																chr6	127911451	128981935	chr15	91703476	90229152	Other
																chr6	129302850	132575901	chr5	97668824	99876001	Other
																chr6	129302850	132575901	chr6	188257925	186166564	Other
																chr6	129302850	132575901	chr13	99192543	101794125	Other
																chr6	129302850	132575901	chr15	90143715	87810595	Other
																chr6	132631499	138325902	chr5	99985810	105249121	Other
																chr6	132631499	138325902	chr6	188414899	192499977	Other
																chr6	132631499	138325902	chr13	101867015	105983981	Other
																chr6	132631499	138325902	chr15	87687582	82849951	Other
																chr6	138907198	142457790	chr5	110328055	107239449	Other
																chr6	138907198	142457790	chr6	193596547	195720710	Other
																chr6	138907198	142457790	chr13	108237481	106137870	Other
																chr6	138907198	142457790	chr15	82569574	80096621	Other
																chr6	142797378	142899441	chr5	106777344	106777874	Other
																chr6	142797378	142899441	chr6	196065465	196193343	Other
																chr6	142797378	142899441	chr13	108785683	108789390	Other
																chr6	142797378	142899441	chr15	79763683	79763060	Other
																chr6	143681186	146712931	chr5	112659919	115466190	Other
																chr6	143681186	146712931	chr6	198387813	200444875	Other
																chr6	143681186	146712931	chr13	115728720	113525943	Other
																chr6	143681186	146712931	chr15	77881310	75957447	Other
																chr6	146822329	170888784	chr5	115553167	130499678	Other
																chr6	146822329	170888784	chr6	200706969	211688288	Other
																chr6	146822329	170888784	chr13	97963352	84447687	Other
																chr6	146822329	170888784	chr15	75900929	63707798	Other
																chr6	181282296	171981321	chr2	201170867	194156372	Other
																chr6	181282296	171981321	chr5	137974008	131573036	Other
																chr6	181282296	171981321	chr6	216954548	212476138	Other
																chr6	181282296	171981321	chr13	78869842	83923827	Other
																chr6	182472807	188088408	chr2	207938432	205321610	Other
																chr6	182472807	188088408	chr5	146491462	143085234	Other
																chr6	182472807	188088408	chr6	222089978	220052387	Other
																chr6	182472807	188088408	chr13	72322776	74708452	Other
																chr6	189070309	228096215	chr2	208616531	220421537	Other
																chr6	189070309	228096215	chr5	147044406	166784701	Other
																chr6	189070309	228096215	chr6	222538531	233464432	Other
																chr6	189070309	228096215	chr13	71638154	59125083	Other
																chr6	273442588	275196041	chr2	224670252	224959682	Other
																chr6	273442588	275196041	chr5	174557740	175026692	Other
																chr6	273442588	275196041	chr6	237361426	237664812	Other
																chr6	273442588	275196041	chr13	54546936	54079742	Other
																chr6	275683113	294542912	chr2	225096034	228903242	Other
																chr6	275683113	294542912	chr5	175576762	181918596	Other
																chr6	275683113	294542912	chr13	53572192	49767490	Other
																chr6	275683113	294542912	chr19	38489420	35634583	Other
																chr7	18890947	17080509	chr1	215337607	215135665	Other
																chr7	18890947	17080509	chr2	230313038	229643967	Other
																chr7	18890947	17080509	chr5	2128352	1541110	Other
																chr7	18890947	17080509	chr7	164410148	164880697	Other
																chr7	23929912	25297239	chr1	217919792	218417634	Other
																chr7	23929912	25297239	chr2	233264431	233915482	Other
																chr7	23929912	25297239	chr7	161717953	160662000	Other
																chr7	23929912	25297239	chr11	50137342	50499354	Other
																chr7	32204771	26639776	chr1	219722243	219231157	Other
																chr7	32204771	26639776	chr2	235064676	234552624	Other
																chr7	32204771	26639776	chr11	50700652	50696275	Other
																chr7	32204771	26639776	chr17	165298603	165662358	Other
																chr7	35164279	37290288	chr1	221874268	220779856	Other
																chr7	35164279	37290288	chr2	237571915	236408793	Other
																chr7	35164279	37290288	chr7	158966075	159449309	Other
																chr7	35164279	37290288	chr11	52280182	51593907	Other
																chr7	45687092	62863655	chr1	224700932	230118282	Other
																chr7	45687092	62863655	chr2	239417209	250570746	Other
																chr7	45687092	62863655	chr7	157400452	150254686	Other
																chr7	45687092	62863655	chr11	53814576	60617736	Other
																chr7	74247280	65322129	chr1	239576601	233192520	Pericentromere
																chr7	74247280	65322129	chr2	261407287	253027205	Pericentromere
																chr7	74247280	65322129	chr7	139397920	149976368	Pericentromere
																chr7	74247280	65322129	chr11	71475906	61990202	Pericentromere
																chr7	124754075	121552535	chr1	106462601	104355124	Pericentromere
																chr7	124754075	121552535	chr7	26401076	24569658	Pericentromere
																chr7	124754075	121552535	chr10	136094616	138838949	Pericentromere
																chr7	124754075	121552535	chr13	18953851	20333976	Pericentromere
																chr7	129302736	129311385	chr1	107982139	107089247	Other
																chr7	129302736	129311385	chr10	159060174	159051790	Other
																chr7	129302736	129311385	chr11	71837056	71835206	Other
																chr7	129302736	129311385	chr13	22348997	22397273	Other
																chr7	137183023	135981937	chr1	117009397	115799071	Other
																chr7	137183023	135981937	chr7	33306531	34135265	Other
																chr7	137183023	135981937	chr10	174649954	173096009	Other
																chr7	137183023	135981937	chr13	25435575	26266292	Other
																chr7	142211483	139839690	chr1	120297314	118724013	Other
																chr7	142211483	139839690	chr7	38902183	37585365	Other
																chr7	142211483	139839690	chr10	164531821	166390544	Other
																chr7	142211483	139839690	chr13	30815948	29610430	Other
																chr7	146739473	142421650	chr1	123674566	120443911	Other
																chr7	146739473	142421650	chr7	42410110	39026662	Other
																chr7	146739473	142421650	chr10	160730621	164276672	Other
																chr7	146739473	142421650	chr13	33503178	35598502	Other
																chr7	150235487	147106348	chr1	126261090	123900677	Other
																chr7	150235487	147106348	chr7	44706817	42789546	Other
																chr7	150235487	147106348	chr10	169025746	172358322	Other
																chr7	150235487	147106348	chr13	31348021	33311675	Other
																chr7	151520974	150340010	chr1	126989567	126390001	Other
																chr7	151520974	150340010	chr7	45564487	44968203	Other
																chr7	151520974	150340010	chr10	175600866	174876592	Other
																chr7	151520974	150340010	chr13	30879087	31258827	Other
																chr7	151679326	154435426	chr1	127278394	129667415	Other
																chr7	151679326	154435426	chr7	45745554	48197132	Other
																chr7	151679326	154435426	chr10	175796713	179572627	Other
																chr7	151679326	154435426	chr13	35811546	37538358	Other
																chr7	156569342	155252022	chr1	131053841	130140158	Other
																chr7	156569342	155252022	chr7	48981332	49796196	Other
																chr7	156569342	155252022	chr10	180578532	179705325	Other
																chr7	156569342	155252022	chr13	38971740	38137469	Other
																chr7	157044443	158924734	chr1	131286772	132515279	Other
																chr7	157044443	158924734	chr7	50113604	51629556	Other
																chr7	157044443	158924734	chr10	180800128	182416522	Other
																chr7	157044443	158924734	chr13	39265434	40100838	Other
																chr7	159044620	160916438	chr1	136757455	135115238	Other
																chr7	159044620	160916438	chr7	54369782	55833789	Other
																chr7	159044620	160916438	chr10	186341818	184805306	Other
																chr7	159044620	160916438	chr13	42958625	41658711	Other
																chr7	161080992	162763438	chr1	134977245	132863490	Other
																chr7	161080992	162763438	chr7	53980720	51733864	Other
																chr7	161080992	162763438	chr10	184607884	182503888	Other
																chr7	161080992	162763438	chr13	41610887	40170210	Other
																chr7	163154310	162997545	chr1	137316094	136988058	Other
																chr7	163154310	162997545	chr7	54083891	54322883	Other
																chr7	163154310	162997545	chr10	186591654	186423401	Other
																chr7	163154310	162997545	chr13	43152158	43082034	Other
																chr7	163473307	163275901	chr1	137599689	137495107	Other
																chr7	163473307	163275901	chr7	56230026	56115779	Other
																chr7	163473307	163275901	chr10	186766999	186664800	Other
																chr7	163473307	163275901	chr13	43220475	43217037	Other
																chr7	163743637	168869000	chr1	140789673	137760228	Other
																chr7	163743637	168869000	chr7	56665453	60257754	Other
																chr7	163743637	168869000	chr10	186897577	191223254	Other
																chr7	163743637	168869000	chr13	43688312	46390349	Other
																chr7	173699510	169079437	chr1	144411970	140879972	Other
																chr7	173699510	169079437	chr7	64185276	60413840	Other
																chr7	173699510	169079437	chr10	195331185	191439808	Other
																chr7	173699510	169079437	chr13	49502406	46483708	Other
																chr7	173779781	173735214	chr1	144549098	144458917	Other
																chr7	173779781	173735214	chr7	64280463	64247147	Other
																chr7	173779781	173735214	chr10	195543945	195529352	Other
																chr7	173779781	173735214	chr11	147278	123667	Other
																chr7	174019438	176441723	chr1	144931081	146402662	Other
																chr7	174019438	176441723	chr7	68983147	67105155	Other
																chr7	174019438	176441723	chr10	195810118	197581076	Other
																chr7	174019438	176441723	chr11	248338	822182	Other
																chr7	176655716	178139307	chr1	77763226	75837678	Other
																chr7	176655716	178139307	chr1	146563600	147819132	Other
																chr7	176655716	178139307	chr7	66958815	66191757	Other
																chr7	176655716	178139307	chr11	874868	1299950	Other
																chr7	178486282	185555217	chr1	75566045	69065830	Other
																chr7	178486282	185555217	chr1	148156887	154149574	Other
																chr7	178486282	185555217	chr7	69137293	73890078	Other
																chr7	178486282	185555217	chr11	1456842	3411483	Other
																chr7	201364167	185805938	chr1	56247248	68843364	Other
																chr7	201364167	185805938	chr1	163113554	154266035	Other
																chr7	201364167	185805938	chr7	206998895	213563640	Other
																chr7	201364167	185805938	chr11	9070140	3657090	Other
																chr7	203497704	204995995	chr1	42280957	40522400	Other
																chr7	203497704	204995995	chr1	174514148	175253528	Other
																chr7	203497704	204995995	chr7	198544369	198249345	Other
																chr7	203497704	204995995	chr11	16709785	17384742	Other
																chr7	206727265	214917364	chr1	38946018	32440479	Other
																chr7	206727265	214917364	chr1	176041557	180741134	Other
																chr7	206727265	214917364	chr7	197688515	193819128	Other
																chr7	206727265	214917364	chr11	17946404	21908025	Other
																chr7	225266495	216141965	chr1	32153413	27313563	Other
																chr7	225266495	216141965	chr1	184207108	181259190	Other
																chr7	225266495	216141965	chr7	189925596	192174366	Other
																chr7	225266495	216141965	chr11	25299949	23387820	Other
																chr7	225647411	230259607	chr1	26653575	25535114	Other
																chr7	225647411	230259607	chr1	184524155	185967371	Other
																chr7	225647411	230259607	chr7	189742439	188539517	Other
																chr7	225647411	230259607	chr11	25450812	26523701	Other
																chr7	240649094	232626738	chr1	20151322	22582079	Other
																chr7	240649094	232626738	chr1	190575885	187995064	Other
																chr7	240649094	232626738	chr7	184366796	186310218	Other
																chr7	240649094	232626738	chr11	28425971	28163469	Other
																chr7	257173699	242401753	chr1	12357950	19094279	Other
																chr7	257173699	242401753	chr1	191339286	199101735	Other
																chr7	257173699	242401753	chr7	178301991	183457781	Other
																chr7	257173699	242401753	chr11	35828520	30651183	Other
																chr7	257685136	257843694	chr1	12123691	11999463	Other
																chr7	257685136	257843694	chr1	199352184	199503144	Other
																chr7	257685136	257843694	chr7	177989313	177917257	Other
																chr7	257685136	257843694	chr11	36152266	36263518	Other
																chr7	258425936	275728130	chr1	11554301	801469	Other
																chr7	258425936	275728130	chr1	199977996	212286050	Other
																chr7	258425936	275728130	chr7	177604256	167847328	Other
																chr7	258425936	275728130	chr11	36590557	45387146	Other
