# Supplementary material for: The centromere landscapes of four karyotypically diverse Papaver species provide insights into chromosome evolution and speciation
Source: Cell Genom. 2024 Jul 30;4(8):100626. doi: 10.1016/j.xgen.2024.100626 (PMC11406182; doi:10.1016/j.xgen.2024.100626)
Supplement: Table S9. Centromere satellites identification, related to Figure 2 [file mmc8.xlsx]

## Sheet: Sheet1
Table S9. Centromere satellites identification, related to Figure 2.
Note: yellow-highlighted satellites have experimental validation (FISH and/or ChIP-Seq)
Papaver rhoeas satellite library
Satellites	Represented_Region	Length	Chromosomes	Repeat_Number	AT_Percentage	Genomic_Size	Genomic_Percentage
Prh168S1	chr3_84892967_85048120_168	168	chr1,chr2,chr3,chr4,chr5,chr6,chr7	188050	0.7024	31158443	0.0144
Papaver bracteatum satellite library
Satellites	Represented_Region	Length	Chromosomes	Repeat_Number	AT_Percentage	Genomic_Size	Genomic_Percentage	Synteny with P. rhoeas
Pbr238S1	chr4_93350542_93386759_238	238	chr1,chr2,chr3,chr4,chr5,chr6,chr7	32997	0.7185	7339062	0.003	YES
Pbr112S3	chr7_177590815_178139293_112	112	chr1,chr2,chr3,chr4,chr5,chr6,chr7	84790	0.7	9229152	0.0038	NO
Pbr169S4	chr1_175142302_175173933_169	169	chr1,chr5	11371	0.6805	1905416	0.0008	YES
Pbr162S14	chr7_123245451_123520878_162	162	chr1,chr2,chr3,chr4,chr5,chr6,chr7	94312	0.6296	15117847	0.0062	NO
Pbr196S15	chr2_61225265_61295406_196	196	chr1,chr2,chr3,chr4,chr5,chr6,chr7	405935	0.6173	79193713	0.0324	NO
Pbr165S17	chr6_287711257_287808615_165	165	chr1,chr2,chr3,chr4,chr5,chr6,chr7	255011	0.6121	41884967	0.0171	NO
Pbr371S19	chr2_50487252_50552762_371	371	chr1,chr2,chr3,chr4,chr5,chr6,chr7	82628	0.6092	30690515	0.0125	NO
Papaver somniferum satellite library
Satellites	Represented_Region	Length	Chromosomes	Repeat_Number	AT_Percentage	Genomic_Size	Genomic_Percentage	Synteny with P. rhoeas
Pso338S1	chr1_218093314_218167572_338	338	chr1,chr2,chr3,chr4,chr5,chr6,chr7,chr8,chr9,chr10,chr11	71164	0.7308	23885555	0.0087	YES
Pso263S3	chr11_75356414_75521455_263	263	chr1,chr2,chr3,chr4,chr5,chr6,chr7,chr8,chr9,chr10,chr11	24293	0.7148	6017394	0.0022	NO
Pso112S4	chr9_225869570_225885169_112	112	chr1,chr2,chr3,chr4,chr5,chr6,chr7,chr8,chr9,chr10,chr11	11086	0.7027	1226074	0.0004	NO
Pso168S5	chr2_95607390_95775993_168	168	chr2,chr4,chr5,chr6,chr8,chr10,chr11	30170	0.7024	4970634	0.0018	YES
Pso230S6	chr8_161862126_162937759_230	230	chr8	4613	0.7	1054731	0.0004	NO
Pso451S7	chr4_130721775_130782224_451	451	chr1,chr2,chr3,chr4,chr5,chr6,chr7,chr8,chr9,chr10,chr11	17867	0.6829	8279743	0.003	YES
Pso169S8	chr5_3742636_3766770_169	169	chr1,chr2,chr3,chr4,chr5,chr6,chr7,chr8,chr9,chr10,chr11	11380	0.6746	1896341	0.0007	NO
Pso192S12	chr1_261562184_261628375_192	192	chr1,chr2,chr3,chr4,chr5,chr6,chr7,chr9,chr11	144280	0.625	27158017	0.0099	NO
Pso211S14	chr9_223241596_223271715_211	211	chr1,chr2,chr3,chr4,chr5,chr6,chr7,chr8,chr9,chr10,chr11	8382	0.6209	1737927	0.0006	NO
Pso162S15	chr10_183227241_183592340_162	162	chr1,chr2,chr3,chr4,chr5,chr6,chr7,chr8,chr9,chr10,chr11	23184	0.6173	3724839	0.0014	NO
Papaver setigerum satellite library
Satellites	Represented_Region	Length	Chromosomes	Repeat_Number	AT_Percentage	Genomic_Size	Genomic_Percentage	Synteny with P. rhoeas
Pse338S1	chr12_40181692_40390472_338	338	chr1,chr3,chr4,chr5,chr7,chr8,chr9,chr10,chr12,chr13,chr14,chr15	53468	0.7337	17906192	0.0039	YES
Pse180S3	chr1_25353121_25416220_180	180	chr1,chr2,chr3,chr4,chr5,chr6,chr7,chr8,chr9,chr10,chr11,chr12,chr13,chr14,chr15,chr16,chr17,chr18,chr19,chr20,chr21,chr22	26285	0.7167	4608920	0.001	NO
Pse168S7	chr14_45181885_45596981_168	168	chr1,chr3,chr5,chr6,chr7,chr8,chr10,chr11,chr12,chr13,chr14,chr15,chr17,chr18,chr19,chr20,chr21	65072	0.6905	10662827	0.0023	YES
Pse169S11	chr11_82560486_82587146_169	169	chr1,chr2,chr3,chr4,chr6,chr7,chr8,chr9,chr10,chr11,chr12,chr13,chr14,chr15,chr16,chr17,chr18,chr19,chr20,chr21,chr22	31166	0.6647	5173419	0.0011	YES
Pse169S12	chr6_157095852_157136558_169	169	chr1,chr2,chr3,chr4,chr5,chr6,chr7,chr8,chr9,chr10,chr11,chr12,chr13,chr14,chr15,chr16,chr17,chr18,chr19,chr20,chr21,chr22	44804	0.6647	7313076	0.0016	NO
Pse168S13	chr21_107498126_107522009_168	168	chr13,chr19,chr21	15945	0.6607	2652544	0.0006	YES
Pse209S17	chr15_12769945_12811274_209	209	chr1,chr2,chr3,chr4,chr5,chr7,chr8,chr9,chr10,chr12,chr13,chr14,chr15,chr17,chr19,chr20	7856	0.6364	1631346	0.0004	NO
Pse190S21	chr19_160676893_160766751_190	190	chr4,chr5,chr6,chr7,chr11,chr13,chr16,chr17,chr18,chr19,chr20,chr21	23769	0.6263	4661159	0.001	NO
