# Supplementary material for: The centromere landscapes of four karyotypically diverse Papaver species provide insights into chromosome evolution and speciation
Source: Cell Genom. 2024 Jul 30;4(8):100626. doi: 10.1016/j.xgen.2024.100626 (PMC11406182; doi:10.1016/j.xgen.2024.100626)
Supplement: Table S11. The satellite communities in four Papaver species, related to Figure 3 [file mmc9.xlsx]

## Sheet: Sheet1
Table S11. The satellite communities in four Papaver species, related to Figure 3.
Yellow highlight is the communities related with inferred centromere satellites
Satellite Community	Community ID	P. rhoeas	P. bracteatum	P. somniferum	P. setigerum	max AT content	Note
1	PCEN338			Pso338S1	Pse338S1	0.7337	identity between Pso338S1 and Pse338S1 is 99%
2	PCEN238		Pbr238S1	Pso451S7	Pse450S8	0.7185
3	αPCEN168	Prh168S1		Pso168S5	Pse168S7	0.7024	identity between Prh168S1 and Pse168S7 is 94%
4	βPCEN169		Pbr169S4		Pse169S10	0.6805
5	αPCEN169		Pbr167S9,Pbr169S5	Pso169S8	Pse169S11,Pse169S12	0.6746
6	βPCEN168				Pse168S13	0.6607
7	N/A			Pso112S2		0.7232
8	N/A			Pso120S16	Pse182S2	0.7212
9	N/A			Pso263S3	Pse180S3	0.7167
10	N/A		Pbr112S3	Pso112S4	Pse112S4	0.7054
11	N/A				Pse114S5	0.7018
12	N/A		Pbr164S2			0.7012
13	N/A			Pso230S6	Pse230S6	0.7
14	N/A				Pse160S9	0.6875
15	N/A		Pbr393S6			0.6692
16	N/A		Pbr171S7			0.6628
17	N/A		Pbr171S8			0.6607
18	N/A				Pse136S14	0.6593
19	N/A	Prh117S2				0.6581
20	N/A			Pso350S9	Pse347S15	0.6552
21	N/A	Prh122S3			Pse122S28	0.6475
22	N/A			Pso192S12	Pse192S16	0.6458
23	N/A		Pbr417S10			0.6403
24	N/A	Prh111S10	Pbr111S11			0.6396
25	N/A	Prh169S4	Pbr169S18	Pso169S13	Pse169S22	0.6391
26	N/A		Pbr349S12	Pso340S10	Pse351S19	0.6369
27	N/A			Pso211S14	Pse209S17	0.6364
28	N/A				Pse296S18	0.6364
29	N/A		Pbr178S13			0.6348
30	N/A	Prh162S7	Pbr162S14	Pso162S15	Pse162S24	0.6296
31	N/A		Pbr371S19	Pso142S11	Pse143S20	0.6294
32	N/A		Pbr191S20		Pse190S21	0.6263
33	N/A	Prh113S5				0.6195
34	N/A		Pbr196S15			0.6173
35	N/A		Pbr223S24	Pso232S17	Pse232S23	0.6164
36	N/A		Pbr480S16			0.6146
37	N/A			Pso225S18		0.6133
38	N/A		Pbr165S17			0.6121
39	N/A			Pso493S19	Pse493S25	0.6105
40	N/A			Pso243S20	Pse243S26	0.61
41	N/A	Prh192S6				0.6094
42	N/A		Pbr178S25	Pso199S21	Pse199S27	0.603
43	N/A		Pbr188S21	Pso188S22	Pse188S29	0.6011
44	N/A	Prh498S8	Pbr496S22	Pso495S23	Pse484S33	0.6004
45	N/A		Pbr194S23	Pso291S24	Pse291S31	0.5979
46	N/A		Pbr202S26			0.5941
47	N/A		Pbr103S27	Pso103S29	Pse103S34	0.5922
48	N/A	Prh145S9	Pbr145S29			0.5862
49	N/A		Pbr152S28	Pso154S27	Pse154S30	0.5844
50	N/A				Pse120S32	0.575
51	N/A			Pso135S25		0.5704
52	N/A	Prh162S11				0.5679
53	N/A	Prh133S12				0.5639
54	N/A			Pso445S28	Pse445S35	0.5612
55	N/A			Pso111S26	Pse111S36	0.5586
56	N/A		Pbr151S30	Pso149S30	Pse149S37	0.5563
57	N/A	Prh129S13				0.5504
58	N/A	Prh154S14				0.5455
59	N/A		Pbr228S31			0.524
60	N/A		Pbr418S32			0.5072
61	N/A				Pse144S38	0.5034
62	N/A				Pse106S39	0.4717
63	N/A	Prh122S15	Pbr122S33			0.4672
64	N/A			Pso242S31		0.4587
65	N/A				Pse428S40	0.4369
66	N/A			Pso158S32	Pse157S41	0.4177
67	N/A			Pso138S33	Pse138S42	0.3623
68	N/A		Pbr140S34			0.3597
