# Supplementary material for: The centromere landscapes of four karyotypically diverse Papaver species provide insights into chromosome evolution and speciation
Source: Cell Genom. 2024 Jul 30;4(8):100626. doi: 10.1016/j.xgen.2024.100626 (PMC11406182; doi:10.1016/j.xgen.2024.100626)
Supplement: Table S12. Centromere satellites detected in four Papaver species by Lastz, related to Figure 3 [file mmc10.xlsx]

## Sheet: P. bracteatum
Table S12. Centromere satellites detected in four Papaver species by Lastz, related to Figure 3.
Copy number of different centromere satellites, P. bracteatum
	PCEN238	αPCEN168	PCEN338	αPCEN169	βPCEN169	βPCEN168
chr1	8	0	0	1	11370	0
chr2	8674	1	0	7	0	0
chr3	1130	0	0	3130	0	0
chr4	6699	0	0	115	0	0
chr5	6073	0	0	1028	1	0
chr6	10408	0	0	0	0	0
chr7	5	0	9	223	0	0
P. bracteatum
Satellite	Chromosome	Start	End
αPCEN169	chr1	140884745	140884902
βPCEN169	chr1	162089895	162090061
βPCEN169	chr1	162090064	162090232
βPCEN169	chr1	162090234	162090401
βPCEN169	chr1	162090402	162090570
βPCEN169	chr1	162090572	162090739
βPCEN169	chr1	162090740	162090908
βPCEN169	chr1	162090910	162091077
βPCEN169	chr1	162091078	162091246
βPCEN169	chr1	162091247	162091415
βPCEN169	chr1	162091416	162091584
βPCEN169	chr1	162091586	162091753
βPCEN169	chr1	162091754	162091922
βPCEN169	chr1	162091923	162092091
βPCEN169	chr1	162092092	162092260
βPCEN169	chr1	162092261	162092429
βPCEN169	chr1	162092431	162092599
βPCEN169	chr1	162092600	162092756
βPCEN169	chr1	162092758	162092925
βPCEN169	chr1	162092927	162093094
βPCEN169	chr1	162093095	162093263
βPCEN169	chr1	162093264	162093432
βPCEN169	chr1	162093433	162093601
βPCEN169	chr1	162093602	162093769
βPCEN169	chr1	162093770	162093938
βPCEN169	chr1	162093940	162094108
βPCEN169	chr1	162094109	162094277
βPCEN169	chr1	162094278	162094446
βPCEN169	chr1	162094447	162094615
βPCEN169	chr1	162094617	162094785
βPCEN169	chr1	162094786	162094954
βPCEN169	chr1	162094956	162095123
βPCEN169	chr1	162095125	162095292
βPCEN169	chr1	162095293	162095461
βPCEN169	chr1	162095462	162095630
βPCEN169	chr1	162095631	162095799
βPCEN169	chr1	162095801	162095968
βPCEN169	chr1	162095969	162096137
βPCEN169	chr1	162096138	162096305
βPCEN169	chr1	162096306	162096474
βPCEN169	chr1	162096475	162096646
βPCEN169	chr1	162096647	162096815
βPCEN169	chr1	162096816	162096984
βPCEN169	chr1	162096985	162097152
βPCEN169	chr1	162097154	162097322
βPCEN169	chr1	162097324	162097491
βPCEN169	chr1	162097492	162097660
βPCEN169	chr1	162097661	162097829
βPCEN169	chr1	162097830	162097998
βPCEN169	chr1	162097999	162098167
βPCEN169	chr1	162098168	162098336
βPCEN169	chr1	162098338	162098493
βPCEN169	chr1	162098494	162098662
βPCEN169	chr1	162098663	162098831
βPCEN169	chr1	162098832	162099000
βPCEN169	chr1	162099001	162099169
βPCEN169	chr1	162099170	162099338
βPCEN169	chr1	162099339	162099507
βPCEN169	chr1	162099508	162099676
βPCEN169	chr1	162099677	162099845
βPCEN169	chr1	162099846	162100014
βPCEN169	chr1	162100015	162100183
βPCEN169	chr1	162100184	162100352
βPCEN169	chr1	162100353	162100521
βPCEN169	chr1	162100522	162100690
βPCEN169	chr1	162100691	162100859
βPCEN169	chr1	162100860	162101028
βPCEN169	chr1	162101030	162101198
βPCEN169	chr1	162101201	162101366
βPCEN169	chr1	162101370	162101541
βPCEN169	chr1	162101542	162101705
βPCEN169	chr1	162101707	162101875
βPCEN169	chr1	162101876	162102044
βPCEN169	chr1	162102045	162102213
βPCEN169	chr1	162346416	162346584
βPCEN169	chr1	162346585	162346753
βPCEN169	chr1	162346756	162346923
βPCEN169	chr1	162346924	162347093
βPCEN169	chr1	162347094	162347261
βPCEN169	chr1	162347262	162347429
βPCEN169	chr1	162347431	162347599
βPCEN169	chr1	162347600	162347768
βPCEN169	chr1	162347769	162347937
βPCEN169	chr1	162347938	162348106
βPCEN169	chr1	162348110	162348276
βPCEN169	chr1	162348278	162348446
βPCEN169	chr1	162348448	162348616
βPCEN169	chr1	162348621	162348785
βPCEN169	chr1	162348786	162348954
βPCEN169	chr1	162348955	162349123
βPCEN169	chr1	162349124	162349292
βPCEN169	chr1	162349293	162349451
βPCEN169	chr1	162349452	162349619
βPCEN169	chr1	162349621	162349789
βPCEN169	chr1	162349790	162349958
βPCEN169	chr1	162349959	162350127
βPCEN169	chr1	162350128	162350294
βPCEN169	chr1	162350296	162350464
βPCEN169	chr1	162350465	162350633
βPCEN169	chr1	162350634	162350802
βPCEN169	chr1	162350804	162350970
βPCEN169	chr1	162350972	162351140
βPCEN169	chr1	162351141	162351309
βPCEN169	chr1	162351479	162351647
βPCEN169	chr1	162351821	162351988
βPCEN169	chr1	162351989	162352157
βPCEN169	chr1	162352158	162352314
βPCEN169	chr1	162352315	162352483
βPCEN169	chr1	162352484	162352640
βPCEN169	chr1	162352641	162352799
βPCEN169	chr1	162352800	162352967
βPCEN169	chr1	162352969	162353137
βPCEN169	chr1	162353138	162353304
βPCEN169	chr1	162353308	162353477
βPCEN169	chr1	162353478	162353646
βPCEN169	chr1	162353647	162353815
βPCEN169	chr1	162353816	162353983
βPCEN169	chr1	162353985	162354153
βPCEN169	chr1	162354154	162354322
βPCEN169	chr1	162354323	162354491
βPCEN169	chr1	162354492	162354660
βPCEN169	chr1	162354664	162354831
βPCEN169	chr1	162354832	162355001
βPCEN169	chr1	162355002	162355170
βPCEN169	chr1	162355171	162355339
βPCEN169	chr1	162355340	162355508
βPCEN169	chr1	162355509	162355676
βPCEN169	chr1	162355678	162355846
βPCEN169	chr1	162355847	162356015
βPCEN169	chr1	162356016	162356184
βPCEN169	chr1	162356185	162356340
βPCEN169	chr1	162356342	162356510
βPCEN169	chr1	162356511	162356678
βPCEN169	chr1	162356682	162356851
βPCEN169	chr1	162356852	162357020
βPCEN169	chr1	162357021	162357189
βPCEN169	chr1	162357190	162357357
βPCEN169	chr1	162357359	162357527
βPCEN169	chr1	162357528	162357696
βPCEN169	chr1	162357697	162357865
βPCEN169	chr1	162357866	162358034
βPCEN169	chr1	162358039	162358206
βPCEN169	chr1	162358207	162358376
βPCEN169	chr1	162358377	162358545
βPCEN169	chr1	162358546	162358714
βPCEN169	chr1	162358715	162358883
βPCEN169	chr1	162358884	162359051
βPCEN169	chr1	162359053	162359221
βPCEN169	chr1	162359222	162359390
βPCEN169	chr1	162359391	162359559
βPCEN169	chr1	162359560	162359728
βPCEN169	chr1	162359729	162359895
βPCEN169	chr1	162359897	162360065
βPCEN169	chr1	162360066	162360234
βPCEN169	chr1	162360235	162360403
βPCEN169	chr1	162360404	162360572
βPCEN169	chr1	162360573	162360741
βPCEN169	chr1	162360742	162360910
βPCEN169	chr1	162360911	162361069
βPCEN169	chr1	162361070	162361237
βPCEN169	chr1	162361239	162361407
βPCEN169	chr1	162361408	162361574
βPCEN169	chr1	162361578	162361747
βPCEN169	chr1	162361748	162361916
βPCEN169	chr1	162361917	162362085
βPCEN169	chr1	162362086	162362253
βPCEN169	chr1	162362255	162362423
βPCEN169	chr1	162362424	162362590
βPCEN169	chr1	162362594	162362763
βPCEN169	chr1	162362764	162362932
βPCEN169	chr1	162362933	162363101
βPCEN169	chr1	162363102	162363270
βPCEN169	chr1	162363271	162363439
βPCEN169	chr1	162363440	162363608
βPCEN169	chr1	162363609	162363767
βPCEN169	chr1	162363768	162363936
βPCEN169	chr1	162363937	162364103
βPCEN169	chr1	162364107	162364276
βPCEN169	chr1	162364277	162364445
βPCEN169	chr1	162364446	162364614
βPCEN169	chr1	162364615	162364782
βPCEN169	chr1	162364784	162364952
βPCEN169	chr1	162364953	162365121
βPCEN169	chr1	162365122	162365290
βPCEN169	chr1	162365291	162365459
βPCEN169	chr1	162365460	162365628
βPCEN169	chr1	162365629	162365787
βPCEN169	chr1	162365788	162365956
βPCEN169	chr1	162365957	162366123
βPCEN169	chr1	162366127	162366296
βPCEN169	chr1	162366297	162366465
βPCEN169	chr1	162366466	162366634
βPCEN169	chr1	162366635	162366802
βPCEN169	chr1	162366804	162366972
βPCEN169	chr1	162366973	162367141
βPCEN169	chr1	162367311	162367479
βPCEN169	chr1	162367483	162367650
βPCEN169	chr1	162367651	162367820
βPCEN169	chr1	162367821	162367985
βPCEN169	chr1	162367986	162368154
βPCEN169	chr1	162368155	162368323
βPCEN169	chr1	162368324	162368491
βPCEN169	chr1	162368662	162368830
βPCEN169	chr1	162368831	162368999
βPCEN169	chr1	162369169	162369337
βPCEN169	chr1	162369338	162369506
βPCEN169	chr1	162370185	162370353
βPCEN169	chr1	162370523	162370690
βPCEN169	chr1	162370692	162370860
βPCEN169	chr1	162370861	162371029
βPCEN169	chr1	162371030	162371198
βPCEN169	chr1	162371199	162371367
βPCEN169	chr1	162371368	162371536
βPCEN169	chr1	162371537	162371695
βPCEN169	chr1	162371696	162371864
βPCEN169	chr1	162371865	162372023
βPCEN169	chr1	162372024	162372192
βPCEN169	chr1	162372193	162372361
βPCEN169	chr1	162372362	162372528
βPCEN169	chr1	162372532	162372701
βPCEN169	chr1	162372702	162372870
βPCEN169	chr1	162372871	162373039
βPCEN169	chr1	162373040	162373208
βPCEN169	chr1	162373209	162373377
βPCEN169	chr1	162373378	162373546
βPCEN169	chr1	162373549	162373716
βPCEN169	chr1	162373717	162373886
βPCEN169	chr1	162373887	162374051
βPCEN169	chr1	162374052	162374220
βPCEN169	chr1	162374221	162374389
βPCEN169	chr1	162374390	162374557
βPCEN169	chr1	162374559	162374726
βPCEN169	chr1	162374728	162374896
βPCEN169	chr1	162374897	162375065
βPCEN169	chr1	162375404	162375572
βPCEN169	chr1	162375573	162375740
βPCEN169	chr1	162375742	162375910
βPCEN169	chr1	162375911	162376077
βPCEN169	chr1	162376081	162376250
βPCEN169	chr1	162376251	162376419
βPCEN169	chr1	162376420	162376588
βPCEN169	chr1	162376589	162376756
βPCEN169	chr1	162376758	162376926
βPCEN169	chr1	162376927	162377095
βPCEN169	chr1	162377096	162377264
βPCEN169	chr1	162377265	162377433
βPCEN169	chr1	162377434	162377602
βPCEN169	chr1	162377603	162377761
βPCEN169	chr1	162377762	162377930
βPCEN169	chr1	162377931	162378089
βPCEN169	chr1	162378090	162378258
βPCEN169	chr1	162378259	162378427
βPCEN169	chr1	162378428	162378594
βPCEN169	chr1	162378598	162378767
βPCEN169	chr1	162378768	162378936
βPCEN169	chr1	162378937	162379105
βPCEN169	chr1	162379106	162379261
βPCEN169	chr1	162379263	162379431
βPCEN169	chr1	162379432	162379600
βPCEN169	chr1	162379601	162379769
βPCEN169	chr1	162379770	162379938
βPCEN169	chr1	162379940	162380107
βPCEN169	chr1	162380108	162380277
βPCEN169	chr1	162380278	162380446
βPCEN169	chr1	162380447	162380615
βPCEN169	chr1	162380616	162380784
βPCEN169	chr1	162380785	162380952
βPCEN169	chr1	162380954	162381122
βPCEN169	chr1	162381123	162381290
βPCEN169	chr1	162381291	162381459
βPCEN169	chr1	162381460	162381628
βPCEN169	chr1	162381629	162381798
βPCEN169	chr1	162381799	162381967
βPCEN169	chr1	162381968	162382136
βPCEN169	chr1	162382137	162382305
βPCEN169	chr1	162382306	162382473
βPCEN169	chr1	162382475	162382643
βPCEN169	chr1	162382644	162382812
βPCEN169	chr1	162382813	162382981
βPCEN169	chr1	162382982	162383150
βPCEN169	chr1	162383153	162383319
βPCEN169	chr1	162383321	162383489
βPCEN169	chr1	162383490	162383658
βPCEN169	chr1	162383659	162383827
βPCEN169	chr1	162383828	162383995
βPCEN169	chr1	162383997	162384165
βPCEN169	chr1	162384166	162384333
βPCEN169	chr1	162384334	162384502
βPCEN169	chr1	162384503	162384671
βPCEN169	chr1	162384672	162384840
βPCEN169	chr1	162384841	162385009
βPCEN169	chr1	162385179	162385346
βPCEN169	chr1	162385685	162385853
βPCEN169	chr1	162385854	162386022
βPCEN169	chr1	162386023	162386190
βPCEN169	chr1	162386361	162386529
βPCEN169	chr1	162386530	162386698
βPCEN169	chr1	162386699	162386867
βPCEN169	chr1	162386868	162387036
βPCEN169	chr1	162387037	162387205
βPCEN169	chr1	162387207	162387373
βPCEN169	chr1	162387375	162387543
βPCEN169	chr1	162387544	162387700
βPCEN169	chr1	170855136	170855304
βPCEN169	chr1	170855305	170855473
βPCEN169	chr1	170855474	170855641
βPCEN169	chr1	170855812	170855980
βPCEN169	chr1	170855981	170856149
βPCEN169	chr1	170856150	170856316
βPCEN169	chr1	170856317	170856485
βPCEN169	chr1	170856486	170856654
βPCEN169	chr1	170856655	170856823
βPCEN169	chr1	170856824	170856991
βPCEN169	chr1	170856992	170857160
βPCEN169	chr1	170857161	170857312
βPCEN169	chr1	170875593	170875761
βPCEN169	chr1	170875762	170875930
βPCEN169	chr1	170875931	170876099
βPCEN169	chr1	170876438	170876606
βPCEN169	chr1	170876607	170876775
βPCEN169	chr1	170922178	170922327
βPCEN169	chr1	170922328	170922496
βPCEN169	chr1	170922497	170922665
βPCEN169	chr1	170922666	170922833
βPCEN169	chr1	170922837	170923004
βPCEN169	chr1	170923006	170923174
βPCEN169	chr1	170923176	170923341
βPCEN169	chr1	170923342	170923510
βPCEN169	chr1	170923511	170923679
βPCEN169	chr1	170923680	170923846
βPCEN169	chr1	170923850	170924017
βPCEN169	chr1	170924019	170924186
βPCEN169	chr1	170924187	170924355
βPCEN169	chr1	170924356	170924524
βPCEN169	chr1	170924525	170924691
βPCEN169	chr1	170924696	170924864
βPCEN169	chr1	170924867	170925033
βPCEN169	chr1	170925035	170925202
βPCEN169	chr1	170925203	170925369
βPCEN169	chr1	170925373	170925540
βPCEN169	chr1	170925542	170925710
βPCEN169	chr1	170925711	170925879
βPCEN169	chr1	170925880	170926048
βPCEN169	chr1	170926049	170926210
βPCEN169	chr1	170926219	170926387
βPCEN169	chr1	170926388	170926556
βPCEN169	chr1	170926557	170926725
βPCEN169	chr1	170926726	170926894
βPCEN169	chr1	170926895	170927062
βPCEN169	chr1	170927063	170927229
βPCEN169	chr1	170927232	170927399
βPCEN169	chr1	170927401	170927569
βPCEN169	chr1	170927571	170927736
βPCEN169	chr1	170927737	170927903
βPCEN169	chr1	170927905	170928071
βPCEN169	chr1	170928074	170928242
βPCEN169	chr1	170928243	170928411
βPCEN169	chr1	170928412	170928580
βPCEN169	chr1	170928581	170928747
βPCEN169	chr1	170928750	170928917
βPCEN169	chr1	170928919	170929086
βPCEN169	chr1	170929087	170929255
βPCEN169	chr1	170929256	170929424
βPCEN169	chr1	170929425	170929592
βPCEN169	chr1	170929593	170929759
βPCEN169	chr1	170929762	170929930
βPCEN169	chr1	170929933	170930099
βPCEN169	chr1	170930101	170930268
βPCEN169	chr1	170930269	170930435
βPCEN169	chr1	170930438	170930604
βPCEN169	chr1	170930607	170930775
βPCEN169	chr1	170930776	170930944
βPCEN169	chr1	170930945	170931113
βPCEN169	chr1	170931114	170931279
βPCEN169	chr1	170931282	170931450
βPCEN169	chr1	170931451	170931619
βPCEN169	chr1	170940875	170941043
βPCEN169	chr1	170941044	170941210
βPCEN169	chr1	170941213	170941381
βPCEN169	chr1	170941382	170941550
βPCEN169	chr1	170941551	170941719
βPCEN169	chr1	170941720	170941888
βPCEN169	chr1	170941889	170942056
βPCEN169	chr1	170942057	170942225
βPCEN169	chr1	170942226	170942394
βPCEN169	chr1	170942395	170942563
βPCEN169	chr1	170942564	170942732
βPCEN169	chr1	170942733	170942901
βPCEN169	chr1	170942902	170943070
βPCEN169	chr1	170943071	170943238
βPCEN169	chr1	170943240	170943408
βPCEN169	chr1	170943409	170943577
βPCEN169	chr1	170943578	170943746
βPCEN169	chr1	170943747	170943915
βPCEN169	chr1	170943916	170944084
βPCEN169	chr1	170944085	170944251
βPCEN169	chr1	170944254	170944421
βPCEN169	chr1	170944422	170944590
βPCEN169	chr1	170944591	170944759
βPCEN169	chr1	170944760	170944928
βPCEN169	chr1	170944929	170945097
βPCEN169	chr1	170945098	170945266
βPCEN169	chr1	170945267	170945433
βPCEN169	chr1	170945436	170945604
βPCEN169	chr1	170945605	170945773
βPCEN169	chr1	170945774	170945942
βPCEN169	chr1	170945943	170946111
βPCEN169	chr1	170946112	170946280
βPCEN169	chr1	170946281	170946447
βPCEN169	chr1	170946450	170946617
βPCEN169	chr1	170946620	170946787
βPCEN169	chr1	170946788	170946956
βPCEN169	chr1	170946957	170947125
βPCEN169	chr1	170947126	170947293
βPCEN169	chr1	170947294	170947462
βPCEN169	chr1	170947463	170947631
βPCEN169	chr1	170947632	170947798
βPCEN169	chr1	170947801	170947969
βPCEN169	chr1	170947970	170948138
βPCEN169	chr1	170948139	170948307
βPCEN169	chr1	170948308	170948467
βPCEN169	chr1	170948476	170948644
βPCEN169	chr1	170948645	170948813
βPCEN169	chr1	170948814	170948982
βPCEN169	chr1	170948984	170949151
βPCEN169	chr1	170949152	170949320
βPCEN169	chr1	170949321	170949487
βPCEN169	chr1	170949490	170949657
βPCEN169	chr1	170949659	170949827
βPCEN169	chr1	170949828	170949996
βPCEN169	chr1	170949997	170950165
βPCEN169	chr1	170950166	170950334
βPCEN169	chr1	170950335	170950503
βPCEN169	chr1	170950504	170950670
βPCEN169	chr1	170950673	170950841
βPCEN169	chr1	170950842	170951010
βPCEN169	chr1	170951011	170951180
βPCEN169	chr1	170951181	170951349
βPCEN169	chr1	170951350	170951518
βPCEN169	chr1	170951519	170951685
βPCEN169	chr1	170951688	170951855
βPCEN169	chr1	170951858	170952025
βPCEN169	chr1	170952026	170952194
βPCEN169	chr1	170952195	170952363
βPCEN169	chr1	170952364	170952531
βPCEN169	chr1	170958449	170958617
βPCEN169	chr1	170958618	170958786
βPCEN169	chr1	170959185	170959353
βPCEN169	chr1	170959354	170959522
βPCEN169	chr1	170959523	170959691
βPCEN169	chr1	170959692	170959860
βPCEN169	chr1	170959861	170960029
βPCEN169	chr1	170960030	170960198
βPCEN169	chr1	170960199	170960366
βPCEN169	chr1	170960368	170960536
βPCEN169	chr1	170960537	170960705
βPCEN169	chr1	170960706	170960874
βPCEN169	chr1	170960875	170961043
βPCEN169	chr1	170961215	170961382
βPCEN169	chr1	170961383	170961551
βPCEN169	chr1	170961552	170961707
βPCEN169	chr1	170961850	170962018
βPCEN169	chr1	170962019	170962187
βPCEN169	chr1	170962188	170962335
βPCEN169	chr1	170962336	170962503
βPCEN169	chr1	170962504	170962670
βPCEN169	chr1	170962672	170962839
βPCEN169	chr1	170962841	170963009
βPCEN169	chr1	170963010	170963178
βPCEN169	chr1	170963179	170963347
βPCEN169	chr1	170963348	170963515
βPCEN169	chr1	170963516	170963684
βPCEN169	chr1	170963685	170963853
βPCEN169	chr1	170963854	170964021
βPCEN169	chr1	170964022	170964190
βPCEN169	chr1	170964191	170964359
βPCEN169	chr1	170964360	170964528
βPCEN169	chr1	170964529	170964696
βPCEN169	chr1	170964697	170964863
βPCEN169	chr1	170964866	170965033
βPCEN169	chr1	170965035	170965203
βPCEN169	chr1	170965204	170965372
βPCEN169	chr1	170965373	170965541
βPCEN169	chr1	170965542	170965709
βPCEN169	chr1	170965710	170965878
βPCEN169	chr1	170965879	170966047
βPCEN169	chr1	170966048	170966215
βPCEN169	chr1	170966216	170966384
βPCEN169	chr1	170966385	170966553
βPCEN169	chr1	170966554	170966722
βPCEN169	chr1	170966723	170966891
βPCEN169	chr1	170966892	170967059
βPCEN169	chr1	170967060	170967226
βPCEN169	chr1	170967229	170967396
βPCEN169	chr1	170967398	170967566
βPCEN169	chr1	170967567	170967735
βPCEN169	chr1	170967736	170967904
βPCEN169	chr1	170967905	170968072
βPCEN169	chr1	170968073	170968241
βPCEN169	chr1	170968242	170968410
βPCEN169	chr1	170968411	170968578
βPCEN169	chr1	170968579	170968747
βPCEN169	chr1	170968748	170968916
βPCEN169	chr1	170968917	170969085
βPCEN169	chr1	170969086	170969253
βPCEN169	chr1	170969254	170969420
βPCEN169	chr1	170969423	170969590
βPCEN169	chr1	170969592	170969760
βPCEN169	chr1	170969761	170969929
βPCEN169	chr1	170969930	170970098
βPCEN169	chr1	170970099	170970266
βPCEN169	chr1	170970267	170970434
βPCEN169	chr1	170970435	170970603
βPCEN169	chr1	170970604	170970771
βPCEN169	chr1	170970772	170970940
βPCEN169	chr1	170970941	170971109
βPCEN169	chr1	170971110	170971278
βPCEN169	chr1	170971279	170971446
βPCEN169	chr1	170971447	170971613
βPCEN169	chr1	170971616	170971783
βPCEN169	chr1	170971785	170971952
βPCEN169	chr1	170973155	170973323
βPCEN169	chr1	170973324	170973491
βPCEN169	chr1	170973492	170973658
βPCEN169	chr1	170973661	170973828
βPCEN169	chr1	170973829	170973997
βPCEN169	chr1	170973998	170974164
βPCEN169	chr1	170974166	170974334
βPCEN169	chr1	170974337	170974502
βPCEN169	chr1	170974503	170974671
βPCEN169	chr1	170974672	170974840
βPCEN169	chr1	170974841	170975009
βPCEN169	chr1	170975010	170975177
βPCEN169	chr1	170975180	170975349
βPCEN169	chr1	170975350	170975518
βPCEN169	chr1	170975519	170975687
βPCEN169	chr1	170975688	170975855
βPCEN169	chr1	170975856	170976024
βPCEN169	chr1	170976025	170976193
βPCEN169	chr1	170976194	170976360
βPCEN169	chr1	170976363	170976530
βPCEN169	chr1	170976531	170976699
βPCEN169	chr1	170976700	170976867
βPCEN169	chr1	170979650	170979818
βPCEN169	chr1	170979819	170979985
βPCEN169	chr1	170979988	170980155
βPCEN169	chr1	170980157	170980325
βPCEN169	chr1	170980327	170980493
βPCEN169	chr1	170980495	170980663
βPCEN169	chr1	170980664	170980832
βPCEN169	chr1	170980833	170981001
βPCEN169	chr1	170981002	170981170
βPCEN169	chr1	170981171	170981338
βPCEN169	chr1	170981340	170981508
βPCEN169	chr1	170981509	170981673
βPCEN169	chr1	170981674	170981842
βPCEN169	chr1	170981843	170982011
βPCEN169	chr1	170982013	170982180
βPCEN169	chr1	170982182	170982350
βPCEN169	chr1	170982351	170982519
βPCEN169	chr1	170982520	170982687
βPCEN169	chr1	170982690	170982857
βPCEN169	chr1	170982858	170983026
βPCEN169	chr1	170983027	170983195
βPCEN169	chr1	170983197	170983364
βPCEN169	chr1	170983367	170983535
βPCEN169	chr1	170983536	170983705
βPCEN169	chr1	170983706	170983874
βPCEN169	chr1	170983875	170984043
βPCEN169	chr1	170984044	170984212
βPCEN169	chr1	170984213	170984380
βPCEN169	chr1	170984381	170984548
βPCEN169	chr1	170984550	170984717
βPCEN169	chr1	170984719	170984887
βPCEN169	chr1	170984888	170985056
βPCEN169	chr1	170985057	170985225
βPCEN169	chr1	170985226	170985394
βPCEN169	chr1	170985395	170985563
βPCEN169	chr1	170985564	170985730
βPCEN169	chr1	170985732	170985899
βPCEN169	chr1	170985901	170986068
βPCEN169	chr1	170986070	170986238
βPCEN169	chr1	170986239	170986406
βPCEN169	chr1	170986407	170986575
βPCEN169	chr1	170986576	170986743
βPCEN169	chr1	170986744	170986911
βPCEN169	chr1	170986912	170987079
βPCEN169	chr1	170987080	170987248
βPCEN169	chr1	170987249	170987416
βPCEN169	chr1	170987417	170987584
βPCEN169	chr1	170987586	170987754
βPCEN169	chr1	170987755	170987923
βPCEN169	chr1	170987924	170988092
βPCEN169	chr1	170988093	170988260
βPCEN169	chr1	170988260	170988427
βPCEN169	chr1	170988429	170988597
βPCEN169	chr1	170988598	170988766
βPCEN169	chr1	170988767	170988935
βPCEN169	chr1	170988936	170989103
βPCEN169	chr1	170989104	170989271
βPCEN169	chr1	170989273	170989441
βPCEN169	chr1	170989442	170989609
βPCEN169	chr1	170989610	170989777
βPCEN169	chr1	170989779	170989947
βPCEN169	chr1	170989948	170990116
βPCEN169	chr1	170990117	170990284
βPCEN169	chr1	170990286	170990453
βPCEN169	chr1	170990454	170990622
βPCEN169	chr1	170990623	170990791
βPCEN169	chr1	170990792	170990960
βPCEN169	chr1	170990961	170991128
βPCEN169	chr1	170991130	170991298
βPCEN169	chr1	170991299	170991467
βPCEN169	chr1	170991468	170991635
βPCEN169	chr1	170991636	170991804
βPCEN169	chr1	170991805	170991973
βPCEN169	chr1	170991974	170992142
βPCEN169	chr1	170992143	170992311
βPCEN169	chr1	170992312	170992480
βPCEN169	chr1	170992481	170992648
βPCEN169	chr1	170992649	170992817
βPCEN169	chr1	170992818	170992985
βPCEN169	chr1	170992987	170993154
βPCEN169	chr1	170993156	170993324
βPCEN169	chr1	170993325	170993493
βPCEN169	chr1	170993494	170993662
βPCEN169	chr1	170993663	170993830
βPCEN169	chr1	170993832	170994000
βPCEN169	chr1	170994001	170994168
βPCEN169	chr1	170994169	170994336
βPCEN169	chr1	170994338	170994505
βPCEN169	chr1	170994507	170994675
βPCEN169	chr1	170994676	170994843
βPCEN169	chr1	170994845	170995013
βPCEN169	chr1	170995014	170995182
βPCEN169	chr1	170995183	170995351
βPCEN169	chr1	170995352	170995519
βPCEN169	chr1	170995521	170995689
βPCEN169	chr1	170995690	170995858
βPCEN169	chr1	170995860	170996027
βPCEN169	chr1	170996029	170996197
βPCEN169	chr1	170996199	170996366
βPCEN169	chr1	170996368	170996536
βPCEN169	chr1	170996537	170996704
βPCEN169	chr1	170996705	170996873
βPCEN169	chr1	170996874	170997041
βPCEN169	chr1	170997043	170997211
βPCEN169	chr1	170997212	170997379
βPCEN169	chr1	170997381	170997549
βPCEN169	chr1	170997550	170997718
βPCEN169	chr1	170997719	170997880
βPCEN169	chr1	170997881	170998050
βPCEN169	chr1	170998051	170998219
βPCEN169	chr1	170998221	170998389
βPCEN169	chr1	170998390	170998558
βPCEN169	chr1	170998559	170998726
βPCEN169	chr1	170998728	170998896
βPCEN169	chr1	170998898	170999065
βPCEN169	chr1	170999067	170999234
βPCEN169	chr1	170999236	170999403
βPCEN169	chr1	170999405	170999572
βPCEN169	chr1	170999573	170999741
βPCEN169	chr1	170999742	170999908
βPCEN169	chr1	170999911	171000078
βPCEN169	chr1	171000079	171000245
βPCEN169	chr1	171000249	171000417
βPCEN169	chr1	171000418	171000586
βPCEN169	chr1	171000587	171000748
βPCEN169	chr1	171000749	171000917
βPCEN169	chr1	171000918	171001086
βPCEN169	chr1	171001088	171001256
βPCEN169	chr1	171001257	171001425
βPCEN169	chr1	171001426	171001587
βPCEN169	chr1	171001588	171001756
βPCEN169	chr1	171001757	171001924
βPCEN169	chr1	171001926	171002094
βPCEN169	chr1	171002096	171002263
βPCEN169	chr1	171002265	171002432
βPCEN169	chr1	171002434	171002602
βPCEN169	chr1	171002603	171002770
βPCEN169	chr1	171002771	171002939
βPCEN169	chr1	171002940	171003106
βPCEN169	chr1	171003109	171003276
βPCEN169	chr1	171003278	171003445
βPCEN169	chr1	171003447	171003615
βPCEN169	chr1	171003616	171003784
βPCEN169	chr1	171003785	171003953
βPCEN169	chr1	171003954	171004121
βPCEN169	chr1	171004122	171004290
βPCEN169	chr1	171004293	171004460
βPCEN169	chr1	171004462	171004630
βPCEN169	chr1	171004631	171004798
βPCEN169	chr1	171004799	171004967
βPCEN169	chr1	171004968	171005134
βPCEN169	chr1	171005137	171005304
βPCEN169	chr1	171005306	171005473
βPCEN169	chr1	171005474	171005642
βPCEN169	chr1	171005643	171005811
βPCEN169	chr1	171005812	171005979
βPCEN169	chr1	171005980	171006149
βPCEN169	chr1	171006150	171006318
βPCEN169	chr1	171006319	171006486
βPCEN169	chr1	171006488	171006656
βPCEN169	chr1	171006657	171006822
βPCEN169	chr1	171006826	171006994
βPCEN169	chr1	171006995	171007162
βPCEN169	chr1	171007163	171007331
βPCEN169	chr1	171007332	171007498
βPCEN169	chr1	171007500	171007668
βPCEN169	chr1	171007669	171007836
βPCEN169	chr1	171007837	171008005
βPCEN169	chr1	171008006	171008172
βPCEN169	chr1	171008174	171008342
βPCEN169	chr1	171008343	171008511
βPCEN169	chr1	171008512	171008679
βPCEN169	chr1	171008681	171008848
βPCEN169	chr1	171008849	171009017
βPCEN169	chr1	171009018	171009184
βPCEN169	chr1	171009186	171009353
βPCEN169	chr1	171009355	171009523
βPCEN169	chr1	171009524	171009691
βPCEN169	chr1	171009692	171009860
βPCEN169	chr1	171009861	171010028
βPCEN169	chr1	171010031	171010198
βPCEN169	chr1	171010200	171010367
βPCEN169	chr1	171010369	171010537
βPCEN169	chr1	171010538	171010706
βPCEN169	chr1	171010707	171010874
βPCEN169	chr1	171010875	171011042
βPCEN169	chr1	171011043	171011211
βPCEN169	chr1	171011213	171011380
βPCEN169	chr1	171011382	171011549
βPCEN169	chr1	171011550	171011718
βPCEN169	chr1	171011719	171011887
βPCEN169	chr1	171011888	171012056
βPCEN169	chr1	171012057	171012225
βPCEN169	chr1	171012226	171012392
βPCEN169	chr1	171012394	171012562
βPCEN169	chr1	171012563	171012728
βPCEN169	chr1	171012732	171012900
βPCEN169	chr1	171012901	171013068
βPCEN169	chr1	171013069	171013237
βPCEN169	chr1	171013238	171013404
βPCEN169	chr1	171013406	171013574
βPCEN169	chr1	171013575	171013743
βPCEN169	chr1	171013744	171013911
βPCEN169	chr1	171013913	171014081
βPCEN169	chr1	171014082	171014250
βPCEN169	chr1	171014251	171014418
βPCEN169	chr1	171014421	171014588
βPCEN169	chr1	171014590	171014757
βPCEN169	chr1	171014759	171014926
βPCEN169	chr1	171014927	171015095
βPCEN169	chr1	171015096	171015263
βPCEN169	chr1	171015264	171015431
βPCEN169	chr1	171015432	171015600
βPCEN169	chr1	171015602	171015769
βPCEN169	chr1	171015771	171015938
βPCEN169	chr1	171015939	171016107
βPCEN169	chr1	171016108	171016274
βPCEN169	chr1	171016276	171016443
βPCEN169	chr1	171016445	171016612
βPCEN169	chr1	171016613	171016781
βPCEN169	chr1	171016782	171016950
βPCEN169	chr1	171016951	171017119
βPCEN169	chr1	171017120	171017288
βPCEN169	chr1	171017289	171017457
βPCEN169	chr1	171017458	171017624
βPCEN169	chr1	171017626	171017794
βPCEN169	chr1	171017795	171017960
βPCEN169	chr1	171017964	171018132
βPCEN169	chr1	171018133	171018300
βPCEN169	chr1	171018301	171018469
βPCEN169	chr1	171018470	171018636
βPCEN169	chr1	171018638	171018806
βPCEN169	chr1	171018807	171018975
βPCEN169	chr1	171018976	171019144
βPCEN169	chr1	171019145	171019311
βPCEN169	chr1	171019313	171019481
βPCEN169	chr1	171019482	171019650
βPCEN169	chr1	171019651	171019819
βPCEN169	chr1	171019820	171019988
βPCEN169	chr1	171019989	171020157
βPCEN169	chr1	171020158	171020326
βPCEN169	chr1	171020327	171020495
βPCEN169	chr1	171020496	171020664
βPCEN169	chr1	171020665	171020833
βPCEN169	chr1	171020834	171021002
βPCEN169	chr1	171021003	171021171
βPCEN169	chr1	171021172	171021338
βPCEN169	chr1	171021340	171021508
βPCEN169	chr1	171021509	171021674
βPCEN169	chr1	171021678	171021846
βPCEN169	chr1	171021847	171022014
βPCEN169	chr1	171022016	171022183
βPCEN169	chr1	171022184	171022351
βPCEN169	chr1	171022353	171022521
βPCEN169	chr1	171022522	171022690
βPCEN169	chr1	171022691	171022858
βPCEN169	chr1	171022860	171023028
βPCEN169	chr1	171023029	171023197
βPCEN169	chr1	171023198	171023349
βPCEN169	chr1	171043532	171043700
βPCEN169	chr1	171043701	171043869
βPCEN169	chr1	171043870	171044038
βPCEN169	chr1	171044039	171044207
βPCEN169	chr1	171044208	171044376
βPCEN169	chr1	171044377	171044544
βPCEN169	chr1	171044545	171044713
βPCEN169	chr1	171044714	171044942
βPCEN169	chr1	171044943	171045111
βPCEN169	chr1	171045112	171045280
βPCEN169	chr1	171045281	171045449
βPCEN169	chr1	171045450	171045618
βPCEN169	chr1	171045619	171045785
βPCEN169	chr1	171045787	171045955
βPCEN169	chr1	171045956	171046124
βPCEN169	chr1	171046125	171046292
βPCEN169	chr1	171046293	171046461
βPCEN169	chr1	171046462	171046630
βPCEN169	chr1	171046631	171046799
βPCEN169	chr1	171046800	171046968
βPCEN169	chr1	171046969	171047137
βPCEN169	chr1	171047138	171047306
βPCEN169	chr1	171047307	171047473
βPCEN169	chr1	171047475	171047643
βPCEN169	chr1	171047644	171047812
βPCEN169	chr1	171047813	171047980
βPCEN169	chr1	171047982	171048150
βPCEN169	chr1	171048151	171048319
βPCEN169	chr1	171048320	171048487
βPCEN169	chr1	171048488	171048656
βPCEN169	chr1	171048657	171048825
βPCEN169	chr1	171048826	171048994
βPCEN169	chr1	171048995	171049161
βPCEN169	chr1	171049163	171049331
βPCEN169	chr1	171049332	171049500
βPCEN169	chr1	171049501	171049668
βPCEN169	chr1	171049669	171049837
βPCEN169	chr1	171049838	171050006
βPCEN169	chr1	171050007	171050175
βPCEN169	chr1	171050176	171050343
βPCEN169	chr1	171050345	171050512
βPCEN169	chr1	171050513	171050680
βPCEN169	chr1	171050682	171050850
βPCEN169	chr1	171050851	171051017
βPCEN169	chr1	171051019	171051187
βPCEN169	chr1	171051188	171051356
βPCEN169	chr1	171051357	171051523
βPCEN169	chr1	171051525	171051693
βPCEN169	chr1	171051694	171051862
βPCEN169	chr1	171051863	171052031
βPCEN169	chr1	171052032	171052200
βPCEN169	chr1	171052201	171052369
βPCEN169	chr1	171052370	171052538
βPCEN169	chr1	171052539	171052707
βPCEN169	chr1	171052708	171052875
βPCEN169	chr1	171052877	171053045
βPCEN169	chr1	171053046	171053214
βPCEN169	chr1	171053215	171053383
βPCEN169	chr1	171053384	171053550
βPCEN169	chr1	171053552	171053720
βPCEN169	chr1	171053721	171053887
βPCEN169	chr1	171053889	171054057
βPCEN169	chr1	171054058	171054226
βPCEN169	chr1	171054227	171054394
βPCEN169	chr1	171054396	171054564
βPCEN169	chr1	171054565	171054732
βPCEN169	chr1	171054734	171054902
βPCEN169	chr1	171054903	171055071
βPCEN169	chr1	171055072	171055239
βPCEN169	chr1	171055241	171055409
βPCEN169	chr1	171055410	171055578
βPCEN169	chr1	171055579	171055747
βPCEN169	chr1	171055748	171055916
βPCEN169	chr1	171055917	171056084
βPCEN169	chr1	171056085	171056252
βPCEN169	chr1	171056254	171056422
βPCEN169	chr1	171056423	171056590
βPCEN169	chr1	171056592	171056760
βPCEN169	chr1	171056761	171056929
βPCEN169	chr1	171056930	171057098
βPCEN169	chr1	171057099	171057267
βPCEN169	chr1	171057268	171057435
βPCEN169	chr1	171057436	171057603
βPCEN169	chr1	171057605	171057773
βPCEN169	chr1	171057774	171057941
βPCEN169	chr1	171057943	171058111
βPCEN169	chr1	171058112	171058279
βPCEN169	chr1	171058281	171058449
βPCEN169	chr1	171058450	171058618
βPCEN169	chr1	171058619	171058786
βPCEN169	chr1	171058788	171058956
βPCEN169	chr1	171058957	171059124
βPCEN169	chr1	171059126	171059294
βPCEN169	chr1	171059295	171059462
βPCEN169	chr1	171059463	171059631
βPCEN169	chr1	171059632	171059800
βPCEN169	chr1	171059801	171059969
βPCEN169	chr1	171059970	171060137
βPCEN169	chr1	171060139	171060307
βPCEN169	chr1	171060308	171060476
βPCEN169	chr1	171060477	171060643
βPCEN169	chr1	171060645	171060813
βPCEN169	chr1	171060814	171060982
βPCEN169	chr1	171060983	171061150
βPCEN169	chr1	171061152	171061320
βPCEN169	chr1	171061321	171061489
βPCEN169	chr1	171061490	171061658
βPCEN169	chr1	171061659	171061827
βPCEN169	chr1	171061828	171061996
βPCEN169	chr1	171061997	171062164
βPCEN169	chr1	171062166	171062334
βPCEN169	chr1	171062335	171062499
βPCEN169	chr1	171062500	171062668
βPCEN169	chr1	171062669	171062837
βPCEN169	chr1	171062840	171063006
βPCEN169	chr1	171063007	171063175
βPCEN169	chr1	171063176	171063344
βPCEN169	chr1	171063345	171063513
βPCEN169	chr1	171063514	171063681
βPCEN169	chr1	171063683	171063851
βPCEN169	chr1	171063852	171064016
βPCEN169	chr1	171064017	171064185
βPCEN169	chr1	171064186	171064354
βPCEN169	chr1	171064357	171064523
βPCEN169	chr1	171064524	171064691
βPCEN169	chr1	171064693	171064861
βPCEN169	chr1	171064862	171065030
βPCEN169	chr1	171065031	171065199
βPCEN169	chr1	171065200	171065368
βPCEN169	chr1	171065369	171065537
βPCEN169	chr1	171065538	171065705
βPCEN169	chr1	171065707	171065875
βPCEN169	chr1	171065876	171066044
βPCEN169	chr1	171066045	171066213
βPCEN169	chr1	171066214	171066382
βPCEN169	chr1	171066383	171066551
βPCEN169	chr1	171066552	171066720
βPCEN169	chr1	171066721	171066889
βPCEN169	chr1	171066890	171067056
βPCEN169	chr1	171067059	171067226
βPCEN169	chr1	171076427	171076596
βPCEN169	chr1	171076597	171076765
βPCEN169	chr1	171076766	171076933
βPCEN169	chr1	171076934	171077100
βPCEN169	chr1	171077103	171077270
βPCEN169	chr1	171077272	171077440
βPCEN169	chr1	171077441	171077609
βPCEN169	chr1	171077610	171077779
βPCEN169	chr1	171077780	171077946
βPCEN169	chr1	171077948	171078115
βPCEN169	chr1	171078118	171078285
βPCEN169	chr1	171078287	171078454
βPCEN169	chr1	171078457	171078625
βPCEN169	chr1	171078626	171078794
βPCEN169	chr1	171078795	171078963
βPCEN169	chr1	171078964	171079132
βPCEN169	chr1	171079133	171079299
βPCEN169	chr1	171079301	171079468
βPCEN169	chr1	171079471	171079638
βPCEN169	chr1	171079640	171079808
βPCEN169	chr1	171079810	171079976
βPCEN169	chr1	171079978	171080145
βPCEN169	chr1	171080147	171080314
βPCEN169	chr1	171080315	171080482
βPCEN169	chr1	171080483	171080649
βPCEN169	chr1	171080653	171080820
βPCEN169	chr1	171080822	171080990
βPCEN169	chr1	171080991	171081158
βPCEN169	chr1	171081160	171081328
βPCEN169	chr1	171081330	171081497
βPCEN169	chr1	171081498	171081665
βPCEN169	chr1	171081666	171081832
βPCEN169	chr1	171081835	171082002
βPCEN169	chr1	171082004	171082171
βPCEN169	chr1	171082172	171082340
βPCEN169	chr1	171082341	171082510
βPCEN169	chr1	171082511	171082677
βPCEN169	chr1	171082679	171082846
βPCEN169	chr1	171082850	171083018
βPCEN169	chr1	171083019	171083187
βPCEN169	chr1	171083188	171083356
βPCEN169	chr1	171083357	171083525
βPCEN169	chr1	171083526	171083692
βPCEN169	chr1	171083694	171083861
βPCEN169	chr1	171083864	171084031
βPCEN169	chr1	171084033	171084200
βPCEN169	chr1	171084202	171084370
βPCEN169	chr1	171084371	171084539
βPCEN169	chr1	171084540	171084708
βPCEN169	chr1	171084709	171084877
βPCEN169	chr1	171084878	171085044
βPCEN169	chr1	171085046	171085214
βPCEN169	chr1	171085215	171085383
βPCEN169	chr1	171085384	171085552
βPCEN169	chr1	171085553	171085721
βPCEN169	chr1	171085722	171085890
βPCEN169	chr1	171085891	171086059
βPCEN169	chr1	171086060	171086227
βPCEN169	chr1	171086229	171086397
βPCEN169	chr1	171086398	171086565
βPCEN169	chr1	171086566	171086732
βPCEN169	chr1	171086733	171086900
βPCEN169	chr1	171086901	171087068
βPCEN169	chr1	171087069	171087237
βPCEN169	chr1	171087238	171087404
βPCEN169	chr1	171087406	171087573
βPCEN169	chr1	171087576	171087743
βPCEN169	chr1	171087745	171087912
βPCEN169	chr1	171087914	171088082
βPCEN169	chr1	171088083	171088251
βPCEN169	chr1	171088252	171088420
βPCEN169	chr1	171088421	171088589
βPCEN169	chr1	171088590	171088758
βPCEN169	chr1	171088759	171088927
βPCEN169	chr1	171088928	171089096
βPCEN169	chr1	171089097	171089264
βPCEN169	chr1	171089266	171089434
βPCEN169	chr1	171089435	171089602
βPCEN169	chr1	171089603	171089769
βPCEN169	chr1	171089774	171089941
βPCEN169	chr1	171089942	171090110
βPCEN169	chr1	171090111	171090268
βPCEN169	chr1	171090271	171090438
βPCEN169	chr1	171090440	171090607
βPCEN169	chr1	171090608	171090775
βPCEN169	chr1	171090776	171090944
βPCEN169	chr1	171090945	171091111
βPCEN169	chr1	171091113	171091281
βPCEN169	chr1	171091282	171091449
βPCEN169	chr1	171091451	171091618
βPCEN169	chr1	171091620	171091787
βPCEN169	chr1	171091788	171091956
βPCEN169	chr1	171091957	171092124
βPCEN169	chr1	171092125	171092291
βPCEN169	chr1	171092296	171092463
βPCEN169	chr1	171092464	171092630
βPCEN169	chr1	171092636	171092803
βPCEN169	chr1	171092804	171092970
βPCEN169	chr1	171092974	171093141
βPCEN169	chr1	171093142	171093310
βPCEN169	chr1	171093311	171093478
βPCEN169	chr1	171093480	171093648
βPCEN169	chr1	171093649	171093816
βPCEN169	chr1	171093817	171093983
βPCEN169	chr1	171093988	171094155
βPCEN169	chr1	171094156	171094324
βPCEN169	chr1	171094325	171094481
βPCEN169	chr1	171094484	171094651
βPCEN169	chr1	171094653	171094820
βPCEN169	chr1	171094821	171094989
βPCEN169	chr1	171094990	171095158
βPCEN169	chr1	171095159	171095325
βPCEN169	chr1	171095328	171095495
βPCEN169	chr1	171095497	171095664
βPCEN169	chr1	171095665	171095831
βPCEN169	chr1	171095832	171095999
βPCEN169	chr1	171096001	171096169
βPCEN169	chr1	171096170	171096337
βPCEN169	chr1	171096338	171096504
βPCEN169	chr1	171096508	171096675
βPCEN169	chr1	171096676	171096842
βPCEN169	chr1	171096846	171097013
βPCEN169	chr1	171097014	171097182
βPCEN169	chr1	171097183	171097350
βPCEN169	chr1	171097352	171097520
βPCEN169	chr1	171097521	171097688
βPCEN169	chr1	171097689	171097855
βPCEN169	chr1	171097861	171098028
βPCEN169	chr1	171098029	171098199
βPCEN169	chr1	171098200	171098372
βPCEN169	chr1	171098373	171098545
βPCEN169	chr1	171098546	171098714
βPCEN169	chr1	171098715	171098882
βPCEN169	chr1	171098884	171099056
βPCEN169	chr1	171099057	171099229
βPCEN169	chr1	171099230	171099396
βPCEN169	chr1	171099397	171099563
βPCEN169	chr1	171099566	171099734
βPCEN169	chr1	171099736	171099904
βPCEN169	chr1	171099905	171100077
βPCEN169	chr1	171100078	171100250
βPCEN169	chr1	171100251	171100417
βPCEN169	chr1	171100418	171100586
βPCEN169	chr1	171100587	171100755
βPCEN169	chr1	171100757	171100924
βPCEN169	chr1	171100925	171101093
βPCEN169	chr1	171101094	171101261
βPCEN169	chr1	171101262	171101430
βPCEN169	chr1	171101431	171101602
βPCEN169	chr1	171101604	171101771
βPCEN169	chr1	171101772	171101940
βPCEN169	chr1	171101941	171102112
βPCEN169	chr1	171102115	171102282
βPCEN169	chr1	171102283	171102451
βPCEN169	chr1	171102452	171102624
βPCEN169	chr1	171102625	171102797
βPCEN169	chr1	171102798	171102970
βPCEN169	chr1	171102971	171103137
βPCEN169	chr1	171103138	171103306
βPCEN169	chr1	171103307	171103479
βPCEN169	chr1	171103480	171103652
βPCEN169	chr1	171103653	171103825
βPCEN169	chr1	171103828	171103992
βPCEN169	chr1	171103993	171104159
βPCEN169	chr1	171104162	171104330
βPCEN169	chr1	171104331	171104499
βPCEN169	chr1	171104500	171104666
βPCEN169	chr1	171104671	171104837
βPCEN169	chr1	171104838	171105006
βPCEN169	chr1	171105007	171105175
βPCEN169	chr1	171105176	171105343
βPCEN169	chr1	171105344	171105512
βPCEN169	chr1	171105513	171105681
βPCEN169	chr1	171105682	171105850
βPCEN169	chr1	171105851	171106019
βPCEN169	chr1	171106020	171106188
βPCEN169	chr1	171106189	171106357
βPCEN169	chr1	171106358	171106526
βPCEN169	chr1	171106527	171106695
βPCEN169	chr1	171106696	171106864
βPCEN169	chr1	171106865	171107033
βPCEN169	chr1	171107034	171107202
βPCEN169	chr1	171107203	171107371
βPCEN169	chr1	171107372	171107540
βPCEN169	chr1	171107541	171107709
βPCEN169	chr1	171107710	171107878
βPCEN169	chr1	171107879	171108047
βPCEN169	chr1	171108048	171108216
βPCEN169	chr1	171108217	171108385
βPCEN169	chr1	171108386	171108554
βPCEN169	chr1	171108555	171108722
βPCEN169	chr1	171108723	171108891
βPCEN169	chr1	171108892	171109060
βPCEN169	chr1	171109061	171109229
βPCEN169	chr1	171109230	171109398
βPCEN169	chr1	171109399	171109567
βPCEN169	chr1	171109568	171109736
βPCEN169	chr1	171109737	171109905
βPCEN169	chr1	171109906	171110074
βPCEN169	chr1	171110075	171110243
βPCEN169	chr1	171110244	171110412
βPCEN169	chr1	171110413	171110581
βPCEN169	chr1	171110582	171110750
βPCEN169	chr1	171110751	171110919
βPCEN169	chr1	171110920	171111088
βPCEN169	chr1	171111089	171111257
βPCEN169	chr1	171111258	171111426
βPCEN169	chr1	171111427	171111595
βPCEN169	chr1	171111596	171111764
βPCEN169	chr1	171111765	171111933
βPCEN169	chr1	171111934	171112102
βPCEN169	chr1	171112103	171112271
βPCEN169	chr1	171112272	171112440
βPCEN169	chr1	171112441	171112609
βPCEN169	chr1	171112610	171112778
βPCEN169	chr1	171112779	171112947
βPCEN169	chr1	171112948	171113116
βPCEN169	chr1	171113117	171113285
βPCEN169	chr1	171113286	171113454
βPCEN169	chr1	171113455	171113623
βPCEN169	chr1	171113624	171113792
βPCEN169	chr1	171113793	171113960
βPCEN169	chr1	171113961	171114129
βPCEN169	chr1	171114130	171114298
βPCEN169	chr1	171114299	171114467
βPCEN169	chr1	171114468	171114636
βPCEN169	chr1	171114637	171114805
βPCEN169	chr1	171114806	171114974
βPCEN169	chr1	171114975	171115143
βPCEN169	chr1	171115144	171115312
βPCEN169	chr1	171115313	171115481
βPCEN169	chr1	171115482	171115650
βPCEN169	chr1	171115651	171115819
βPCEN169	chr1	171115820	171115988
βPCEN169	chr1	171115989	171116157
βPCEN169	chr1	171116158	171116326
βPCEN169	chr1	171116327	171116495
βPCEN169	chr1	171116496	171116664
βPCEN169	chr1	171116665	171116833
βPCEN169	chr1	171116834	171117002
βPCEN169	chr1	171117003	171117171
βPCEN169	chr1	171117172	171117340
βPCEN169	chr1	171117341	171117509
βPCEN169	chr1	171117510	171117678
βPCEN169	chr1	171117679	171117847
βPCEN169	chr1	171117848	171118016
βPCEN169	chr1	171118017	171118185
βPCEN169	chr1	171118186	171118354
βPCEN169	chr1	171118355	171118523
βPCEN169	chr1	171118524	171118691
βPCEN169	chr1	171118692	171118860
βPCEN169	chr1	171118861	171119029
βPCEN169	chr1	171119030	171119198
βPCEN169	chr1	171119199	171119367
βPCEN169	chr1	171119368	171119536
βPCEN169	chr1	171119537	171119705
βPCEN169	chr1	171119708	171119874
βPCEN169	chr1	171119875	171120043
βPCEN169	chr1	171120044	171120211
βPCEN169	chr1	171120213	171120381
βPCEN169	chr1	171120382	171120550
βPCEN169	chr1	171120551	171120719
βPCEN169	chr1	171120720	171120888
βPCEN169	chr1	171120889	171121057
βPCEN169	chr1	171121060	171121226
βPCEN169	chr1	171121227	171121395
βPCEN169	chr1	171121396	171121564
βPCEN169	chr1	171121565	171121733
βPCEN169	chr1	171121734	171121902
βPCEN169	chr1	171121903	171122071
βPCEN169	chr1	171122072	171122240
βPCEN169	chr1	171715690	171715858
βPCEN169	chr1	171715863	171716032
βPCEN169	chr1	171716033	171716200
βPCEN169	chr1	171716202	171716370
βPCEN169	chr1	171716371	171716538
βPCEN169	chr1	171716540	171716709
βPCEN169	chr1	171716710	171716878
βPCEN169	chr1	171716879	171717047
βPCEN169	chr1	171717048	171717216
βPCEN169	chr1	171717217	171717385
βPCEN169	chr1	171717386	171717555
βPCEN169	chr1	171717725	171717893
βPCEN169	chr1	171717894	171718060
βPCEN169	chr1	171718062	171718230
βPCEN169	chr1	171718569	171718737
βPCEN169	chr1	171718738	171718905
βPCEN169	chr1	171718906	171719074
βPCEN169	chr1	171719075	171719244
βPCEN169	chr1	171719246	171719413
βPCEN169	chr1	171719414	171719582
βPCEN169	chr1	171719584	171719750
βPCEN169	chr1	171719752	171719921
βPCEN169	chr1	171719922	171720089
βPCEN169	chr1	171720090	171720257
βPCEN169	chr1	171720258	171720426
βPCEN169	chr1	171720428	171720595
βPCEN169	chr1	171720596	171720764
βPCEN169	chr1	171720765	171720932
βPCEN169	chr1	171720933	171721101
βPCEN169	chr1	171721103	171721270
βPCEN169	chr1	171721271	171721439
βPCEN169	chr1	171721440	171721607
βPCEN169	chr1	171721777	171721946
βPCEN169	chr1	171721948	171722116
βPCEN169	chr1	171722117	171722285
βPCEN169	chr1	171722286	171722454
βPCEN169	chr1	171722455	171722622
βPCEN169	chr1	171722623	171722791
βPCEN169	chr1	171722793	171722960
βPCEN169	chr1	171722961	171723129
βPCEN169	chr1	171723130	171723298
βPCEN169	chr1	171723299	171723466
βPCEN169	chr1	171723467	171723635
βPCEN169	chr1	171723636	171723806
βPCEN169	chr1	171723807	171723976
βPCEN169	chr1	171723978	171724146
βPCEN169	chr1	171724147	171724315
βPCEN169	chr1	171724316	171724484
βPCEN169	chr1	171724485	171724652
βPCEN169	chr1	171724654	171724821
βPCEN169	chr1	171724822	171724990
βPCEN169	chr1	171724991	171725158
βPCEN169	chr1	171725159	171725327
βPCEN169	chr1	171725328	171725496
βPCEN169	chr1	171725497	171725665
βPCEN169	chr1	171725666	171725833
βPCEN169	chr1	171725834	171726002
βPCEN169	chr1	171726004	171726171
βPCEN169	chr1	171726172	171726340
βPCEN169	chr1	171726341	171726509
βPCEN169	chr1	171726510	171726677
βPCEN169	chr1	171726678	171726846
βPCEN169	chr1	171726847	171727017
βPCEN169	chr1	171727018	171727187
βPCEN169	chr1	171727189	171727357
βPCEN169	chr1	171727358	171727525
βPCEN169	chr1	171727526	171727694
βPCEN169	chr1	171727695	171727863
βPCEN169	chr1	171727864	171728032
βPCEN169	chr1	171728033	171728199
βPCEN169	chr1	171728200	171728367
βPCEN169	chr1	171728368	171728536
βPCEN169	chr1	171728538	171728704
βPCEN169	chr1	171728706	171728874
βPCEN169	chr1	171728875	171729043
βPCEN169	chr1	171729044	171729211
βPCEN169	chr1	171729212	171729379
βPCEN169	chr1	171729380	171729548
βPCEN169	chr1	171729549	171729716
βPCEN169	chr1	171729717	171729885
βPCEN169	chr1	171729886	171730055
βPCEN169	chr1	171730057	171730224
βPCEN169	chr1	171730225	171730392
βPCEN169	chr1	171730393	171730561
βPCEN169	chr1	171730562	171730731
βPCEN169	chr1	171730733	171730901
βPCEN169	chr1	171730902	171731070
βPCEN169	chr1	171731071	171731239
βPCEN169	chr1	171731240	171731407
βPCEN169	chr1	171731408	171731576
βPCEN169	chr1	171731578	171731745
βPCEN169	chr1	171731747	171731914
βPCEN169	chr1	171731915	171732082
βPCEN169	chr1	171732083	171732251
βPCEN169	chr1	171732252	171732421
βPCEN169	chr1	171732423	171732590
βPCEN169	chr1	171732592	171732758
βPCEN169	chr1	171732760	171732928
βPCEN169	chr1	171732930	171733097
βPCEN169	chr1	171733098	171733266
βPCEN169	chr1	171733267	171733434
βPCEN169	chr1	171733435	171733603
βPCEN169	chr1	171733604	171733773
βPCEN169	chr1	171733775	171733943
βPCEN169	chr1	171733944	171734111
βPCEN169	chr1	171734112	171734280
βPCEN169	chr1	171734281	171734448
βPCEN169	chr1	171734449	171734617
βPCEN169	chr1	171734618	171734787
βPCEN169	chr1	171734789	171734957
βPCEN169	chr1	171734958	171735126
βPCEN169	chr1	171735127	171735295
βPCEN169	chr1	171735396	171735563
βPCEN169	chr1	171735564	171735732
βPCEN169	chr1	171735734	171735901
βPCEN169	chr1	171735902	171736069
βPCEN169	chr1	171736070	171736238
βPCEN169	chr1	171736239	171736408
βPCEN169	chr1	171736410	171736577
βPCEN169	chr1	171736579	171736745
βPCEN169	chr1	171736747	171736915
βPCEN169	chr1	171736917	171737084
βPCEN169	chr1	171737085	171737253
βPCEN169	chr1	171737254	171737422
βPCEN169	chr1	171737423	171737592
βPCEN169	chr1	171737594	171737798
βPCEN169	chr1	171737799	171737967
βPCEN169	chr1	171737968	171738136
βPCEN169	chr1	171738137	171738303
βPCEN169	chr1	171738304	171738472
βPCEN169	chr1	171738473	171738640
βPCEN169	chr1	171738642	171738810
βPCEN169	chr1	171738811	171738979
βPCEN169	chr1	171738980	171739147
βPCEN169	chr1	171739149	171739318
βPCEN169	chr1	171739320	171739487
βPCEN169	chr1	171739488	171739656
βPCEN169	chr1	171739657	171739824
βPCEN169	chr1	171739825	171739993
βPCEN169	chr1	171739994	171740162
βPCEN169	chr1	171740163	171740324
βPCEN169	chr1	171740325	171740493
βPCEN169	chr1	171740494	171740662
βPCEN169	chr1	171740663	171740830
βPCEN169	chr1	171740831	171740999
βPCEN169	chr1	171741000	171741168
βPCEN169	chr1	171741170	171741337
βPCEN169	chr1	171741338	171741505
βPCEN169	chr1	171741507	171741676
βPCEN169	chr1	171741678	171741845
βPCEN169	chr1	171741846	171742014
βPCEN169	chr1	171742016	171742183
βPCEN169	chr1	171742184	171742328
βPCEN169	chr1	171742459	171742628
βPCEN169	chr1	171742630	171742798
βPCEN169	chr1	171742799	171742967
βPCEN169	chr1	171742968	171743136
βPCEN169	chr1	171743137	171743303
βPCEN169	chr1	171743304	171743472
βPCEN169	chr1	171743473	171743640
βPCEN169	chr1	171743642	171743810
βPCEN169	chr1	171743811	171743979
βPCEN169	chr1	171743980	171744147
βPCEN169	chr1	171744149	171744318
βPCEN169	chr1	171744320	171744487
βPCEN169	chr1	171744488	171744656
βPCEN169	chr1	171744657	171744824
βPCEN169	chr1	171744825	171744992
βPCEN169	chr1	171744993	171745161
βPCEN169	chr1	171745162	171745329
βPCEN169	chr1	171745331	171745499
βPCEN169	chr1	171745500	171745668
βPCEN169	chr1	171745669	171745836
βPCEN169	chr1	171745838	171746007
βPCEN169	chr1	171746009	171746176
βPCEN169	chr1	171746177	171746345
βPCEN169	chr1	171746346	171746513
βPCEN169	chr1	171746514	171746681
βPCEN169	chr1	171746682	171746850
βPCEN169	chr1	171746851	171747012
βPCEN169	chr1	171747013	171747181
βPCEN169	chr1	171747182	171747350
βPCEN169	chr1	171747351	171747518
βPCEN169	chr1	171747688	171747856
βPCEN169	chr1	171747857	171748025
βPCEN169	chr1	171748026	171748193
βPCEN169	chr1	171748195	171748364
βPCEN169	chr1	171748366	171748533
βPCEN169	chr1	171748534	171748702
βPCEN169	chr1	171748704	171748871
βPCEN169	chr1	171749147	171749316
βPCEN169	chr1	171749318	171749486
βPCEN169	chr1	171749487	171749655
βPCEN169	chr1	171749656	171749824
βPCEN169	chr1	171749825	171749991
βPCEN169	chr1	171749992	171750160
βPCEN169	chr1	171750161	171750329
βPCEN169	chr1	171750331	171750499
βPCEN169	chr1	171750500	171750668
βPCEN169	chr1	171750669	171750837
βPCEN169	chr1	171750839	171751005
βPCEN169	chr1	171751006	171751174
βPCEN169	chr1	171751175	171751343
βPCEN169	chr1	171751344	171751512
βPCEN169	chr1	171751513	171751681
βPCEN169	chr1	171751683	171751849
βPCEN169	chr1	171751852	171752020
βPCEN169	chr1	171752021	171752189
βPCEN169	chr1	171752190	171752358
βPCEN169	chr1	171752359	171752525
βPCEN169	chr1	171752527	171752695
βPCEN169	chr1	171752696	171752864
βPCEN169	chr1	171752865	171753033
βPCEN169	chr1	171753035	171753203
βPCEN169	chr1	171753204	171753372
βPCEN169	chr1	171753373	171753539
βPCEN169	chr1	171753541	171753709
βPCEN169	chr1	171753710	171753878
βPCEN169	chr1	171753879	171754047
βPCEN169	chr1	171754048	171754215
βPCEN169	chr1	171754216	171754384
βPCEN169	chr1	171754385	171754553
βPCEN169	chr1	171754554	171754722
βPCEN169	chr1	171754723	171754890
βPCEN169	chr1	171754891	171755059
βPCEN169	chr1	171755060	171755229
βPCEN169	chr1	171755231	171755398
βPCEN169	chr1	171755400	171755568
βPCEN169	chr1	171755570	171755737
βPCEN169	chr1	171755738	171755904
βPCEN169	chr1	171755905	171756073
βPCEN169	chr1	171756074	171756242
βPCEN169	chr1	171756244	171756412
βPCEN169	chr1	171756413	171756581
βPCEN169	chr1	171756582	171756750
βPCEN169	chr1	171756751	171756917
βPCEN169	chr1	171756918	171757086
βPCEN169	chr1	171757087	171757255
βPCEN169	chr1	171757257	171757425
βPCEN169	chr1	171757426	171757594
βPCEN169	chr1	171757595	171757763
βPCEN169	chr1	171757764	171757930
βPCEN169	chr1	171757932	171758100
βPCEN169	chr1	171758101	171758269
βPCEN169	chr1	171758270	171758438
βPCEN169	chr1	171758439	171758606
βPCEN169	chr1	171758607	171758775
βPCEN169	chr1	171758776	171758944
βPCEN169	chr1	171758945	171759113
βPCEN169	chr1	171759114	171759281
βPCEN169	chr1	171759282	171759450
βPCEN169	chr1	171759451	171759620
βPCEN169	chr1	171759622	171759789
βPCEN169	chr1	171759791	171759957
βPCEN169	chr1	171759959	171760125
βPCEN169	chr1	171760127	171760295
βPCEN169	chr1	171760297	171760463
βPCEN169	chr1	171760465	171760633
βPCEN169	chr1	171760635	171760802
βPCEN169	chr1	171760803	171760971
βPCEN169	chr1	171760972	171761139
βPCEN169	chr1	171761140	171761308
βPCEN169	chr1	171767166	171767312
βPCEN169	chr1	171767314	171767482
βPCEN169	chr1	171767483	171767651
βPCEN169	chr1	171767652	171767820
βPCEN169	chr1	171767821	171767988
βPCEN169	chr1	171767989	171768157
βPCEN169	chr1	171768158	171768327
βPCEN169	chr1	171768329	171768497
βPCEN169	chr1	171768498	171768666
βPCEN169	chr1	171768667	171768835
βPCEN169	chr1	171768836	171769004
βPCEN169	chr1	171769005	171769173
βPCEN169	chr1	171769175	171769342
βPCEN169	chr1	171769343	171769511
βPCEN169	chr1	171769512	171769680
βPCEN169	chr1	171769681	171769849
βPCEN169	chr1	171769851	171770018
βPCEN169	chr1	171770020	171770188
βPCEN169	chr1	171770189	171770358
βPCEN169	chr1	171770360	171770528
βPCEN169	chr1	171770529	171770697
βPCEN169	chr1	171770698	171770866
βPCEN169	chr1	171770867	171771035
βPCEN169	chr1	171771037	171771204
βPCEN169	chr1	171771205	171771373
βPCEN169	chr1	171771375	171771542
βPCEN169	chr1	171771543	171771703
βPCEN169	chr1	171771704	171771870
βPCEN169	chr1	171771873	171772041
βPCEN169	chr1	171772042	171772210
βPCEN169	chr1	171772211	171772379
βPCEN169	chr1	171772380	171772549
βPCEN169	chr1	171772550	171772718
βPCEN169	chr1	171772719	171772887
βPCEN169	chr1	171772888	171773054
βPCEN169	chr1	171773056	171773224
βPCEN169	chr1	171773226	171773393
βPCEN169	chr1	171773394	171773562
βPCEN169	chr1	171773563	171773730
βPCEN169	chr1	171773900	171774069
βPCEN169	chr1	171774070	171774238
βPCEN169	chr1	171774239	171774407
βPCEN169	chr1	171774409	171774574
βPCEN169	chr1	171774576	171774744
βPCEN169	chr1	171775083	171775250
βPCEN169	chr1	171775251	171775419
βPCEN169	chr1	171775420	171775588
βPCEN169	chr1	171775590	171775757
βPCEN169	chr1	171775758	171775926
βPCEN169	chr1	171775927	171776096
βPCEN169	chr1	171776098	171776266
βPCEN169	chr1	171776267	171776435
βPCEN169	chr1	171776436	171776605
βPCEN169	chr1	171776606	171776774
βPCEN169	chr1	171776775	171776943
βPCEN169	chr1	171776944	171777112
βPCEN169	chr1	171777114	171777280
βPCEN169	chr1	171777281	171777449
βPCEN169	chr1	171777450	171777619
βPCEN169	chr1	171777621	171777788
βPCEN169	chr1	171777789	171777957
βPCEN169	chr1	171777959	171778126
βPCEN169	chr1	171778127	171778296
βPCEN169	chr1	171778297	171778464
βPCEN169	chr1	171778466	171778634
βPCEN169	chr1	171778635	171778803
βPCEN169	chr1	171778804	171778971
βPCEN169	chr1	171778972	171779140
βPCEN169	chr1	171779141	171779310
βPCEN169	chr1	171779311	171779480
βPCEN169	chr1	171779482	171779649
βPCEN169	chr1	171779650	171779789
βPCEN169	chr1	171788494	171788661
βPCEN169	chr1	171791325	171791493
βPCEN169	chr1	171791494	171791662
βPCEN169	chr1	171791663	171791830
βPCEN169	chr1	171791831	171791993
βPCEN169	chr1	171791994	171792162
βPCEN169	chr1	171792163	171792330
βPCEN169	chr1	171792332	171792499
βPCEN169	chr1	171792501	171792669
βPCEN169	chr1	171792672	171792840
βPCEN169	chr1	171792841	171793008
βPCEN169	chr1	171793009	171793177
βPCEN169	chr1	171793178	171793345
βPCEN169	chr1	171793347	171793515
βPCEN169	chr1	171793516	171793684
βPCEN169	chr1	171793685	171793852
βPCEN169	chr1	171793854	171794021
βPCEN169	chr1	171794025	171794193
βPCEN169	chr1	171794195	171794362
βPCEN169	chr1	171794533	171794701
βPCEN169	chr1	171795040	171795202
βPCEN169	chr1	171795203	171795371
βPCEN169	chr1	171795372	171795539
βPCEN169	chr1	171795541	171795708
βPCEN169	chr1	171795712	171795880
βPCEN169	chr1	171795881	171796049
βPCEN169	chr1	171796050	171796217
βPCEN169	chr1	171796219	171796386
βPCEN169	chr1	171796390	171796558
βPCEN169	chr1	171796560	171796727
βPCEN169	chr1	171796729	171796896
βPCEN169	chr1	171796898	171797066
βPCEN169	chr1	171797067	171797235
βPCEN169	chr1	171797236	171797404
βPCEN169	chr1	171797405	171797567
βPCEN169	chr1	171797737	171797904
βPCEN169	chr1	171797906	171798073
βPCEN169	chr1	171798077	171798245
βPCEN169	chr1	171798246	171798413
βPCEN169	chr1	171798414	171798576
βPCEN169	chr1	171798577	171798744
βPCEN169	chr1	171798745	171798907
βPCEN169	chr1	171798908	171799075
βPCEN169	chr1	171799077	171799244
βPCEN169	chr1	171799247	171799414
βPCEN169	chr1	171799416	171799584
βPCEN169	chr1	171799585	171799753
βPCEN169	chr1	171799754	171799919
βPCEN169	chr1	171799967	171800135
βPCEN169	chr1	171800136	171800303
βPCEN169	chr1	171800304	171800466
βPCEN169	chr1	171800598	171800765
βPCEN169	chr1	171800769	171800937
βPCEN169	chr1	171800939	171801106
βPCEN169	chr1	171801107	171801274
βPCEN169	chr1	171801276	171801444
βPCEN169	chr1	171801445	171801613
βPCEN169	chr1	171801783	171801945
βPCEN169	chr1	171801946	171802113
βPCEN169	chr1	171802114	171802276
βPCEN169	chr1	171802277	171802444
βPCEN169	chr1	171802446	171802613
βPCEN169	chr1	171802616	171802783
βPCEN169	chr1	171802785	171802953
βPCEN169	chr1	171802954	171803122
βPCEN169	chr1	171803123	171803285
βPCEN169	chr1	171803417	171803584
βPCEN169	chr1	171803588	171803756
βPCEN169	chr1	171803758	171803926
βPCEN169	chr1	171803927	171804094
βPCEN169	chr1	171804096	171804264
βPCEN169	chr1	171804265	171804433
βPCEN169	chr1	171804434	171804602
βPCEN169	chr1	171804603	171804765
βPCEN169	chr1	171804766	171804933
βPCEN169	chr1	171804934	171805096
βPCEN169	chr1	171805097	171805264
βPCEN169	chr1	171805266	171805433
βPCEN169	chr1	171805604	171805772
βPCEN169	chr1	171805773	171805941
βPCEN169	chr1	171805942	171806109
βPCEN169	chr1	171806111	171806278
βPCEN169	chr1	171806282	171806450
βPCEN169	chr1	171806452	171806620
βPCEN169	chr1	171806621	171806788
βPCEN169	chr1	171806790	171806958
βPCEN169	chr1	171806959	171807127
βPCEN169	chr1	171807128	171807290
βPCEN169	chr1	171807291	171807458
βPCEN169	chr1	171807459	171807621
βPCEN169	chr1	171807622	171807789
βPCEN169	chr1	171807791	171807958
βPCEN169	chr1	171807960	171808127
βPCEN169	chr1	171808128	171808295
βPCEN169	chr1	171808460	171808627
βPCEN169	chr1	171808629	171808796
βPCEN169	chr1	171808799	171808967
βPCEN169	chr1	171808968	171809136
βPCEN169	chr1	171809139	171809307
βPCEN169	chr1	171809308	171809475
βPCEN169	chr1	171809477	171809645
βPCEN169	chr1	171809646	171809813
βPCEN169	chr1	171809815	171809983
βPCEN169	chr1	171809984	171810150
βPCEN169	chr1	171810153	171810320
βPCEN169	chr1	171810323	171810485
βPCEN169	chr1	171810486	171810652
βPCEN169	chr1	171810655	171810822
βPCEN169	chr1	171810824	171810992
βPCEN169	chr1	171810993	171811160
βPCEN169	chr1	171811161	171811329
βPCEN169	chr1	171811330	171811496
βPCEN169	chr1	171811668	171811836
βPCEN169	chr1	171811837	171812004
βPCEN169	chr1	171812005	171812172
βPCEN169	chr1	171812174	171812342
βPCEN169	chr1	171812681	171812843
βPCEN169	chr1	171812844	171813009
βPCEN169	chr1	171813012	171813179
βPCEN169	chr1	171813852	171814019
βPCEN169	chr1	171814020	171814188
βPCEN169	chr1	171814358	171814526
βPCEN169	chr1	171814527	171814695
βPCEN169	chr1	171814696	171814863
βPCEN169	chr1	171814864	171815032
βPCEN169	chr1	171815033	171815201
βPCEN169	chr1	171815202	171815370
βPCEN169	chr1	171815371	171815539
βPCEN169	chr1	171815540	171815707
βPCEN169	chr1	171815709	171815876
βPCEN169	chr1	171815878	171816046
βPCEN169	chr1	171816047	171816215
βPCEN169	chr1	171816216	171816378
βPCEN169	chr1	171816379	171816547
βPCEN169	chr1	171816548	171816716
βPCEN169	chr1	171816717	171816884
βPCEN169	chr1	171816886	171817054
βPCEN169	chr1	171817055	171817217
βPCEN169	chr1	171817218	171817383
βPCEN169	chr1	171817386	171817553
βPCEN169	chr1	171817556	171817718
βPCEN169	chr1	171817719	171817887
βPCEN169	chr1	171817888	171818055
βPCEN169	chr1	171818057	171818225
βPCEN169	chr1	171818226	171818393
βPCEN169	chr1	171818394	171818562
βPCEN169	chr1	171818563	171818731
βPCEN169	chr1	171818732	171818900
βPCEN169	chr1	171818901	171819069
βPCEN169	chr1	171819070	171819237
βPCEN169	chr1	171819238	171819406
βPCEN169	chr1	171819407	171819575
βPCEN169	chr1	171819576	171819744
βPCEN169	chr1	171819745	171819913
βPCEN169	chr1	171819914	171820082
βPCEN169	chr1	171820084	171820252
βPCEN169	chr1	171820253	171820421
βPCEN169	chr1	171820422	171820590
βPCEN169	chr1	171820591	171820757
βPCEN169	chr1	171820760	171820928
βPCEN169	chr1	171820929	171821097
βPCEN169	chr1	171821098	171821266
βPCEN169	chr1	171821267	171821435
βPCEN169	chr1	171821436	171821602
βPCEN169	chr1	171821605	171821773
βPCEN169	chr1	171821774	171821942
βPCEN169	chr1	171821943	171822111
βPCEN169	chr1	171822113	171822281
βPCEN169	chr1	171822282	171822450
βPCEN169	chr1	171823257	171823423
βPCEN169	chr1	171823426	171823594
βPCEN169	chr1	171823595	171823762
βPCEN169	chr1	171823764	171823932
βPCEN169	chr1	171823933	171824101
βPCEN169	chr1	171824102	171824268
βPCEN169	chr1	171824271	171824439
βPCEN169	chr1	171824440	171824608
βPCEN169	chr1	171824609	171824776
βPCEN169	chr1	171824778	171824946
βPCEN169	chr1	171824947	171825114
βPCEN169	chr1	171825115	171825283
βPCEN169	chr1	171825284	171825452
βPCEN169	chr1	171825453	171825621
βPCEN169	chr1	171825622	171825790
βPCEN169	chr1	171825791	171825959
βPCEN169	chr1	171825960	171826127
βPCEN169	chr1	171826128	171826296
βPCEN169	chr1	171826297	171826465
βPCEN169	chr1	171826466	171826634
βPCEN169	chr1	171826635	171826801
βPCEN169	chr1	171826803	171826971
βPCEN169	chr1	171826972	171827140
βPCEN169	chr1	171827142	171827308
βPCEN169	chr1	171827310	171827478
βPCEN169	chr1	171827479	171827645
βPCEN169	chr1	171827648	171827816
βPCEN169	chr1	171827817	171827985
βPCEN169	chr1	171827986	171828154
βPCEN169	chr1	171828155	171828323
βPCEN169	chr1	171828324	171828490
βPCEN169	chr1	171828492	171828660
βPCEN169	chr1	171828661	171828829
βPCEN169	chr1	171828832	171828998
βPCEN169	chr1	171829000	171829168
βPCEN169	chr1	171829169	171829335
βPCEN169	chr1	171829338	171829506
βPCEN169	chr1	171829507	171829675
βPCEN169	chr1	171829676	171829844
βPCEN169	chr1	171829845	171830012
βPCEN169	chr1	171830014	171830182
βPCEN169	chr1	171830183	171830351
βPCEN169	chr1	171830353	171830521
βPCEN169	chr1	171830522	171830689
βPCEN169	chr1	171830691	171830859
βPCEN169	chr1	171830860	171831028
βPCEN169	chr1	171831029	171831197
βPCEN169	chr1	171831198	171831366
βPCEN169	chr1	171831367	171831533
βPCEN169	chr1	171831704	171831872
βPCEN169	chr1	171831874	171832040
βPCEN169	chr1	171832042	171832210
βPCEN169	chr1	171832211	171832377
βPCEN169	chr1	171832380	171832548
βPCEN169	chr1	171832549	171832717
βPCEN169	chr1	171832718	171832885
βPCEN169	chr1	171832886	171833053
βPCEN169	chr1	171833055	171833223
βPCEN169	chr1	171833224	171833392
βPCEN169	chr1	171833394	171833562
βPCEN169	chr1	171833563	171833730
βPCEN169	chr1	171833732	171833900
βPCEN169	chr1	171833901	171834070
βPCEN169	chr1	171834071	171834239
βPCEN169	chr1	171834240	171834407
βPCEN169	chr1	171834409	171834577
βPCEN169	chr1	171834578	171834746
βPCEN169	chr1	171834748	171834914
βPCEN169	chr1	171834916	171835084
βPCEN169	chr1	171835086	171835253
βPCEN169	chr1	171835254	171835422
βPCEN169	chr1	171835424	171835590
βPCEN169	chr1	171835600	171835749
βPCEN169	chr1	171835751	171835918
βPCEN169	chr1	171835920	171836088
βPCEN169	chr1	171836089	171836258
βPCEN169	chr1	171836259	171836426
βPCEN169	chr1	171836597	171836765
βPCEN169	chr1	171836767	171836934
βPCEN169	chr1	171836936	171837104
βPCEN169	chr1	171837105	171837274
βPCEN169	chr1	171837275	171837442
βPCEN169	chr1	171837444	171837612
βPCEN169	chr1	171837613	171837781
βPCEN169	chr1	171837783	171837950
βPCEN169	chr1	171837952	171838118
βPCEN169	chr1	171838120	171838287
βPCEN169	chr1	171838288	171838456
βPCEN169	chr1	171838458	171838627
βPCEN169	chr1	171838628	171838795
βPCEN169	chr1	171838797	171838965
βPCEN169	chr1	171838966	171839135
βPCEN169	chr1	171839136	171839303
βPCEN169	chr1	171839305	171839473
βPCEN169	chr1	171839475	171839642
βPCEN169	chr1	171839644	171839809
βPCEN169	chr1	171839811	171839979
βPCEN169	chr1	171839980	171840148
βPCEN169	chr1	171840150	171840319
βPCEN169	chr1	171840320	171840487
βPCEN169	chr1	171840489	171840657
βPCEN169	chr1	171840658	171840827
βPCEN169	chr1	171840828	171840995
βPCEN169	chr1	171840997	171841165
βPCEN169	chr1	171841166	171841334
βPCEN169	chr1	171841336	171841503
βPCEN169	chr1	171841505	171841671
βPCEN169	chr1	171841673	171841841
βPCEN169	chr1	171841842	171842010
βPCEN169	chr1	171842012	171842180
βPCEN169	chr1	171842181	171842348
βPCEN169	chr1	171842350	171842518
βPCEN169	chr1	171842519	171842688
βPCEN169	chr1	171842689	171842857
βPCEN169	chr1	171842858	171843025
βPCEN169	chr1	171843027	171843195
βPCEN169	chr1	171843196	171843364
βPCEN169	chr1	171843366	171843532
βPCEN169	chr1	171843534	171843702
βPCEN169	chr1	171843703	171843871
βPCEN169	chr1	171843873	171844041
βPCEN169	chr1	171844042	171844209
βPCEN169	chr1	171844211	171844379
βPCEN169	chr1	171844380	171844548
βPCEN169	chr1	171844550	171844718
βPCEN169	chr1	171844719	171844887
βPCEN169	chr1	171844890	171845056
βPCEN169	chr1	171845057	171845224
βPCEN169	chr1	171845226	171845394
βPCEN169	chr1	171845395	171845564
βPCEN169	chr1	171845565	171845733
βPCEN169	chr1	171845736	171845903
βPCEN169	chr1	171845904	171846073
βPCEN169	chr1	171846074	171846241
βPCEN169	chr1	171846243	171846412
βPCEN169	chr1	171846413	171846581
βPCEN169	chr1	171846582	171846750
βPCEN169	chr1	171846751	171846920
βPCEN169	chr1	171846921	171847088
βPCEN169	chr1	171847090	171847257
βPCEN169	chr1	171847259	171847427
βPCEN169	chr1	171847428	171847596
βPCEN169	chr1	171847597	171847764
βPCEN169	chr1	171847765	171847932
βPCEN169	chr1	171847934	171848102
βPCEN169	chr1	171848103	171848271
βPCEN169	chr1	171848273	171848440
βPCEN169	chr1	171848441	171848608
βPCEN169	chr1	171848610	171848778
βPCEN169	chr1	171848779	171848948
βPCEN169	chr1	171848949	171849117
βPCEN169	chr1	171849118	171849285
βPCEN169	chr1	171849289	171849454
βPCEN169	chr1	171849456	171849624
βPCEN169	chr1	171849625	171849793
βPCEN169	chr1	171849965	171850131
βPCEN169	chr1	171850133	171850301
βPCEN169	chr1	171850302	171850470
βPCEN169	chr1	171850472	171850639
βPCEN169	chr1	171850640	171850809
βPCEN169	chr1	171850810	171850977
βPCEN169	chr1	171850978	171851145
βPCEN169	chr1	171851147	171851315
βPCEN169	chr1	171851316	171851483
βPCEN169	chr1	171851485	171851652
βPCEN169	chr1	171851654	171851822
βPCEN169	chr1	171851823	171851991
βPCEN169	chr1	171851993	171852161
βPCEN169	chr1	171852162	171852331
βPCEN169	chr1	171852332	171852500
βPCEN169	chr1	171852501	171852669
βPCEN169	chr1	171852671	171852837
βPCEN169	chr1	171852839	171853007
βPCEN169	chr1	171853008	171853176
βPCEN169	chr1	171853178	171853346
βPCEN169	chr1	171853347	171853516
βPCEN169	chr1	171853517	171853683
βPCEN169	chr1	171853686	171853852
βPCEN169	chr1	171853855	171854023
βPCEN169	chr1	171854025	171854191
βPCEN169	chr1	171854193	171854361
βPCEN169	chr1	171854362	171854530
βPCEN169	chr1	171854532	171854700
βPCEN169	chr1	171854701	171854870
βPCEN169	chr1	171854871	171855038
βPCEN169	chr1	171855040	171855207
βPCEN169	chr1	171855209	171855377
βPCEN169	chr1	171855378	171855546
βPCEN169	chr1	171855547	171855715
βPCEN169	chr1	171855715	171855882
βPCEN169	chr1	171855883	171856049
βPCEN169	chr1	171856051	171856219
βPCEN169	chr1	171856221	171856387
βPCEN169	chr1	171856389	171856556
βPCEN169	chr1	171856557	171856725
βPCEN169	chr1	171856727	171856893
βPCEN169	chr1	171856895	171857063
βPCEN169	chr1	171857065	171857233
βPCEN169	chr1	171857234	171857403
βPCEN169	chr1	171857404	171857571
βPCEN169	chr1	171857573	171857741
βPCEN169	chr1	171857742	171857910
βPCEN169	chr1	171857912	171858080
βPCEN169	chr1	171858081	171858248
βPCEN169	chr1	171858250	171858418
βPCEN169	chr1	171858419	171858589
βPCEN169	chr1	171858591	171858756
βPCEN169	chr1	171858758	171858926
βPCEN169	chr1	171858927	171859096
βPCEN169	chr1	171859098	171859264
βPCEN169	chr1	171859265	171859433
βPCEN169	chr1	171859432	171859597
βPCEN169	chr1	171859600	171859768
βPCEN169	chr1	171859770	171859936
βPCEN169	chr1	171859938	171860106
βPCEN169	chr1	171860107	171860275
βPCEN169	chr1	171860277	171860445
βPCEN169	chr1	171860446	171860615
βPCEN169	chr1	171860616	171860783
βPCEN169	chr1	171860785	171860953
βPCEN169	chr1	171860954	171861123
βPCEN169	chr1	171861125	171861291
βPCEN169	chr1	171861292	171861460
βPCEN169	chr1	171861461	171861627
βPCEN169	chr1	171861703	171861869
βPCEN169	chr1	171861871	171862039
βPCEN169	chr1	171862040	171862208
βPCEN169	chr1	171862210	171862376
βPCEN169	chr1	171862379	171862547
βPCEN169	chr1	171862549	171862715
βPCEN169	chr1	171862717	171862885
βPCEN169	chr1	171862886	171863054
βPCEN169	chr1	171863056	171863224
βPCEN169	chr1	171863225	171863394
βPCEN169	chr1	171863395	171863562
βPCEN169	chr1	171863564	171863732
βPCEN169	chr1	171863733	171863901
βPCEN169	chr1	171863903	171864071
βPCEN169	chr1	171864072	171864239
βPCEN169	chr1	171864241	171864409
βPCEN169	chr1	171864582	171864747
βPCEN169	chr1	171864749	171864917
βPCEN169	chr1	171864918	171865087
βPCEN169	chr1	171865089	171865255
βPCEN169	chr1	171865254	171865419
βPCEN169	chr1	171865592	171865758
βPCEN169	chr1	171865760	171865928
βPCEN169	chr1	171865929	171866097
βPCEN169	chr1	171866099	171866267
βPCEN169	chr1	171866268	171866437
βPCEN169	chr1	171866438	171866606
βPCEN169	chr1	171866607	171866774
βPCEN169	chr1	171866776	171866944
βPCEN169	chr1	171866945	171867114
βPCEN169	chr1	171867116	171867282
βPCEN169	chr1	171867283	171867451
βPCEN169	chr1	171867452	171867618
βPCEN169	chr1	171867694	171867860
βPCEN169	chr1	171867862	171868030
βPCEN169	chr1	171868031	171868199
βPCEN169	chr1	171868201	171868367
βPCEN169	chr1	171868370	171868538
βPCEN169	chr1	171868540	171868706
βPCEN169	chr1	171868708	171868876
βPCEN169	chr1	171868877	171869045
βPCEN169	chr1	171869047	171869215
βPCEN169	chr1	171869216	171869385
βPCEN169	chr1	171869386	171869553
βPCEN169	chr1	171869555	171869723
βPCEN169	chr1	171869724	171869893
βPCEN169	chr1	171869895	171870061
βPCEN169	chr1	171870062	171870230
[truncated: 46,894 more rows]

## Sheet: P. rhoeas
Table S12. Centromere satellites detected in four Papaver species by Lastz, related to Figure 3.
Copy number of different centromere satellites, P. rhoeas
	PCEN238	αPCEN168	PCEN338	αPCEN169	βPCEN169	βPCEN168
chr1	473	36597	0	4	0	7
chr2	0	21228	0	1	0	0
chr3	1	20671	0	1	0	0
chr4	67	27250	0	0	0	2
chr5	163	21449	1	0	0	0
chr6	0	33878	0	0	0	0
chr7	0	26977	1	1	0	2
P. rhoeas
Satellite	Chromosome	Start	End
αPCEN168	chr1	9001280	9001421
αPCEN168	chr1	36711774	36711940
αPCEN168	chr1	36712064	36712231
βPCEN168	chr1	103480167	103480321
βPCEN168	chr1	103480328	103480495
βPCEN168	chr1	103480497	103480655
βPCEN168	chr1	103623020	103623154
βPCEN168	chr1	103623155	103623322
βPCEN168	chr1	103623323	103623486
βPCEN168	chr1	103623495	103623654
PCEN238	chr1	113787689	113787910
PCEN238	chr1	113788074	113788313
PCEN238	chr1	113788317	113788507
PCEN238	chr1	113788493	113788714
αPCEN168	chr1	119772951	119773114
αPCEN168	chr1	119774895	119775062
αPCEN168	chr1	119775064	119775230
αPCEN168	chr1	119775231	119775398
αPCEN168	chr1	119775400	119775566
αPCEN168	chr1	119775568	119775734
αPCEN168	chr1	119775736	119775902
αPCEN168	chr1	119775903	119776070
αPCEN168	chr1	119776072	119776238
αPCEN168	chr1	119776240	119776405
αPCEN168	chr1	119779974	119780141
αPCEN168	chr1	119780143	119780310
αPCEN168	chr1	119780311	119780478
αPCEN168	chr1	119780480	119780646
αPCEN168	chr1	119780648	119780814
αPCEN168	chr1	119780815	119780982
αPCEN168	chr1	119800786	119800953
αPCEN168	chr1	119800954	119801120
αPCEN168	chr1	119801458	119801624
αPCEN168	chr1	119801625	119801792
αPCEN168	chr1	119801793	119801960
αPCEN168	chr1	119801962	119802128
αPCEN168	chr1	119802130	119802296
αPCEN168	chr1	119802297	119802464
αPCEN168	chr1	119802466	119802626
αPCEN168	chr1	119802620	119802784
αPCEN168	chr1	119802791	119802955
αPCEN168	chr1	119802957	119803123
αPCEN168	chr1	119803125	119803291
αPCEN168	chr1	119803293	119803459
αPCEN168	chr1	119803460	119803627
αPCEN168	chr1	119803630	119803792
αPCEN168	chr1	119803796	119803963
αPCEN168	chr1	119803967	119804131
αPCEN168	chr1	119804135	119804299
αPCEN168	chr1	119804300	119804467
αPCEN168	chr1	119804468	119804635
αPCEN168	chr1	119804637	119804803
αPCEN168	chr1	119804805	119804971
αPCEN168	chr1	119804973	119805139
αPCEN168	chr1	119805140	119805307
αPCEN168	chr1	119805309	119805469
αPCEN168	chr1	119805463	119805630
αPCEN168	chr1	119805634	119805798
αPCEN168	chr1	119805800	119805966
αPCEN168	chr1	119805967	119806134
αPCEN168	chr1	119806139	119806302
αPCEN168	chr1	119806304	119806470
αPCEN168	chr1	119806472	119806638
αPCEN168	chr1	119806639	119806806
αPCEN168	chr1	119806810	119806974
αPCEN168	chr1	119806976	119807142
αPCEN168	chr1	119807144	119807310
αPCEN168	chr1	119807312	119807478
αPCEN168	chr1	119807479	119807646
αPCEN168	chr1	119807650	119807814
αPCEN168	chr1	119807816	119807982
αPCEN168	chr1	119807983	119808150
αPCEN168	chr1	119808152	119808315
αPCEN168	chr1	119808319	119808486
αPCEN168	chr1	119808490	119808654
αPCEN168	chr1	119808656	119808821
αPCEN168	chr1	119808822	119808989
αPCEN168	chr1	119808993	119809157
αPCEN168	chr1	119809161	119809324
αPCEN168	chr1	119809326	119809491
αPCEN168	chr1	119809492	119809659
αPCEN168	chr1	119809663	119809827
αPCEN168	chr1	119809828	119809995
αPCEN168	chr1	119809996	119810163
αPCEN168	chr1	119810165	119810331
αPCEN168	chr1	119810333	119810499
αPCEN168	chr1	119810501	119810662
αPCEN168	chr1	119810663	119810830
αPCEN168	chr1	119810832	119810992
αPCEN168	chr1	119810986	119811153
αPCEN168	chr1	119811157	119811321
αPCEN168	chr1	119811323	119811489
αPCEN168	chr1	119811490	119811657
αPCEN168	chr1	119811661	119811825
αPCEN168	chr1	119811827	119811993
αPCEN168	chr1	119824855	119825022
αPCEN168	chr1	119825026	119825190
αPCEN168	chr1	119825192	119825358
αPCEN168	chr1	119825360	119825526
αPCEN168	chr1	119825528	119825694
αPCEN168	chr1	119825695	119825862
αPCEN168	chr1	119825864	119826027
αPCEN168	chr1	119826031	119826198
αPCEN168	chr1	119826202	119826366
αPCEN168	chr1	119826368	119826533
αPCEN168	chr1	119826534	119826701
αPCEN168	chr1	119826705	119826869
αPCEN168	chr1	119826870	119827037
αPCEN168	chr1	119827038	119827205
αPCEN168	chr1	119827207	119827373
αPCEN168	chr1	119827375	119827541
αPCEN168	chr1	119827543	119827709
αPCEN168	chr1	119827710	119827877
αPCEN168	chr1	119827879	119828038
αPCEN168	chr1	119828033	119828200
αPCEN168	chr1	119828204	119828367
αPCEN168	chr1	119828369	119828535
αPCEN168	chr1	119828536	119828703
αPCEN168	chr1	119828707	119828871
αPCEN168	chr1	119828873	119829039
αPCEN168	chr1	119829041	119829207
αPCEN168	chr1	119829209	119829375
αPCEN168	chr1	119829376	119829543
αPCEN168	chr1	119829545	119829708
αPCEN168	chr1	119829712	119829879
αPCEN168	chr1	119829883	119830027
αPCEN168	chr1	119837360	119837526
αPCEN168	chr1	119837528	119837694
αPCEN168	chr1	119838202	119838368
αPCEN168	chr1	119847696	119847855
αPCEN168	chr1	119847859	119848026
αPCEN168	chr1	119848028	119848194
αPCEN168	chr1	119848196	119848362
αPCEN168	chr1	119848363	119848530
αPCEN168	chr1	119848534	119848697
αPCEN168	chr1	119848699	119848865
αPCEN168	chr1	119848866	119849033
αPCEN168	chr1	119849037	119849201
αPCEN168	chr1	119849203	119849369
αPCEN168	chr1	119849371	119849537
αPCEN168	chr1	119849538	119849705
αPCEN168	chr1	119849707	119849850
αPCEN168	chr1	119856484	119856651
αPCEN168	chr1	119856655	119856819
αPCEN168	chr1	119856821	119856987
αPCEN168	chr1	119856988	119857155
αPCEN168	chr1	119857159	119857323
αPCEN168	chr1	119857325	119857491
αPCEN168	chr1	119857495	119857659
αPCEN168	chr1	119857661	119857827
αPCEN168	chr1	119857829	119857995
αPCEN168	chr1	119857997	119858163
αPCEN168	chr1	119859083	119859239
αPCEN168	chr1	119859240	119859407
αPCEN168	chr1	119859411	119859572
αPCEN168	chr1	119859576	119859743
αPCEN168	chr1	119859747	119859911
αPCEN168	chr1	119859913	119860079
αPCEN168	chr1	119860080	119860244
αPCEN168	chr1	119860248	119860415
αPCEN168	chr1	119860417	119860583
αPCEN168	chr1	119860585	119860751
αPCEN168	chr1	119860752	119860919
αPCEN168	chr1	119860923	119861084
αPCEN168	chr1	119861088	119861255
αPCEN168	chr1	119861259	119861423
αPCEN168	chr1	119861425	119861591
αPCEN168	chr1	119861592	119861759
αPCEN168	chr1	119861762	119861929
αPCEN168	chr1	119862101	119862265
αPCEN168	chr1	119862269	119862433
αPCEN168	chr1	119862435	119862601
αPCEN168	chr1	119862602	119862769
αPCEN168	chr1	119862771	119862937
αPCEN168	chr1	119862938	119863105
αPCEN168	chr1	119863106	119863273
αPCEN168	chr1	119863275	119863441
αPCEN168	chr1	119863444	119863607
αPCEN168	chr1	119863608	119863775
αPCEN168	chr1	119863779	119863943
αPCEN168	chr1	119863945	119864111
αPCEN168	chr1	119864113	119864279
αPCEN168	chr1	119864281	119864447
αPCEN168	chr1	119872737	119872900
αPCEN168	chr1	119872902	119873068
αPCEN168	chr1	119877800	119877967
αPCEN168	chr1	119877968	119878135
αPCEN168	chr1	119878137	119878300
αPCEN168	chr1	119878304	119878467
αPCEN168	chr1	119878808	119878974
αPCEN168	chr1	119878975	119879142
αPCEN168	chr1	119879143	119879310
αPCEN168	chr1	119879312	119879478
αPCEN168	chr1	119896114	119896278
αPCEN168	chr1	119898234	119898400
αPCEN168	chr1	119901130	119901284
αPCEN168	chr1	119909865	119910030
αPCEN168	chr1	119910032	119910198
αPCEN168	chr1	119910199	119910366
αPCEN168	chr1	119910368	119910534
αPCEN168	chr1	119910536	119910702
αPCEN168	chr1	119910704	119910869
αPCEN168	chr1	119910870	119911037
αPCEN168	chr1	119911039	119911205
αPCEN168	chr1	119911207	119911373
αPCEN168	chr1	119911374	119911541
αPCEN168	chr1	119920758	119920925
αPCEN168	chr1	119920926	119921093
αPCEN168	chr1	119921095	119921261
αPCEN168	chr1	119921263	119921429
αPCEN168	chr1	119921431	119921597
αPCEN168	chr1	119921598	119921765
αPCEN168	chr1	119921766	119921933
αPCEN168	chr1	119921935	119922101
αPCEN168	chr1	119922103	119922273
αPCEN168	chr1	119922442	119922595
αPCEN168	chr1	119922597	119922762
αPCEN168	chr1	119922763	119922930
αPCEN168	chr1	119922931	119923098
αPCEN168	chr1	119923099	119923266
αPCEN168	chr1	119923268	119923434
αPCEN168	chr1	119923436	119923601
αPCEN168	chr1	119923602	119923769
αPCEN168	chr1	119923771	119923937
αPCEN168	chr1	119923940	119924105
αPCEN168	chr1	119924274	119924440
αPCEN168	chr1	119924442	119924601
αPCEN168	chr1	119926626	119926793
αPCEN168	chr1	119926795	119926961
αPCEN168	chr1	119926963	119927129
αPCEN168	chr1	119927130	119927297
αPCEN168	chr1	119927299	119927465
αPCEN168	chr1	119927468	119927633
αPCEN168	chr1	119927635	119927800
αPCEN168	chr1	119927801	119927968
αPCEN168	chr1	119927970	119928129
αPCEN168	chr1	120753161	120753319
αPCEN168	chr1	120754665	120754831
αPCEN168	chr1	120755001	120755167
αPCEN168	chr1	120755337	120755503
αPCEN168	chr1	120755505	120755671
αPCEN168	chr1	120755673	120755839
αPCEN168	chr1	120755841	120756007
αPCEN168	chr1	120756009	120756175
αPCEN168	chr1	120756177	120756343
αPCEN168	chr1	120756345	120756511
αPCEN168	chr1	120756513	120756679
αPCEN168	chr1	120756681	120756847
αPCEN168	chr1	120756849	120757015
αPCEN168	chr1	120757185	120757351
αPCEN168	chr1	120757521	120757687
αPCEN168	chr1	120758529	120758694
αPCEN168	chr1	120758696	120758862
αPCEN168	chr1	120758864	120759030
αPCEN168	chr1	120759032	120759198
αPCEN168	chr1	120759200	120759366
αPCEN168	chr1	120759368	120759534
αPCEN168	chr1	120759539	120759702
αPCEN168	chr1	120759872	120760038
αPCEN168	chr1	120760040	120760206
αPCEN168	chr1	120760208	120760374
αPCEN168	chr1	120760376	120760542
αPCEN168	chr1	120760544	120760710
αPCEN168	chr1	120760712	120760878
αPCEN168	chr1	120760880	120761046
αPCEN168	chr1	120761048	120761214
αPCEN168	chr1	120761216	120761382
αPCEN168	chr1	120761384	120761550
αPCEN168	chr1	120761552	120761718
αPCEN168	chr1	120761720	120761886
αPCEN168	chr1	120761888	120762054
αPCEN168	chr1	120762056	120762222
αPCEN168	chr1	120762224	120762390
αPCEN168	chr1	120762395	120762558
αPCEN168	chr1	120762580	120762746
αPCEN168	chr1	120762748	120762914
αPCEN168	chr1	120762916	120763082
αPCEN168	chr1	120763084	120763250
αPCEN168	chr1	120763252	120763418
αPCEN168	chr1	120763420	120763586
αPCEN168	chr1	120763588	120763754
αPCEN168	chr1	120763756	120763921
αPCEN168	chr1	120763923	120764089
αPCEN168	chr1	120764091	120764257
αPCEN168	chr1	120764259	120764425
αPCEN168	chr1	120764595	120764761
αPCEN168	chr1	120764766	120764929
αPCEN168	chr1	120764951	120765117
αPCEN168	chr1	120765139	120765305
αPCEN168	chr1	120765307	120765473
αPCEN168	chr1	120765475	120765641
αPCEN168	chr1	120765643	120765809
αPCEN168	chr1	120765811	120765977
αPCEN168	chr1	120765979	120766145
αPCEN168	chr1	120766147	120766313
αPCEN168	chr1	120766315	120766481
αPCEN168	chr1	120766483	120766649
αPCEN168	chr1	120766651	120766817
αPCEN168	chr1	120766819	120766985
αPCEN168	chr1	120766987	120767153
αPCEN168	chr1	120767155	120767321
αPCEN168	chr1	120767323	120767489
αPCEN168	chr1	120767491	120767657
αPCEN168	chr1	120767659	120767825
αPCEN168	chr1	120767995	120768160
αPCEN168	chr1	120768498	120768664
αPCEN168	chr1	120768666	120768832
αPCEN168	chr1	120769170	120769336
αPCEN168	chr1	120769338	120769505
αPCEN168	chr1	120769843	120770009
αPCEN168	chr1	120770011	120770177
αPCEN168	chr1	120770347	120770513
αPCEN168	chr1	120770515	120770681
αPCEN168	chr1	120770683	120770849
αPCEN168	chr1	120771188	120771354
αPCEN168	chr1	120771356	120771522
αPCEN168	chr1	120771524	120771690
αPCEN168	chr1	120771692	120771858
αPCEN168	chr1	120771860	120772026
αPCEN168	chr1	120772028	120772194
αPCEN168	chr1	120772196	120772362
αPCEN168	chr1	120772364	120772530
αPCEN168	chr1	120772532	120772698
αPCEN168	chr1	120772700	120772866
αPCEN168	chr1	120772868	120773034
αPCEN168	chr1	120773036	120773202
αPCEN168	chr1	120773204	120773369
αPCEN168	chr1	120773371	120773538
αPCEN168	chr1	120773540	120773706
αPCEN168	chr1	120773708	120773874
αPCEN168	chr1	120773876	120774042
αPCEN168	chr1	120774044	120774210
αPCEN168	chr1	120774212	120774379
αPCEN168	chr1	120774381	120774547
αPCEN168	chr1	120774549	120774715
αPCEN168	chr1	120774885	120775043
αPCEN168	chr1	120775045	120775211
αPCEN168	chr1	120775213	120775379
αPCEN168	chr1	120775381	120775547
αPCEN168	chr1	120775549	120775715
αPCEN168	chr1	120775717	120775883
αPCEN168	chr1	120775885	120776051
αPCEN168	chr1	120776053	120776219
αPCEN168	chr1	120776224	120776387
αPCEN168	chr1	120776389	120776555
αPCEN168	chr1	120776561	120776723
αPCEN168	chr1	120787627	120787781
αPCEN168	chr1	120787783	120787942
αPCEN168	chr1	120787944	120788110
αPCEN168	chr1	121082510	121082676
αPCEN168	chr1	121082679	121082844
αPCEN168	chr1	121082847	121083012
αPCEN168	chr1	121083014	121083180
αPCEN168	chr1	121083182	121083348
αPCEN168	chr1	121083350	121083516
αPCEN168	chr1	121083518	121083681
αPCEN168	chr1	121083686	121083852
αPCEN168	chr1	121083855	121084020
αPCEN168	chr1	121084022	121084188
αPCEN168	chr1	121084190	121084356
αPCEN168	chr1	121084358	121084524
αPCEN168	chr1	121084527	121084689
αPCEN168	chr1	121084694	121084860
αPCEN168	chr1	121084863	121085025
αPCEN168	chr1	121085030	121085196
αPCEN168	chr1	121085198	121085364
αPCEN168	chr1	121085366	121085532
αPCEN168	chr1	121085534	121085697
αPCEN168	chr1	121085702	121085868
αPCEN168	chr1	121085871	121086033
αPCEN168	chr1	121086038	121086204
αPCEN168	chr1	121086207	121086372
αPCEN168	chr1	121086374	121086540
αPCEN168	chr1	121086542	121086708
αPCEN168	chr1	121086710	121086876
αPCEN168	chr1	121086878	121087044
αPCEN168	chr1	121087047	121087209
αPCEN168	chr1	121087214	121087380
αPCEN168	chr1	121087383	121087548
αPCEN168	chr1	121087550	121087716
αPCEN168	chr1	121087718	121087884
αPCEN168	chr1	121087886	121088052
αPCEN168	chr1	121088054	121088220
αPCEN168	chr1	121088223	121088385
αPCEN168	chr1	121088390	121088557
αPCEN168	chr1	121088560	121088722
αPCEN168	chr1	121089063	121089229
αPCEN168	chr1	121089399	121089562
αPCEN168	chr1	121089567	121089733
αPCEN168	chr1	121089736	121089898
αPCEN168	chr1	121089903	121090069
αPCEN168	chr1	121090072	121090237
αPCEN168	chr1	121090239	121090405
αPCEN168	chr1	121090407	121090573
αPCEN168	chr1	121090575	121090741
αPCEN168	chr1	121090743	121090909
αPCEN168	chr1	121090912	121091073
αPCEN168	chr1	121091078	121091244
αPCEN168	chr1	121091247	121091409
αPCEN168	chr1	121091582	121091748
αPCEN168	chr1	121091750	121091916
αPCEN168	chr1	121091918	121092081
αPCEN168	chr1	121092255	121092417
αPCEN168	chr1	121092423	121092588
αPCEN168	chr1	121092591	121092756
αPCEN168	chr1	121092758	121092924
αPCEN168	chr1	121092926	121093092
αPCEN168	chr1	121093094	121093260
αPCEN168	chr1	121093262	121093428
αPCEN168	chr1	121093431	121093593
αPCEN168	chr1	121093598	121093764
αPCEN168	chr1	121093767	121093929
αPCEN168	chr1	121093934	121094100
αPCEN168	chr1	121099378	121099544
αPCEN168	chr1	121099547	121099709
αPCEN168	chr1	121099714	121099880
αPCEN168	chr1	121099883	121100045
αPCEN168	chr1	121100050	121100216
αPCEN168	chr1	121100218	121100384
αPCEN168	chr1	121100386	121100549
αPCEN168	chr1	121100550	121100713
αPCEN168	chr1	121100715	121100880
αPCEN168	chr1	121100882	121101045
αPCEN168	chr1	121101050	121101216
αPCEN168	chr1	121101219	121101384
αPCEN168	chr1	121101386	121101552
αPCEN168	chr1	121101554	121101720
αPCEN168	chr1	121101722	121101887
αPCEN168	chr1	121101889	121102055
αPCEN168	chr1	121102058	121102220
αPCEN168	chr1	121102225	121102390
αPCEN168	chr1	121102560	121102726
αPCEN168	chr1	121102728	121102894
αPCEN168	chr1	121102896	121103062
αPCEN168	chr1	121103064	121103230
αPCEN168	chr1	121103569	121103731
αPCEN168	chr1	121103736	121103902
αPCEN168	chr1	121103904	121104067
αPCEN168	chr1	121104072	121104238
αPCEN168	chr1	121104241	121104403
αPCEN168	chr1	121104408	121104574
αPCEN168	chr1	121104577	121104742
αPCEN168	chr1	121104744	121104910
αPCEN168	chr1	121104912	121105078
αPCEN168	chr1	121105080	121105246
αPCEN168	chr1	121105248	121105414
αPCEN168	chr1	121105417	121105582
αPCEN168	chr1	121105920	121106083
αPCEN168	chr1	121106088	121106254
αPCEN168	chr1	121106425	121106591
αPCEN168	chr1	121106594	121106759
αPCEN168	chr1	121106761	121106927
αPCEN168	chr1	121106929	121107095
αPCEN168	chr1	121107097	121107260
αPCEN168	chr1	121107265	121107431
αPCEN168	chr1	121107433	121107599
αPCEN168	chr1	121107601	121107764
αPCEN168	chr1	121107769	121107935
αPCEN168	chr1	121107938	121108103
αPCEN168	chr1	121108105	121108271
αPCEN168	chr1	121108273	121108439
αPCEN168	chr1	121108441	121108607
αPCEN168	chr1	121108609	121108775
αPCEN168	chr1	121109617	121109783
αPCEN168	chr1	121109785	121109951
αPCEN168	chr1	121109953	121110119
αPCEN168	chr1	121110121	121110284
αPCEN168	chr1	121110289	121110451
αPCEN168	chr1	121111128	121111290
αPCEN168	chr1	121111295	121111461
αPCEN168	chr1	121111464	121111626
αPCEN168	chr1	121121139	121121301
αPCEN168	chr1	121121306	121121472
αPCEN168	chr1	121121475	121121640
αPCEN168	chr1	121121642	121121808
αPCEN168	chr1	121121810	121121976
αPCEN168	chr1	121121978	121122144
αPCEN168	chr1	121122146	121122313
αPCEN168	chr1	121122315	121122481
αPCEN168	chr1	121122988	121123150
αPCEN168	chr1	121123491	121123657
αPCEN168	chr1	121123660	121123822
αPCEN168	chr1	121123827	121123993
αPCEN168	chr1	121123996	121124161
αPCEN168	chr1	121124163	121124329
αPCEN168	chr1	121124331	121124497
αPCEN168	chr1	121124499	121124665
αPCEN168	chr1	121124667	121124833
αPCEN168	chr1	121124835	121124998
αPCEN168	chr1	121125003	121125169
αPCEN168	chr1	121125172	121125334
αPCEN168	chr1	121125339	121125505
αPCEN168	chr1	121125510	121125673
αPCEN168	chr1	121125675	121125841
αPCEN168	chr1	121125843	121126006
αPCEN168	chr1	121126011	121126177
αPCEN168	chr1	121126180	121126342
αPCEN168	chr1	121126347	121126513
αPCEN168	chr1	121126518	121126681
αPCEN168	chr1	121126683	121126849
αPCEN168	chr1	121126851	121127017
αPCEN168	chr1	121127019	121127185
αPCEN168	chr1	121135092	121135254
αPCEN168	chr1	121135259	121135425
αPCEN168	chr1	121135428	121135590
αPCEN168	chr1	121135595	121135761
αPCEN168	chr1	121135764	121135929
αPCEN168	chr1	121135931	121136093
αPCEN168	chr1	121136267	121136429
αPCEN168	chr1	121136434	121136600
αPCEN168	chr1	121136603	121136765
αPCEN168	chr1	121136770	121136936
αPCEN168	chr1	121136939	121137104
αPCEN168	chr1	121137106	121137272
αPCEN168	chr1	121137274	121137440
αPCEN168	chr1	121137442	121137608
αPCEN168	chr1	121137610	121137777
αPCEN168	chr1	121137779	121137942
αPCEN168	chr1	121137947	121138113
αPCEN168	chr1	121138116	121138278
αPCEN168	chr1	121138283	121138449
αPCEN168	chr1	121138452	121138617
αPCEN168	chr1	121138619	121138785
αPCEN168	chr1	121139123	121139288
αPCEN168	chr1	121139290	121139453
αPCEN168	chr1	121139458	121139624
αPCEN168	chr1	121139627	121139789
αPCEN168	chr1	121139794	121139960
αPCEN168	chr1	121139963	121140128
αPCEN168	chr1	121140130	121140296
αPCEN168	chr1	121140298	121140464
αPCEN168	chr1	121140466	121140632
αPCEN168	chr1	121140634	121140800
αPCEN168	chr1	121140803	121140968
αPCEN168	chr1	121140970	121141136
αPCEN168	chr1	121141138	121141304
αPCEN168	chr1	121141306	121141472
αPCEN168	chr1	121141474	121141640
αPCEN168	chr1	121141642	121141808
αPCEN168	chr1	121141810	121141973
αPCEN168	chr1	121141978	121142144
αPCEN168	chr1	121142147	121142312
αPCEN168	chr1	121142314	121142480
αPCEN168	chr1	121142482	121142648
αPCEN168	chr1	121142650	121142816
αPCEN168	chr1	121142818	121142981
αPCEN168	chr1	121143155	121143320
αPCEN168	chr1	121143322	121143488
αPCEN168	chr1	121143490	121143656
αPCEN168	chr1	121143658	121143824
αPCEN168	chr1	121143826	121143992
αPCEN168	chr1	121143994	121144160
αPCEN168	chr1	121144162	121144328
αPCEN168	chr1	121144330	121144496
αPCEN168	chr1	121144498	121144664
αPCEN168	chr1	121144666	121144832
αPCEN168	chr1	121144834	121145000
αPCEN168	chr1	121145002	121145168
αPCEN168	chr1	121145170	121145336
αPCEN168	chr1	121145506	121145672
αPCEN168	chr1	121145674	121145840
αPCEN168	chr1	121145842	121146008
αPCEN168	chr1	121146010	121146176
αPCEN168	chr1	121146178	121146344
αPCEN168	chr1	121146346	121146512
αPCEN168	chr1	121146514	121146677
αPCEN168	chr1	121146682	121146848
αPCEN168	chr1	121146851	121147016
αPCEN168	chr1	121147018	121147184
αPCEN168	chr1	121147186	121147352
αPCEN168	chr1	121147354	121147520
αPCEN168	chr1	121147522	121147685
αPCEN168	chr1	121147690	121147856
αPCEN168	chr1	121147859	121148024
αPCEN168	chr1	121148026	121148192
αPCEN168	chr1	121148194	121148360
αPCEN168	chr1	121148362	121148528
αPCEN168	chr1	121148531	121148696
αPCEN168	chr1	121148698	121148864
αPCEN168	chr1	121148866	121149032
αPCEN168	chr1	121149034	121149200
αPCEN168	chr1	121149202	121149368
αPCEN168	chr1	121149370	121149536
αPCEN168	chr1	121149538	121149704
αPCEN168	chr1	121149706	121149872
αPCEN168	chr1	121149874	121150040
αPCEN168	chr1	121150042	121150208
αPCEN168	chr1	121150211	121150376
αPCEN168	chr1	121150378	121150544
αPCEN168	chr1	121150546	121150712
αPCEN168	chr1	121150714	121150880
αPCEN168	chr1	121150950	121151116
αPCEN168	chr1	121151118	121151281
αPCEN168	chr1	121151622	121151788
αPCEN168	chr1	121151790	121151956
αPCEN168	chr1	121151958	121152124
αPCEN168	chr1	121152126	121152292
αPCEN168	chr1	121152294	121152460
αPCEN168	chr1	121152462	121152628
αPCEN168	chr1	121152630	121152793
αPCEN168	chr1	121152798	121152964
αPCEN168	chr1	121153134	121153300
αPCEN168	chr1	121153302	121153468
αPCEN168	chr1	121153470	121153636
αPCEN168	chr1	121153638	121153804
αPCEN168	chr1	121153806	121153972
αPCEN168	chr1	121153974	121154140
αPCEN168	chr1	121154142	121154308
αPCEN168	chr1	121154310	121154477
αPCEN168	chr1	121154479	121154645
αPCEN168	chr1	121154647	121154813
αPCEN168	chr1	121154815	121154980
αPCEN168	chr1	121154982	121155148
αPCEN168	chr1	121155150	121155315
αPCEN168	chr1	121155317	121155483
αPCEN168	chr1	121155485	121155651
αPCEN168	chr1	121155989	121156155
αPCEN168	chr1	121156157	121156323
αPCEN168	chr1	121156325	121156491
αPCEN168	chr1	121156494	121156659
αPCEN168	chr1	121156661	121156827
αPCEN168	chr1	121156829	121156995
αPCEN168	chr1	121156997	121157163
αPCEN168	chr1	121157165	121157331
αPCEN168	chr1	121157333	121157499
αPCEN168	chr1	121157501	121157667
αPCEN168	chr1	121157669	121157835
αPCEN168	chr1	121157837	121158003
αPCEN168	chr1	121158005	121158171
αPCEN168	chr1	121158173	121158339
αPCEN168	chr1	121158341	121158507
αPCEN168	chr1	121158509	121158675
αPCEN168	chr1	121158677	121158843
αPCEN168	chr1	121158845	121159011
αPCEN168	chr1	121159013	121159179
αPCEN168	chr1	121159181	121159347
αPCEN168	chr1	121159350	121159512
αPCEN168	chr1	121159517	121159683
αPCEN168	chr1	121159686	121159851
αPCEN168	chr1	121159853	121160019
αPCEN168	chr1	121160021	121160187
αPCEN168	chr1	121160189	121160355
αPCEN168	chr1	121160358	121160519
αPCEN168	chr1	121160525	121160691
αPCEN168	chr1	121160694	121160859
αPCEN168	chr1	121160861	121161027
αPCEN168	chr1	121161029	121161195
αPCEN168	chr1	121161197	121161363
αPCEN168	chr1	121161366	121161531
αPCEN168	chr1	121161533	121161699
αPCEN168	chr1	121161701	121161867
αPCEN168	chr1	121162709	121162875
αPCEN168	chr1	121162877	121163043
αPCEN168	chr1	121163046	121163207
αPCEN168	chr1	121163213	121163379
αPCEN168	chr1	121163382	121163547
αPCEN168	chr1	121163549	121163715
αPCEN168	chr1	121163717	121163883
αPCEN168	chr1	121163885	121164051
αPCEN168	chr1	121164054	121164219
αPCEN168	chr1	121164221	121164387
αPCEN168	chr1	121165230	121165395
αPCEN168	chr1	121165398	121165563
αPCEN168	chr1	121165565	121165731
αPCEN168	chr1	121165733	121165898
αPCEN168	chr1	121165900	121166066
αPCEN168	chr1	121166069	121166228
αPCEN168	chr1	121166236	121166402
αPCEN168	chr1	121166405	121166570
αPCEN168	chr1	121166572	121166738
αPCEN168	chr1	121167076	121167242
αPCEN168	chr1	121167245	121167407
αPCEN168	chr1	121167412	121167578
αPCEN168	chr1	121167581	121167746
αPCEN168	chr1	121167748	121167914
αPCEN168	chr1	121167916	121168081
αPCEN168	chr1	121168083	121168249
αPCEN168	chr1	121168252	121168411
αPCEN168	chr1	121168419	121168585
αPCEN168	chr1	121168588	121168753
αPCEN168	chr1	121168755	121168921
αPCEN168	chr1	121168923	121169089
αPCEN168	chr1	121169091	121169253
αPCEN168	chr1	121169427	121169593
αPCEN168	chr1	121169595	121169759
αPCEN168	chr1	121169929	121170095
αPCEN168	chr1	121170097	121170263
αPCEN168	chr1	121170265	121170431
αPCEN168	chr1	121170434	121170599
αPCEN168	chr1	121170601	121170767
αPCEN168	chr1	121170769	121170935
αPCEN168	chr1	121170937	121171103
αPCEN168	chr1	121171105	121171271
αPCEN168	chr1	121171273	121171439
αPCEN168	chr1	121171442	121171607
αPCEN168	chr1	121171609	121171775
αPCEN168	chr1	121171777	121171943
αPCEN168	chr1	121172617	121172783
αPCEN168	chr1	121172785	121172951
αPCEN168	chr1	121172953	121173119
αPCEN168	chr1	121173456	121173621
αPCEN168	chr1	121173623	121173789
αPCEN168	chr1	121174128	121174293
αPCEN168	chr1	121174295	121174461
αPCEN168	chr1	121174463	121174629
αPCEN168	chr1	121174798	121174964
αPCEN168	chr1	121175134	121175300
αPCEN168	chr1	121175302	121175468
αPCEN168	chr1	121175471	121175636
αPCEN168	chr1	121175638	121175803
αPCEN168	chr1	121201457	121201609
αPCEN168	chr1	121209820	121209962
αPCEN168	chr1	121210030	121210196
αPCEN168	chr1	121210198	121210364
αPCEN168	chr1	121210366	121210532
αPCEN168	chr1	121211037	121211200
αPCEN168	chr1	121211518	121211684
αPCEN168	chr1	121211854	121212020
αPCEN168	chr1	121212358	121212524
αPCEN168	chr1	121212526	121212692
αPCEN168	chr1	121212694	121212860
αPCEN168	chr1	121212862	121213029
αPCEN168	chr1	121213031	121213197
αPCEN168	chr1	121213200	121213365
αPCEN168	chr1	121213367	121213533
αPCEN168	chr1	121213535	121213701
αPCEN168	chr1	121213704	121213869
αPCEN168	chr1	121213871	121214037
αPCEN168	chr1	121214039	121214201
αPCEN168	chr1	121214208	121214373
αPCEN168	chr1	121214375	121214541
αPCEN168	chr1	121216057	121216222
αPCEN168	chr1	121216224	121216390
αPCEN168	chr1	121216393	121216558
αPCEN168	chr1	121216560	121216707
αPCEN168	chr1	121216705	121216871
αPCEN168	chr1	121216873	121217039
αPCEN168	chr1	121217041	121217207
αPCEN168	chr1	121217210	121217375
αPCEN168	chr1	121217377	121217543
αPCEN168	chr1	121217545	121217707
αPCEN168	chr1	121217714	121217879
αPCEN168	chr1	121217881	121218047
αPCEN168	chr1	121218050	121218215
αPCEN168	chr1	121218217	121218364
αPCEN168	chr1	121218362	121218528
αPCEN168	chr1	121218530	121218696
αPCEN168	chr1	121218698	121218864
αPCEN168	chr1	121218867	121219032
αPCEN168	chr1	121219034	121219200
αPCEN168	chr1	121219202	121219364
αPCEN168	chr1	121219371	121219536
αPCEN168	chr1	121219538	121219704
αPCEN168	chr1	121219706	121219872
αPCEN168	chr1	121219874	121220040
αPCEN168	chr1	121220042	121220208
αPCEN168	chr1	121220210	121220376
αPCEN168	chr1	121220378	121220544
αPCEN168	chr1	121220546	121220712
αPCEN168	chr1	121220714	121220880
αPCEN168	chr1	121221050	121221216
αPCEN168	chr1	121221218	121221365
αPCEN168	chr1	121221363	121221529
αPCEN168	chr1	121221531	121221697
αPCEN168	chr1	121221699	121221865
αPCEN168	chr1	121221868	121222033
αPCEN168	chr1	121222035	121222201
αPCEN168	chr1	121222203	121222365
αPCEN168	chr1	121222372	121222537
αPCEN168	chr1	121222539	121222705
αPCEN168	chr1	121222707	121222873
αPCEN168	chr1	121222875	121223041
αPCEN168	chr1	121223043	121223209
αPCEN168	chr1	121223211	121223377
αPCEN168	chr1	121223379	121223545
αPCEN168	chr1	121223547	121223713
αPCEN168	chr1	121223715	121223881
αPCEN168	chr1	121224051	121224217
αPCEN168	chr1	121224890	121225056
αPCEN168	chr1	121225058	121225224
αPCEN168	chr1	121225227	121225392
αPCEN168	chr1	121225394	121225560
αPCEN168	chr1	121225562	121225728
αPCEN168	chr1	121225730	121225896
αPCEN168	chr1	121225898	121226064
αPCEN168	chr1	121226066	121226232
αPCEN168	chr1	121226234	121226400
αPCEN168	chr1	121226402	121226568
αPCEN168	chr1	121226570	121226736
αPCEN168	chr1	121226738	121226904
αPCEN168	chr1	121226906	121227072
αPCEN168	chr1	121227074	121227240
αPCEN168	chr1	121227242	121227408
αPCEN168	chr1	121227411	121227575
αPCEN168	chr1	121227577	121227743
αPCEN168	chr1	121227745	121227911
αPCEN168	chr1	121227913	121228079
αPCEN168	chr1	121228081	121228247
αPCEN168	chr1	121228249	121228415
αPCEN168	chr1	121228417	121228583
αPCEN168	chr1	121228585	121228751
αPCEN168	chr1	121228753	121228919
αPCEN168	chr1	121229089	121229255
αPCEN168	chr1	121229425	121229591
αPCEN168	chr1	121229593	121229759
αPCEN168	chr1	121229761	121229927
αPCEN168	chr1	121230540	121230705
αPCEN168	chr1	121230707	121230872
αPCEN168	chr1	121230874	121231040
αPCEN168	chr1	121231042	121231208
αPCEN168	chr1	121231210	121231376
αPCEN168	chr1	121231378	121231544
αPCEN168	chr1	121231546	121231712
αPCEN168	chr1	121231714	121231880
αPCEN168	chr1	121231883	121232048
αPCEN168	chr1	121232050	121232216
αPCEN168	chr1	121232219	121232384
αPCEN168	chr1	121232386	121232552
αPCEN168	chr1	121232554	121232720
αPCEN168	chr1	121232723	121232888
αPCEN168	chr1	121232890	121233056
αPCEN168	chr1	121233226	121233392
αPCEN168	chr1	121233395	121233560
αPCEN168	chr1	121233563	121233728
αPCEN168	chr1	121233731	121233896
αPCEN168	chr1	121233899	121234064
αPCEN168	chr1	121234066	121234232
αPCEN168	chr1	121234234	121234400
αPCEN168	chr1	121234402	121234568
αPCEN168	chr1	121234570	121234736
αPCEN168	chr1	121234738	121234903
αPCEN168	chr1	121234906	121235072
αPCEN168	chr1	121235074	121235240
αPCEN168	chr1	121235243	121235408
αPCEN168	chr1	121235410	121235575
αPCEN168	chr1	121235577	121235743
αPCEN168	chr1	121235745	121235911
αPCEN168	chr1	121236021	121236186
αPCEN168	chr1	121236355	121236521
αPCEN168	chr1	121236691	121236857
αPCEN168	chr1	121236859	121237025
αPCEN168	chr1	121237195	121237361
αPCEN168	chr1	121237364	121237529
αPCEN168	chr1	121237531	121237697
αPCEN168	chr1	121237700	121237865
αPCEN168	chr1	121237867	121238033
αPCEN168	chr1	121238035	121238201
αPCEN168	chr1	121238371	121238534
αPCEN168	chr1	121244608	121244774
αPCEN168	chr1	121244776	121244942
αPCEN168	chr1	121244945	121245110
αPCEN168	chr1	121245112	121245278
αPCEN168	chr1	121245281	121245446
αPCEN168	chr1	121245448	121245614
αPCEN168	chr1	121245616	121245782
αPCEN168	chr1	121245785	121245949
αPCEN168	chr1	121245951	121246117
αPCEN168	chr1	121246120	121246285
αPCEN168	chr1	121246287	121246453
αPCEN168	chr1	121246456	121246621
αPCEN168	chr1	121246624	121246789
αPCEN168	chr1	121246792	121246957
αPCEN168	chr1	121246960	121247125
αPCEN168	chr1	121247127	121247293
αPCEN168	chr1	121256632	121256798
αPCEN168	chr1	121256800	121256965
αPCEN168	chr1	121257472	121257638
αPCEN168	chr1	121257640	121257805
αPCEN168	chr1	121257808	121257975
αPCEN168	chr1	121257977	121258143
αPCEN168	chr1	121258145	121258311
αPCEN168	chr1	121258313	121258479
αPCEN168	chr1	121258482	121258647
αPCEN168	chr1	121258649	121258815
αPCEN168	chr1	121258817	121258983
αPCEN168	chr1	121258986	121259151
αPCEN168	chr1	121259153	121259315
αPCEN168	chr1	121259552	121259719
αPCEN168	chr1	121259720	121259889
αPCEN168	chr1	121259890	121260057
αPCEN168	chr1	121260058	121260225
αPCEN168	chr1	121260227	121260393
αPCEN168	chr1	121260396	121260561
αPCEN168	chr1	121260563	121260729
αPCEN168	chr1	121260731	121260897
αPCEN168	chr1	121260900	121261065
αPCEN168	chr1	121261466	121261633
αPCEN168	chr1	121261634	121261803
αPCEN168	chr1	121261804	121261971
αPCEN168	chr1	121270799	121270966
αPCEN168	chr1	121270967	121271134
αPCEN168	chr1	121271135	121271302
αPCEN168	chr1	121271303	121271470
αPCEN168	chr1	121271471	121271638
αPCEN168	chr1	121271639	121271805
αPCEN168	chr1	121271806	121271973
αPCEN168	chr1	121271974	121272141
αPCEN168	chr1	121272142	121272309
αPCEN168	chr1	121272310	121272477
αPCEN168	chr1	121272478	121272645
αPCEN168	chr1	121272646	121272812
αPCEN168	chr1	121272981	121273148
αPCEN168	chr1	121273149	121273316
αPCEN168	chr1	121273317	121273484
αPCEN168	chr1	121273653	121273820
αPCEN168	chr1	121273821	121273984
αPCEN168	chr1	121273985	121274152
αPCEN168	chr1	121274153	121274320
αPCEN168	chr1	121274321	121274488
αPCEN168	chr1	121274657	121274824
αPCEN168	chr1	121274825	121274992
αPCEN168	chr1	121274993	121275160
αPCEN168	chr1	121275161	121275328
αPCEN168	chr1	121275329	121275496
αPCEN168	chr1	121275497	121275664
αPCEN168	chr1	121275665	121275832
αPCEN168	chr1	121275833	121275999
αPCEN168	chr1	121276000	121276167
αPCEN168	chr1	121276168	121276334
αPCEN168	chr1	121276335	121276502
αPCEN168	chr1	121276503	121276670
αPCEN168	chr1	121276671	121276838
αPCEN168	chr1	121276839	121277006
αPCEN168	chr1	121277007	121277174
αPCEN168	chr1	121277175	121277341
αPCEN168	chr1	121277342	121277509
αPCEN168	chr1	121277510	121277677
αPCEN168	chr1	121277678	121277845
αPCEN168	chr1	121277846	121278013
αPCEN168	chr1	121278014	121278181
αPCEN168	chr1	121278182	121278348
αPCEN168	chr1	121278349	121278516
αPCEN168	chr1	121278517	121278684
αPCEN168	chr1	121278685	121278852
αPCEN168	chr1	121278853	121279020
αPCEN168	chr1	121279021	121279187
αPCEN168	chr1	121279188	121279355
αPCEN168	chr1	121279356	121279523
αPCEN168	chr1	121279524	121279691
αPCEN168	chr1	121279692	121279859
αPCEN168	chr1	121279860	121280027
αPCEN168	chr1	121280028	121280195
αPCEN168	chr1	121280196	121280363
αPCEN168	chr1	121290124	121290291
αPCEN168	chr1	121290292	121290459
αPCEN168	chr1	121290460	121290627
αPCEN168	chr1	121290628	121290795
αPCEN168	chr1	121290796	121290963
αPCEN168	chr1	121290964	121291131
αPCEN168	chr1	121291132	121291298
αPCEN168	chr1	121291299	121291466
αPCEN168	chr1	121291467	121291634
αPCEN168	chr1	121291635	121291802
αPCEN168	chr1	121291804	121291970
αPCEN168	chr1	121291971	121292138
αPCEN168	chr1	121292139	121292305
αPCEN168	chr1	121292306	121292473
αPCEN168	chr1	121292474	121292641
αPCEN168	chr1	121292642	121292809
αPCEN168	chr1	121292810	121292977
αPCEN168	chr1	121292978	121293145
αPCEN168	chr1	121293146	121293313
αPCEN168	chr1	121293314	121293481
αPCEN168	chr1	121293482	121293649
αPCEN168	chr1	121293650	121293817
αPCEN168	chr1	121293818	121293985
αPCEN168	chr1	121293986	121294153
αPCEN168	chr1	121294154	121294321
αPCEN168	chr1	121294322	121294488
αPCEN168	chr1	121294489	121294656
αPCEN168	chr1	121294657	121294824
αPCEN168	chr1	121294825	121294992
αPCEN168	chr1	121294993	121295160
αPCEN168	chr1	121295161	121295328
αPCEN168	chr1	121295329	121295496
αPCEN168	chr1	121295497	121295664
αPCEN168	chr1	121295665	121295832
αPCEN168	chr1	121295833	121296000
αPCEN168	chr1	121296001	121296167
αPCEN168	chr1	121296168	121296335
αPCEN168	chr1	121296338	121296503
αPCEN168	chr1	121296504	121296670
αPCEN168	chr1	121296671	121296838
αPCEN168	chr1	121296839	121297006
αPCEN168	chr1	121297007	121297174
αPCEN168	chr1	121297175	121297342
αPCEN168	chr1	121297343	121297510
αPCEN168	chr1	121297511	121297678
αPCEN168	chr1	121297679	121297846
αPCEN168	chr1	121297847	121298014
αPCEN168	chr1	121298015	121298181
αPCEN168	chr1	121298182	121298349
αPCEN168	chr1	121298350	121298517
αPCEN168	chr1	121298518	121298684
αPCEN168	chr1	121298685	121298852
αPCEN168	chr1	121298853	121299020
αPCEN168	chr1	121299021	121299188
αPCEN168	chr1	121299525	121299692
αPCEN168	chr1	121299693	121299860
αPCEN168	chr1	121299861	121300028
αPCEN168	chr1	121300029	121300195
αPCEN168	chr1	121300196	121300363
αPCEN168	chr1	121300364	121300531
αPCEN168	chr1	121300532	121300698
αPCEN168	chr1	121300699	121300866
αPCEN168	chr1	121300867	121301034
αPCEN168	chr1	121301035	121301202
αPCEN168	chr1	121301203	121301370
αPCEN168	chr1	121301371	121301538
PCEN238	chr1	122331758	122331979
PCEN238	chr1	122332143	122332382
PCEN238	chr1	122332386	122332576
PCEN238	chr1	122332562	122332779
αPCEN168	chr1	134226088	134226249
αPCEN168	chr1	134226255	134226418
αPCEN168	chr1	134226420	134226586
αPCEN168	chr1	134226591	134226754
αPCEN168	chr1	134226882	134227055
αPCEN168	chr1	134227057	134227223
αPCEN168	chr1	134227225	134227391
αPCEN168	chr1	134236979	134237122
αPCEN168	chr1	134237127	134237290
αPCEN168	chr1	134237415	134237588
αPCEN168	chr1	134237927	134238092
αPCEN168	chr1	134238095	134238261
αPCEN168	chr1	134238263	134238429
αPCEN168	chr1	134238431	134238590
αPCEN168	chr1	134238596	134238761
αPCEN168	chr1	134238764	134238930
αPCEN168	chr1	134239100	134239252
αPCEN168	chr1	134248651	134248817
αPCEN168	chr1	134248822	134248986
αPCEN168	chr1	134248988	134249154
αPCEN168	chr1	134249282	134249455
αPCEN168	chr1	134249457	134249623
αPCEN168	chr1	134249625	134249791
αPCEN168	chr1	134250297	134250463
αPCEN168	chr1	134250465	134250631
αPCEN168	chr1	134250969	134251143
αPCEN168	chr1	134251145	134251311
αPCEN168	chr1	134251313	134251479
αPCEN168	chr1	134251481	134251647
αPCEN168	chr1	134251649	134251815
αPCEN168	chr1	134251820	134251983
αPCEN168	chr1	134251985	134252151
αPCEN168	chr1	134252153	134252327
αPCEN168	chr1	134252665	134252831
αPCEN168	chr1	134252833	134252999
αPCEN168	chr1	134253001	134253167
αPCEN168	chr1	134253172	134253335
αPCEN168	chr1	134253337	134253503
αPCEN168	chr1	134253505	134253679
αPCEN168	chr1	134253681	134253847
αPCEN168	chr1	134253849	134254015
αPCEN168	chr1	134254017	134254181
αPCEN168	chr1	134254188	134254350
αPCEN168	chr1	134254353	134254516
αPCEN168	chr1	134254518	134254684
αPCEN168	chr1	134254689	134254852
αPCEN168	chr1	134254857	134255020
αPCEN168	chr1	134255148	134255320
αPCEN168	chr1	134255661	134255824
αPCEN168	chr1	134255826	134255992
αPCEN168	chr1	134255994	134256158
αPCEN168	chr1	134256665	134256828
αPCEN168	chr1	134256956	134257129
αPCEN168	chr1	134257131	134257297
αPCEN168	chr1	134257299	134257465
αPCEN168	chr1	134259373	134259539
αPCEN168	chr1	134259541	134259715
αPCEN168	chr1	134259717	134259883
αPCEN168	chr1	134259885	134260051
αPCEN168	chr1	134260053	134260219
αPCEN168	chr1	134260389	134260552
αPCEN168	chr1	134260554	134260720
αPCEN168	chr1	134260722	134260888
αPCEN168	chr1	134260890	134261055
αPCEN168	chr1	134261226	134261392
αPCEN168	chr1	134261394	134261560
αPCEN168	chr1	134261562	134261728
αPCEN168	chr1	134267736	134267906
αPCEN168	chr1	134267908	134268075
αPCEN168	chr1	134268243	134268410
αPCEN168	chr1	134268411	134268577
αPCEN168	chr1	134268578	134268745
αPCEN168	chr1	134268746	134268913
αPCEN168	chr1	134268914	134269080
αPCEN168	chr1	134269081	134269249
αPCEN168	chr1	134269250	134269417
αPCEN168	chr1	134269418	134269585
αPCEN168	chr1	134269586	134269752
αPCEN168	chr1	134269753	134269920
αPCEN168	chr1	134269921	134270087
αPCEN168	chr1	134270088	134270255
αPCEN168	chr1	134270256	134270423
αPCEN168	chr1	134270424	134270590
αPCEN168	chr1	134270591	134270758
αPCEN168	chr1	134270759	134270926
αPCEN168	chr1	134271094	134271262
αPCEN168	chr1	134271263	134271430
αPCEN168	chr1	134271431	134271598
αPCEN168	chr1	134271766	134271932
αPCEN168	chr1	134271933	134272100
αPCEN168	chr1	134272101	134272267
αPCEN168	chr1	134272268	134272435
αPCEN168	chr1	134272436	134272604
αPCEN168	chr1	134272605	134272771
αPCEN168	chr1	134272772	134272939
αPCEN168	chr1	134272940	134273099
αPCEN168	chr1	134273100	134273266
αPCEN168	chr1	134273267	134273433
αPCEN168	chr1	134273434	134273601
αPCEN168	chr1	134273602	134273768
αPCEN168	chr1	134273769	134273936
αPCEN168	chr1	134273937	134274105
αPCEN168	chr1	134274441	134274608
αPCEN168	chr1	134274609	134274777
αPCEN168	chr1	134274778	134274945
αPCEN168	chr1	134274946	134275112
αPCEN168	chr1	134275113	134275280
αPCEN168	chr1	134275281	134275448
αPCEN168	chr1	134275449	134275616
αPCEN168	chr1	134275617	134275785
αPCEN168	chr1	134275786	134275953
αPCEN168	chr1	134275954	134276121
αPCEN168	chr1	134276122	134276288
αPCEN168	chr1	134276289	134276456
αPCEN168	chr1	134276457	134276624
αPCEN168	chr1	134276625	134276791
αPCEN168	chr1	134276792	134276959
αPCEN168	chr1	134276960	134277127
αPCEN168	chr1	134277128	134277295
αPCEN168	chr1	134277296	134277463
αPCEN168	chr1	134277464	134277630
αPCEN168	chr1	134277631	134277798
αPCEN168	chr1	134277799	134277966
αPCEN168	chr1	134277967	134278133
αPCEN168	chr1	134278134	134278303
αPCEN168	chr1	134278304	134278471
αPCEN168	chr1	134278472	134278639
αPCEN168	chr1	134278640	134278807
αPCEN168	chr1	134278808	134278975
αPCEN168	chr1	134278976	134279143
αPCEN168	chr1	134279144	134279310
αPCEN168	chr1	134279311	134279478
αPCEN168	chr1	134279479	134279645
αPCEN168	chr1	134279646	134279813
αPCEN168	chr1	134279814	134279983
αPCEN168	chr1	134279984	134280151
αPCEN168	chr1	134280152	134280319
αPCEN168	chr1	134280320	134280487
αPCEN168	chr1	134280488	134280655
αPCEN168	chr1	134280991	134281158
αPCEN168	chr1	134281159	134281325
αPCEN168	chr1	134281326	134281493
αPCEN168	chr1	134281494	134281660
αPCEN168	chr1	134281661	134281828
αPCEN168	chr1	134281829	134281997
αPCEN168	chr1	134281998	134282166
αPCEN168	chr1	134282167	134282332
αPCEN168	chr1	134282333	134282500
αPCEN168	chr1	134282501	134282668
αPCEN168	chr1	134282669	134282835
αPCEN168	chr1	134282836	134283003
αPCEN168	chr1	134283004	134283171
αPCEN168	chr1	134283172	134283338
αPCEN168	chr1	134283339	134283508
αPCEN168	chr1	134283509	134283676
αPCEN168	chr1	134283677	134283844
αPCEN168	chr1	134283845	134284012
αPCEN168	chr1	134284013	134284179
αPCEN168	chr1	134284180	134284347
αPCEN168	chr1	134284348	134284514
αPCEN168	chr1	134284515	134284682
αPCEN168	chr1	134284683	134284850
αPCEN168	chr1	134284851	134285018
αPCEN168	chr1	134285019	134285186
αPCEN168	chr1	134285187	134285353
αPCEN168	chr1	134285354	134285521
αPCEN168	chr1	134285522	134285689
αPCEN168	chr1	134285690	134285856
αPCEN168	chr1	134285857	134286025
αPCEN168	chr1	134286194	134286362
αPCEN168	chr1	134286363	134286530
αPCEN168	chr1	134286531	134286698
αPCEN168	chr1	134286699	134286866
αPCEN168	chr1	134286867	134287034
αPCEN168	chr1	134287035	134287202
αPCEN168	chr1	134287203	134287370
αPCEN168	chr1	134287371	134287537
αPCEN168	chr1	134287538	134287705
αPCEN168	chr1	134287706	134287872
αPCEN168	chr1	134287873	134288041
αPCEN168	chr1	134288042	134288209
αPCEN168	chr1	134288210	134288377
αPCEN168	chr1	134288378	134288545
αPCEN168	chr1	134288546	134288713
αPCEN168	chr1	134288714	134288880
αPCEN168	chr1	134288881	134289048
αPCEN168	chr1	134289049	134289215
αPCEN168	chr1	134289216	134289384
αPCEN168	chr1	134289385	134289552
αPCEN168	chr1	134289553	134289721
αPCEN168	chr1	134289722	134289889
αPCEN168	chr1	134289890	134290057
αPCEN168	chr1	134290058	134290220
αPCEN168	chr1	134290221	134290388
αPCEN168	chr1	134290389	134290556
αPCEN168	chr1	134290557	134290724
αPCEN168	chr1	134290725	134290892
αPCEN168	chr1	134290893	134291060
αPCEN168	chr1	134291061	134291223
αPCEN168	chr1	134291224	134291391
αPCEN168	chr1	134291392	134291559
αPCEN168	chr1	134291560	134291727
αPCEN168	chr1	134291728	134291895
αPCEN168	chr1	134291896	134292062
αPCEN168	chr1	134292063	134292229
αPCEN168	chr1	134292230	134292397
αPCEN168	chr1	134292398	134292560
αPCEN168	chr1	134292561	134292728
αPCEN168	chr1	134292729	134292895
αPCEN168	chr1	134292896	134293062
αPCEN168	chr1	134293063	134293229
αPCEN168	chr1	134293230	134293396
αPCEN168	chr1	134293397	134293565
αPCEN168	chr1	134293566	134293733
αPCEN168	chr1	134293734	134293901
αPCEN168	chr1	134293902	134294069
αPCEN168	chr1	134294070	134294237
αPCEN168	chr1	134294238	134294404
αPCEN168	chr1	134294405	134294571
αPCEN168	chr1	134294572	134294739
αPCEN168	chr1	134294740	134294902
αPCEN168	chr1	134294903	134295070
αPCEN168	chr1	134295071	134295237
αPCEN168	chr1	134295405	134295571
αPCEN168	chr1	134295572	134295738
αPCEN168	chr1	134295739	134295907
αPCEN168	chr1	134296076	134296243
αPCEN168	chr1	134296244	134296411
αPCEN168	chr1	134296412	134296574
αPCEN168	chr1	134296743	134296910
αPCEN168	chr1	134297079	134297245
αPCEN168	chr1	134297581	134297748
αPCEN168	chr1	134297916	134298080
αPCEN168	chr1	134298250	134298418
αPCEN168	chr1	134298419	134298586
αPCEN168	chr1	134298587	134298754
αPCEN168	chr1	134298755	134298922
αPCEN168	chr1	134299086	134299253
αPCEN168	chr1	134299254	134299421
αPCEN168	chr1	134299422	134299589
αPCEN168	chr1	134299590	134299757
αPCEN168	chr1	134299758	134299924
αPCEN168	chr1	134299925	134300092
αPCEN168	chr1	134300093	134300259
αPCEN168	chr1	134300260	134300428
αPCEN168	chr1	134300429	134300596
αPCEN168	chr1	134300597	134300764
αPCEN168	chr1	134300765	134300932
αPCEN168	chr1	134300933	134301100
αPCEN168	chr1	134301101	134301262
αPCEN168	chr1	134301263	134301430
αPCEN168	chr1	134301431	134301598
αPCEN168	chr1	134301599	134301766
αPCEN168	chr1	134301767	134301934
αPCEN168	chr1	134301935	134302102
αPCEN168	chr1	134302271	134302438
αPCEN168	chr1	134302439	134302606
αPCEN168	chr1	134302607	134302775
αPCEN168	chr1	134302776	134302943
αPCEN168	chr1	134303111	134303279
αPCEN168	chr1	134303280	134303447
αPCEN168	chr1	134303448	134303615
αPCEN168	chr1	134303616	134303782
αPCEN168	chr1	134303783	134303950
αPCEN168	chr1	134303951	134304118
αPCEN168	chr1	134304119	134304287
αPCEN168	chr1	134304288	134304455
αPCEN168	chr1	134304456	134304624
αPCEN168	chr1	134304793	134304960
αPCEN168	chr1	134304961	134305127
αPCEN168	chr1	134305128	134305295
αPCEN168	chr1	134305296	134305463
αPCEN168	chr1	134305464	134305632
αPCEN168	chr1	134305633	134305800
αPCEN168	chr1	134305801	134305968
αPCEN168	chr1	134305969	134306135
αPCEN168	chr1	134306136	134306303
αPCEN168	chr1	134306304	134306471
αPCEN168	chr1	134306472	134306639
αPCEN168	chr1	134306640	134306807
αPCEN168	chr1	134306808	134306974
αPCEN168	chr1	134306975	134307142
αPCEN168	chr1	134307143	134307309
αPCEN168	chr1	134307310	134307477
αPCEN168	chr1	134307478	134307645
αPCEN168	chr1	134307646	134307813
αPCEN168	chr1	134307814	134307981
αPCEN168	chr1	134307982	134308149
αPCEN168	chr1	134308150	134308317
αPCEN168	chr1	134308318	134308485
αPCEN168	chr1	134308486	134308652
αPCEN168	chr1	134308653	134308815
αPCEN168	chr1	134308816	134308983
αPCEN168	chr1	134308984	134309151
αPCEN168	chr1	134309152	134309318
αPCEN168	chr1	134309319	134309486
αPCEN168	chr1	134309487	134309653
αPCEN168	chr1	134309654	134309821
αPCEN168	chr1	134309822	134309989
αPCEN168	chr1	134309990	134310157
αPCEN168	chr1	134310158	134310325
αPCEN168	chr1	134310326	134310493
αPCEN168	chr1	134310494	134310660
αPCEN168	chr1	134310661	134310828
αPCEN168	chr1	134310829	134310996
αPCEN168	chr1	134310997	134311164
αPCEN168	chr1	134311165	134311332
αPCEN168	chr1	134317337	134317478
αPCEN168	chr1	134317479	134317646
αPCEN168	chr1	134317647	134317814
αPCEN168	chr1	134317978	134318145
αPCEN168	chr1	134318146	134318313
αPCEN168	chr1	134318314	134318481
αPCEN168	chr1	134318482	134318649
αPCEN168	chr1	134318651	134318816
αPCEN168	chr1	134318817	134318984
αPCEN168	chr1	134318985	134319152
αPCEN168	chr1	134319154	134319319
αPCEN168	chr1	134319320	134319487
αPCEN168	chr1	134319488	134319655
αPCEN168	chr1	134319656	134319823
αPCEN168	chr1	134319824	134319986
αPCEN168	chr1	134319987	134320154
αPCEN168	chr1	134320155	134320322
αPCEN168	chr1	134320323	134320490
αPCEN168	chr1	134320491	134320658
αPCEN168	chr1	134320659	134320826
αPCEN168	chr1	134320827	134320974
αPCEN168	chr1	134330517	134330684
αPCEN168	chr1	134330685	134330847
αPCEN168	chr1	134330848	134331015
αPCEN168	chr1	134331016	134331182
αPCEN168	chr1	134331183	134331351
αPCEN168	chr1	134331352	134331518
αPCEN168	chr1	134331519	134331686
αPCEN168	chr1	134331687	134331853
αPCEN168	chr1	134331854	134332021
αPCEN168	chr1	134332022	134332184
αPCEN168	chr1	134332185	134332352
αPCEN168	chr1	134332353	134332520
αPCEN168	chr1	134332521	134332688
αPCEN168	chr1	134332689	134332855
αPCEN168	chr1	134332856	134333023
αPCEN168	chr1	134333191	134333358
αPCEN168	chr1	134333527	134333694
αPCEN168	chr1	134333695	134333862
αPCEN168	chr1	134333863	134334030
αPCEN168	chr1	134334031	134334197
αPCEN168	chr1	134334198	134334365
αPCEN168	chr1	134334366	134334533
αPCEN168	chr1	134334534	134334701
αPCEN168	chr1	134334702	134334868
αPCEN168	chr1	134335924	134336075
αPCEN168	chr1	134336076	134336238
αPCEN168	chr1	134336239	134336406
αPCEN168	chr1	134336407	134336574
αPCEN168	chr1	134336575	134336742
αPCEN168	chr1	134336743	134336909
αPCEN168	chr1	134336910	134337077
αPCEN168	chr1	134337908	134338075
αPCEN168	chr1	134338076	134338243
αPCEN168	chr1	134338244	134338411
αPCEN168	chr1	134346842	134347009
αPCEN168	chr1	134347010	134347175
αPCEN168	chr1	134347177	134347344
αPCEN168	chr1	134347345	134347510
αPCEN168	chr1	134347512	134347674
αPCEN168	chr1	134347675	134347842
αPCEN168	chr1	134347843	134348010
αPCEN168	chr1	134348011	134348178
αPCEN168	chr1	134348179	134348347
αPCEN168	chr1	134348348	134348515
αPCEN168	chr1	134348516	134348683
αPCEN168	chr1	134348684	134348846
αPCEN168	chr1	134348847	134349014
αPCEN168	chr1	134349015	134349182
αPCEN168	chr1	134349183	134349350
αPCEN168	chr1	134349351	134349518
αPCEN168	chr1	134349519	134349686
αPCEN168	chr1	134349854	134350022
αPCEN168	chr1	134350023	134350190
αPCEN168	chr1	134350191	134350358
αPCEN168	chr1	134350695	134350863
αPCEN168	chr1	134350850	134351001
αPCEN168	chr1	134351002	134351169
αPCEN168	chr1	134351170	134351337
αPCEN168	chr1	134351338	134351506
αPCEN168	chr1	134351507	134351674
αPCEN168	chr1	134351842	134352011
αPCEN168	chr1	134352012	134352174
αPCEN168	chr1	134352175	134352342
αPCEN168	chr1	134352343	134352510
αPCEN168	chr1	134352511	134352678
αPCEN168	chr1	134352679	134352847
αPCEN168	chr1	134352848	134353015
αPCEN168	chr1	134353016	134353183
αPCEN168	chr1	134353184	134353346
αPCEN168	chr1	134353347	134353514
αPCEN168	chr1	134353515	134353682
αPCEN168	chr1	134353683	134353850
αPCEN168	chr1	134353851	134354018
αPCEN168	chr1	134354019	134354186
αPCEN168	chr1	134354187	134354353
αPCEN168	chr1	134354354	134354522
αPCEN168	chr1	134354523	134354690
αPCEN168	chr1	134354691	134354858
αPCEN168	chr1	134354859	134355026
αPCEN168	chr1	134355027	134355194
αPCEN168	chr1	134355195	134355363
αPCEN168	chr1	134355502	134355669
αPCEN168	chr1	134355670	134355837
αPCEN168	chr1	134355838	134356006
αPCEN168	chr1	134356342	134356511
αPCEN168	chr1	134356512	134356679
αPCEN168	chr1	134356680	134356847
αPCEN168	chr1	134356848	134357015
αPCEN168	chr1	134357016	134357183
αPCEN168	chr1	134357184	134357351
αPCEN168	chr1	134357352	134357518
αPCEN168	chr1	134357519	134357687
αPCEN168	chr1	134357688	134357855
αPCEN168	chr1	134357856	134358023
αPCEN168	chr1	134358024	134358191
αPCEN168	chr1	134358192	134358359
αPCEN168	chr1	134358360	134358528
αPCEN168	chr1	134358515	134358666
αPCEN168	chr1	134358667	134358834
αPCEN168	chr1	134358835	134359002
αPCEN168	chr1	134359003	134359171
αPCEN168	chr1	134359172	134359339
αPCEN168	chr1	134359507	134359677
αPCEN168	chr1	134359678	134359845
αPCEN168	chr1	134359846	134360013
αPCEN168	chr1	134360685	134360852
αPCEN168	chr1	134360853	134361020
αPCEN168	chr1	134361021	134361188
αPCEN168	chr1	134361189	134361356
αPCEN168	chr1	134361357	134361524
αPCEN168	chr1	134361692	134361860
αPCEN168	chr1	134361861	134362028
αPCEN168	chr1	134362029	134362196
αPCEN168	chr1	134362197	134362364
αPCEN168	chr1	134362365	134362532
αPCEN168	chr1	134363177	134363344
αPCEN168	chr1	134363848	134364015
αPCEN168	chr1	134364352	134364520
αPCEN168	chr1	134364521	134364688
αPCEN168	chr1	134364689	134364856
αPCEN168	chr1	134364857	134365024
αPCEN168	chr1	134365025	134365192
αPCEN168	chr1	134365193	134365360
αPCEN168	chr1	134365361	134365527
αPCEN168	chr1	134366033	134366200
αPCEN168	chr1	134366201	134366367
αPCEN168	chr1	134366368	134366537
αPCEN168	chr1	134366538	134366704
αPCEN168	chr1	134366705	134366872
αPCEN168	chr1	134366873	134367040
αPCEN168	chr1	134367041	134367207
αPCEN168	chr1	134367208	134367375
αPCEN168	chr1	134368048	134368215
αPCEN168	chr1	134368216	134368383
αPCEN168	chr1	134368719	134368886
αPCEN168	chr1	134369055	134369221
αPCEN168	chr1	134369222	134369389
αPCEN168	chr1	134398111	134398281
αPCEN168	chr1	134398282	134398449
αPCEN168	chr1	134398450	134398617
αPCEN168	chr1	134398618	134398784
αPCEN168	chr1	134398953	134399120
αPCEN168	chr1	134399121	134399288
αPCEN168	chr1	134399289	134399456
αPCEN168	chr1	134399457	134399625
αPCEN168	chr1	134399626	134399793
αPCEN168	chr1	134399794	134399961
αPCEN168	chr1	134399962	134400129
αPCEN168	chr1	134400130	134400296
αPCEN168	chr1	134400297	134400464
αPCEN168	chr1	134400465	134400632
αPCEN168	chr1	134400633	134400800
αPCEN168	chr1	134400801	134400968
αPCEN168	chr1	134400969	134401136
αPCEN168	chr1	134401137	134401305
αPCEN168	chr1	134401306	134401473
αPCEN168	chr1	134401474	134401641
αPCEN168	chr1	134401642	134401809
αPCEN168	chr1	134401810	134401953
αPCEN168	chr1	134409893	134410060
αPCEN168	chr1	134410061	134410228
αPCEN168	chr1	134410229	134410396
αPCEN168	chr1	134410565	134410731
αPCEN168	chr1	134410732	134410899
αPCEN168	chr1	134410900	134411067
αPCEN168	chr1	134411068	134411237
αPCEN168	chr1	134411238	134411405
αPCEN168	chr1	134411406	134411572
αPCEN168	chr1	134411573	134411740
αPCEN168	chr1	134411741	134411908
αPCEN168	chr1	134411909	134412077
αPCEN168	chr1	134412078	134412244
αPCEN168	chr1	134412245	134412412
αPCEN168	chr1	134412581	134412747
αPCEN168	chr1	134412748	134412915
αPCEN168	chr1	134412916	134413083
αPCEN168	chr1	134413084	134413253
αPCEN168	chr1	134413254	134413421
αPCEN168	chr1	134413422	134413588
αPCEN168	chr1	134413589	134413756
αPCEN168	chr1	134413757	134413924
αPCEN168	chr1	134413925	134414093
αPCEN168	chr1	134414094	134414260
αPCEN168	chr1	134414261	134414428
αPCEN168	chr1	134414429	134414596
αPCEN168	chr1	134414597	134414764
αPCEN168	chr1	134414765	134414932
αPCEN168	chr1	134414933	134415101
αPCEN168	chr1	134415102	134415268
αPCEN168	chr1	134415269	134415436
αPCEN168	chr1	134415605	134415772
αPCEN168	chr1	134415773	134415940
αPCEN168	chr1	134415941	134416110
αPCEN168	chr1	134416279	134416445
αPCEN168	chr1	134416446	134416614
αPCEN168	chr1	134416615	134416769
αPCEN168	chr1	134422088	134422256
αPCEN168	chr1	134422257	134422424
αPCEN168	chr1	134422425	134422592
αPCEN168	chr1	134422593	134422760
αPCEN168	chr1	134422761	134422927
αPCEN168	chr1	134422928	134423095
αPCEN168	chr1	134423096	134423263
αPCEN168	chr1	134423264	134423431
αPCEN168	chr1	134423432	134423599
αPCEN168	chr1	134423600	134423767
αPCEN168	chr1	134423768	134423935
αPCEN168	chr1	134423936	134424105
αPCEN168	chr1	134424106	134424275
αPCEN168	chr1	134424276	134424443
αPCEN168	chr1	134424444	134424611
αPCEN168	chr1	134424612	134424779
αPCEN168	chr1	134424780	134424947
αPCEN168	chr1	134424948	134425115
αPCEN168	chr1	134425116	134425267
αPCEN168	chr1	134425268	134425435
αPCEN168	chr1	134425436	134425603
αPCEN168	chr1	134425604	134425770
αPCEN168	chr1	134425771	134425937
αPCEN168	chr1	134425938	134426105
αPCEN168	chr1	134426106	134426273
αPCEN168	chr1	134426274	134426440
αPCEN168	chr1	134426441	134426608
αPCEN168	chr1	134426777	134426943
αPCEN168	chr1	134426944	134427111
αPCEN168	chr1	134427112	134427279
αPCEN168	chr1	134427280	134427446
αPCEN168	chr1	134427447	134427613
αPCEN168	chr1	134427614	134427781
αPCEN168	chr1	134427782	134427949
αPCEN168	chr1	134427950	134428118
αPCEN168	chr1	134428119	134428286
αPCEN168	chr1	134428287	134428454
αPCEN168	chr1	134428455	134428622
αPCEN168	chr1	134428623	134428789
αPCEN168	chr1	134428790	134428957
αPCEN168	chr1	134428958	134429125
αPCEN168	chr1	134429126	134429293
αPCEN168	chr1	134429294	134429461
αPCEN168	chr1	134429462	134429629
αPCEN168	chr1	134429630	134429797
αPCEN168	chr1	134429798	134429967
αPCEN168	chr1	134429968	134430137
αPCEN168	chr1	134430138	134430305
αPCEN168	chr1	134430306	134430473
αPCEN168	chr1	134430474	134430641
αPCEN168	chr1	134430642	134430809
αPCEN168	chr1	134430810	134430977
αPCEN168	chr1	134431130	134431297
αPCEN168	chr1	134431466	134431632
αPCEN168	chr1	134431633	134431799
αPCEN168	chr1	134431800	134431967
αPCEN168	chr1	134431968	134432135
αPCEN168	chr1	134432136	134432302
αPCEN168	chr1	134432303	134432470
αPCEN168	chr1	134432471	134432638
αPCEN168	chr1	134432639	134432805
αPCEN168	chr1	134432806	134432973
αPCEN168	chr1	134432974	134433141
αPCEN168	chr1	134433142	134433309
αPCEN168	chr1	134433310	134433478
αPCEN168	chr1	134433479	134433646
αPCEN168	chr1	134433647	134433814
αPCEN168	chr1	134433815	134433982
αPCEN168	chr1	134433983	134434150
αPCEN168	chr1	134434151	134434318
αPCEN168	chr1	134434319	134434486
αPCEN168	chr1	134434487	134434653
αPCEN168	chr1	134434654	134434821
αPCEN168	chr1	134434822	134434988
αPCEN168	chr1	134434989	134435156
αPCEN168	chr1	134435157	134435324
αPCEN168	chr1	134435325	134435491
αPCEN168	chr1	134435492	134435658
αPCEN168	chr1	134435659	134435826
αPCEN168	chr1	134435827	134435994
αPCEN168	chr1	134435995	134436163
αPCEN168	chr1	134436164	134436331
αPCEN168	chr1	134436332	134436499
αPCEN168	chr1	134436500	134436667
αPCEN168	chr1	134436668	134436835
αPCEN168	chr1	134436836	134437003
αPCEN168	chr1	134437004	134437171
αPCEN168	chr1	134437339	134437506
αPCEN168	chr1	134456919	134457086
αPCEN168	chr1	134457087	134457254
αPCEN168	chr1	134457255	134457422
αPCEN168	chr1	134457423	134457590
αPCEN168	chr1	134457591	134457758
αPCEN168	chr1	134457759	134457926
αPCEN168	chr1	134457927	134458093
αPCEN168	chr1	134458094	134458261
αPCEN168	chr1	134458262	134458413
αPCEN168	chr1	134458414	134458581
αPCEN168	chr1	134458582	134458749
αPCEN168	chr1	134458917	134459083
αPCEN168	chr1	134459084	134459250
αPCEN168	chr1	134459251	134459418
αPCEN168	chr1	134459419	134459585
αPCEN168	chr1	134459586	134459752
αPCEN168	chr1	134459753	134459919
αPCEN168	chr1	134459920	134460087
αPCEN168	chr1	134460088	134460255
αPCEN168	chr1	134460256	134460422
αPCEN168	chr1	134460423	134460589
αPCEN168	chr1	134460590	134460756
αPCEN168	chr1	134460757	134460924
αPCEN168	chr1	134460925	134461092
αPCEN168	chr1	134461093	134461259
αPCEN168	chr1	134461260	134461427
αPCEN168	chr1	134461428	134461595
αPCEN168	chr1	134461930	134462097
αPCEN168	chr1	134462267	134462434
αPCEN168	chr1	134462435	134462602
αPCEN168	chr1	134462603	134462770
αPCEN168	chr1	134463443	134463610
αPCEN168	chr1	134463611	134463778
αPCEN168	chr1	134464093	134464259
αPCEN168	chr1	134464260	134464410
αPCEN168	chr1	134465293	134465460
αPCEN168	chr1	134465461	134465628
αPCEN168	chr1	134465629	134465796
αPCEN168	chr1	134465797	134465963
αPCEN168	chr1	134465964	134466131
αPCEN168	chr1	134466132	134466299
αPCEN168	chr1	134466300	134466467
αPCEN168	chr1	134466468	134466635
αPCEN168	chr1	134466636	134466803
αPCEN168	chr1	134466804	134466972
αPCEN168	chr1	134466973	134467140
αPCEN168	chr1	134467141	134467308
αPCEN168	chr1	134468148	134468314
αPCEN168	chr1	134468315	134468483
αPCEN168	chr1	134468821	134468988
αPCEN168	chr1	134468989	134469156
αPCEN168	chr1	134469157	134469295
αPCEN168	chr1	134469471	134469637
αPCEN168	chr1	134470336	134470503
αPCEN168	chr1	134470504	134470671
αPCEN168	chr1	134470672	134470839
αPCEN168	chr1	134470840	134471007
αPCEN168	chr1	134471008	134471175
αPCEN168	chr1	134471176	134471342
αPCEN168	chr1	134471343	134471510
αPCEN168	chr1	134471511	134471678
αPCEN168	chr1	134471679	134471846
αPCEN168	chr1	134471847	134472014
αPCEN168	chr1	134472015	134472182
αPCEN168	chr1	134472183	134472351
αPCEN168	chr1	134472352	134472519
αPCEN168	chr1	134472520	134472687
αPCEN168	chr1	134472688	134472855
αPCEN168	chr1	134472856	134473023
αPCEN168	chr1	134473024	134473191
αPCEN168	chr1	134473192	134473358
αPCEN168	chr1	134473359	134473526
αPCEN168	chr1	134473527	134473693
αPCEN168	chr1	134473694	134473861
αPCEN168	chr1	134473862	134474029
αPCEN168	chr1	134474030	134474197
αPCEN168	chr1	134474198	134474365
αPCEN168	chr1	134474366	134474533
αPCEN168	chr1	134474538	134474702
αPCEN168	chr1	134474703	134474870
αPCEN168	chr1	134481989	134482156
αPCEN168	chr1	134482157	134482324
αPCEN168	chr1	134482325	134482492
αPCEN168	chr1	134482493	134482659
αPCEN168	chr1	134482660	134482827
αPCEN168	chr1	134482828	134482995
αPCEN168	chr1	134482996	134483163
αPCEN168	chr1	134483164	134483331
αPCEN168	chr1	134483336	134483500
αPCEN168	chr1	134483501	134483668
αPCEN168	chr1	134490788	134490955
αPCEN168	chr1	134490956	134491123
αPCEN168	chr1	134491124	134491291
αPCEN168	chr1	134491292	134491458
αPCEN168	chr1	134491459	134491626
αPCEN168	chr1	134491627	134491793
αPCEN168	chr1	134491794	134491961
αPCEN168	chr1	134491962	134492129
αPCEN168	chr1	134492130	134492297
αPCEN168	chr1	134492298	134492465
αPCEN168	chr1	134492466	134492633
αPCEN168	chr1	134492634	134492802
αPCEN168	chr1	134492803	134492970
αPCEN168	chr1	134492971	134493138
αPCEN168	chr1	134493139	134493306
αPCEN168	chr1	134493307	134493473
αPCEN168	chr1	134493474	134493641
αPCEN168	chr1	134493642	134493808
αPCEN168	chr1	134493809	134493976
αPCEN168	chr1	134493977	134494144
αPCEN168	chr1	134494145	134494312
αPCEN168	chr1	134494313	134494480
αPCEN168	chr1	134494481	134494648
αPCEN168	chr1	134494649	134494817
αPCEN168	chr1	134494818	134494985
αPCEN168	chr1	134494986	134495153
αPCEN168	chr1	134495154	134495321
αPCEN168	chr1	134495322	134495489
αPCEN168	chr1	134495490	134495656
αPCEN168	chr1	134495657	134495825
αPCEN168	chr1	134495826	134495993
αPCEN168	chr1	134495994	134496161
αPCEN168	chr1	134496162	134496328
αPCEN168	chr1	134496329	134496497
αPCEN168	chr1	134496498	134496665
αPCEN168	chr1	134496834	134497001
αPCEN168	chr1	134497002	134497169
αPCEN168	chr1	134497170	134497336
αPCEN168	chr1	134497337	134497504
αPCEN168	chr1	134497672	134497839
αPCEN168	chr1	134497840	134498007
αPCEN168	chr1	134498008	134498175
αPCEN168	chr1	134498176	134498343
αPCEN168	chr1	134498344	134498511
αPCEN168	chr1	134498512	134498680
αPCEN168	chr1	134498681	134498848
αPCEN168	chr1	134498849	134499016
αPCEN168	chr1	134499017	134499184
αPCEN168	chr1	134499185	134499352
αPCEN168	chr1	134499353	134499519
αPCEN168	chr1	134499520	134499688
αPCEN168	chr1	134499689	134499856
αPCEN168	chr1	134499857	134500024
αPCEN168	chr1	134500025	134500193
αPCEN168	chr1	134500194	134500361
αPCEN168	chr1	134500362	134500529
αPCEN168	chr1	134500530	134500697
αPCEN168	chr1	134500698	134500865
αPCEN168	chr1	134500866	134501033
αPCEN168	chr1	134501034	134501202
αPCEN168	chr1	134501203	134501370
αPCEN168	chr1	134501371	134501538
αPCEN168	chr1	134501539	134501706
αPCEN168	chr1	134501707	134501874
αPCEN168	chr1	134501875	134502042
αPCEN168	chr1	134502043	134502210
αPCEN168	chr1	134502211	134502378
αPCEN168	chr1	134502379	134502546
αPCEN168	chr1	134502547	134502714
αPCEN168	chr1	134502715	134502882
αPCEN168	chr1	134502883	134503050
αPCEN168	chr1	134503051	134503218
αPCEN168	chr1	134503219	134503385
αPCEN168	chr1	134503386	134503553
αPCEN168	chr1	134503554	134503721
αPCEN168	chr1	134503722	134503889
αPCEN168	chr1	134503890	134504057
αPCEN168	chr1	134504058	134504225
αPCEN168	chr1	134504393	134504560
αPCEN168	chr1	134504561	134504728
αPCEN168	chr1	134504729	134504896
αPCEN168	chr1	134504897	134505064
αPCEN168	chr1	134505065	134505232
αPCEN168	chr1	134505233	134505401
αPCEN168	chr1	134505402	134505569
αPCEN168	chr1	134505570	134505737
αPCEN168	chr1	134505738	134505904
αPCEN168	chr1	134505905	134506072
αPCEN168	chr1	134506073	134506240
αPCEN168	chr1	134506241	134506408
αPCEN168	chr1	134506409	134506577
αPCEN168	chr1	134506578	134506745
αPCEN168	chr1	134506914	134507081
αPCEN168	chr1	134507082	134507249
αPCEN168	chr1	134507250	134507417
αPCEN168	chr1	134507418	134507585
αPCEN168	chr1	134507586	134507753
αPCEN168	chr1	134507754	134507922
αPCEN168	chr1	134507923	134508090
αPCEN168	chr1	134508091	134508258
αPCEN168	chr1	134508259	134508426
αPCEN168	chr1	134508427	134508594
αPCEN168	chr1	134508595	134508762
αPCEN168	chr1	134508763	134508931
αPCEN168	chr1	134508932	134509099
αPCEN168	chr1	134509100	134509266
αPCEN168	chr1	134509267	134509434
αPCEN168	chr1	134509435	134509602
αPCEN168	chr1	134509603	134509770
αPCEN168	chr1	134509939	134510106
αPCEN168	chr1	134510107	134510277
αPCEN168	chr1	134510278	134510445
αPCEN168	chr1	134510446	134510613
αPCEN168	chr1	134510614	134510781
αPCEN168	chr1	134510949	134511116
αPCEN168	chr1	134511117	134511284
αPCEN168	chr1	134511285	134511453
αPCEN168	chr1	134511790	134511957
αPCEN168	chr1	134511958	134512125
αPCEN168	chr1	134512126	134512294
αPCEN168	chr1	134512295	134512462
αPCEN168	chr1	134512463	134512630
αPCEN168	chr1	134512631	134512798
αPCEN168	chr1	134512799	134512966
αPCEN168	chr1	134512967	134513134
αPCEN168	chr1	134513135	134513302
αPCEN168	chr1	134513303	134513470
αPCEN168	chr1	134513471	134513638
αPCEN168	chr1	134513639	134513806
αPCEN168	chr1	134513807	134513975
αPCEN168	chr1	134513976	134514143
αPCEN168	chr1	134514144	134514310
αPCEN168	chr1	134514311	134514478
αPCEN168	chr1	134514479	134514646
αPCEN168	chr1	134514647	134514814
αPCEN168	chr1	134514815	134514982
αPCEN168	chr1	134514983	134515150
αPCEN168	chr1	134515151	134515319
αPCEN168	chr1	134515320	134515487
αPCEN168	chr1	134515488	134515655
αPCEN168	chr1	134515656	134515823
αPCEN168	chr1	134515824	134515991
αPCEN168	chr1	134515992	134516159
αPCEN168	chr1	134516160	134516327
αPCEN168	chr1	134516328	134516495
αPCEN168	chr1	134516496	134516663
αPCEN168	chr1	134516664	134516831
αPCEN168	chr1	134516832	134516999
αPCEN168	chr1	134517000	134517168
αPCEN168	chr1	134517169	134517336
αPCEN168	chr1	134517337	134517504
αPCEN168	chr1	134517505	134517672
αPCEN168	chr1	134517673	134517840
αPCEN168	chr1	134517841	134518008
αPCEN168	chr1	134518009	134518176
αPCEN168	chr1	134518177	134518344
αPCEN168	chr1	134518345	134518512
αPCEN168	chr1	134518513	134518680
αPCEN168	chr1	134518681	134518849
αPCEN168	chr1	134518850	134519017
αPCEN168	chr1	134519018	134519185
αPCEN168	chr1	134519186	134519352
αPCEN168	chr1	134519353	134519520
αPCEN168	chr1	134519521	134519688
αPCEN168	chr1	134519689	134519856
αPCEN168	chr1	134519857	134520024
αPCEN168	chr1	134520025	134520193
αPCEN168	chr1	134520194	134520361
αPCEN168	chr1	134520362	134520528
αPCEN168	chr1	134520529	134520696
αPCEN168	chr1	134520697	134520864
αPCEN168	chr1	134520865	134521033
αPCEN168	chr1	134521034	134521201
αPCEN168	chr1	134521202	134521369
αPCEN168	chr1	134521370	134521538
αPCEN168	chr1	134521539	134521706
αPCEN168	chr1	134521707	134521873
αPCEN168	chr1	134521874	134522041
αPCEN168	chr1	134522042	134522209
αPCEN168	chr1	134522210	134522377
αPCEN168	chr1	134522378	134522545
αPCEN168	chr1	134522546	134522713
αPCEN168	chr1	134522714	134522881
αPCEN168	chr1	134522882	134523050
αPCEN168	chr1	134523051	134523218
αPCEN168	chr1	134523219	134523386
αPCEN168	chr1	134523387	134523553
αPCEN168	chr1	134523554	134523721
αPCEN168	chr1	134523722	134523889
αPCEN168	chr1	134523890	134524057
αPCEN168	chr1	134524058	134524225
αPCEN168	chr1	134524226	134524393
αPCEN168	chr1	134524394	134524561
αPCEN168	chr1	134524562	134524729
αPCEN168	chr1	134524730	134524897
αPCEN168	chr1	134524898	134525065
αPCEN168	chr1	134525066	134525233
αPCEN168	chr1	134525234	134525401
αPCEN168	chr1	134525402	134525569
αPCEN168	chr1	134525738	134525905
αPCEN168	chr1	134525906	134526073
αPCEN168	chr1	134526074	134526241
αPCEN168	chr1	134526242	134526409
αPCEN168	chr1	134526410	134526577
αPCEN168	chr1	134527585	134527752
αPCEN168	chr1	134527753	134527920
αPCEN168	chr1	134527921	134528088
αPCEN168	chr1	134528089	134528256
αPCEN168	chr1	134528257	134528424
αPCEN168	chr1	134528425	134528592
αPCEN168	chr1	134528593	134528760
αPCEN168	chr1	134528761	134528928
αPCEN168	chr1	134528929	134529096
αPCEN168	chr1	134529097	134529264
αPCEN168	chr1	134529265	134529432
αPCEN168	chr1	134529433	134529600
αPCEN168	chr1	134529601	134529768
αPCEN168	chr1	134529769	134529936
αPCEN168	chr1	134529937	134530104
αPCEN168	chr1	134530105	134530272
αPCEN168	chr1	134530273	134530440
αPCEN168	chr1	134530777	134530944
αPCEN168	chr1	134530945	134531112
αPCEN168	chr1	134531113	134531279
αPCEN168	chr1	134531952	134532119
αPCEN168	chr1	134532120	134532288
αPCEN168	chr1	134532289	134532456
αPCEN168	chr1	134532457	134532624
αPCEN168	chr1	134532961	134533128
αPCEN168	chr1	134533297	134533464
αPCEN168	chr1	134533633	134533802
αPCEN168	chr1	134533803	134533970
αPCEN168	chr1	134533971	134534139
αPCEN168	chr1	134534140	134534307
αPCEN168	chr1	134534308	134534475
αPCEN168	chr1	134534476	134534643
αPCEN168	chr1	134534644	134534811
αPCEN168	chr1	134534812	134534979
αPCEN168	chr1	134534980	134535147
αPCEN168	chr1	134535148	134535315
αPCEN168	chr1	134535316	134535482
αPCEN168	chr1	134535483	134535650
αPCEN168	chr1	134535651	134535818
αPCEN168	chr1	134535819	134535986
αPCEN168	chr1	134535987	134536154
αPCEN168	chr1	134536155	134536323
αPCEN168	chr1	134536324	134536491
αPCEN168	chr1	134536492	134536658
αPCEN168	chr1	134536659	134536826
αPCEN168	chr1	134536827	134536994
αPCEN168	chr1	134536995	134537162
αPCEN168	chr1	134537375	134537542
αPCEN168	chr1	134537543	134537710
αPCEN168	chr1	134538046	134538213
αPCEN168	chr1	134538214	134538381
αPCEN168	chr1	134538382	134538548
αPCEN168	chr1	134538549	134538716
αPCEN168	chr1	134538717	134538884
αPCEN168	chr1	134538885	134539053
αPCEN168	chr1	134539054	134539221
αPCEN168	chr1	134539222	134539388
αPCEN168	chr1	134539389	134539555
αPCEN168	chr1	134540060	134540226
αPCEN168	chr1	134540227	134540395
αPCEN168	chr1	134540396	134540563
αPCEN168	chr1	134540564	134540731
αPCEN168	chr1	134540732	134540898
αPCEN168	chr1	134540899	134541066
αPCEN168	chr1	134541067	134541234
αPCEN168	chr1	134541235	134541402
αPCEN168	chr1	134541406	134541570
αPCEN168	chr1	134541571	134541737
αPCEN168	chr1	134541738	134541905
[truncated: 186,786 more rows]

## Sheet: P. somniferum
Table S12. Centromere satellites detected in four Papaver species by Lastz, related to Figure 3.
	Copy number of different centromere satellites, P. somniferum
subgenome		PCEN238	αPCEN168	PCEN338	αPCEN169	βPCEN169	βPCEN168
SG1, SG2	chr1	643	0	5584	67	0	0
	chr2	770	10470	4896	330	0	0
	chr3	514	0	5994	185	0	0
	chr4	2892	7496	6115	1	0	0
	chr5	117	244	6966	0	1	0
	chr6	4	2123	5121	7	0	0
	chr7	911	0	8933	188	0	0
	chr8	3410	268	8730	29	0	0
	chr9	467	0	7014	53	0	0
	chr10	694	1541	4554	2	0	0
	chr11	608	7906	7257	24	0	0
	P. somniferum
	Satellite	Chromosome	Start	End
	αPCEN169	chr1	212317639	212317795
	αPCEN169	chr1	212317798	212317966
	αPCEN169	chr1	212317969	212318135
	αPCEN169	chr1	212318138	212318304
	αPCEN169	chr1	212318307	212318473
	αPCEN169	chr1	212318476	212318642
	αPCEN169	chr1	212318645	212318810
	αPCEN169	chr1	212318813	212318979
	αPCEN169	chr1	212318981	212319148
	αPCEN169	chr1	212319149	212319317
	αPCEN169	chr1	212319322	212319486
	αPCEN169	chr1	212319489	212319655
	αPCEN169	chr1	212319658	212319822
	αPCEN169	chr1	212319823	212319990
	αPCEN169	chr1	212319993	212320146
	αPCEN169	chr1	212320149	212320296
	αPCEN169	chr1	212320297	212320467
	αPCEN169	chr1	212320470	212320637
	αPCEN169	chr1	212320640	212320806
	αPCEN169	chr1	212320809	212320975
	αPCEN169	chr1	212320976	212321143
	αPCEN169	chr1	212321146	212321312
	αPCEN169	chr1	212321488	212321652
	αPCEN169	chr1	212321654	212321821
	αPCEN169	chr1	212321824	212321990
	αPCEN169	chr1	212321991	212322156
	αPCEN169	chr1	212322318	212322486
	αPCEN169	chr1	212322490	212322654
	αPCEN169	chr1	212322656	212322821
	αPCEN169	chr1	212322824	212322990
	αPCEN169	chr1	212322991	212323157
	αPCEN169	chr1	212323158	212323326
	αPCEN169	chr1	212323327	212323495
	αPCEN169	chr1	212323496	212323661
	αPCEN169	chr1	212323666	212323829
	αPCEN169	chr1	212545419	212545585
	αPCEN169	chr1	212545588	212545756
	αPCEN169	chr1	212555458	212555624
	αPCEN169	chr1	212555627	212555784
	αPCEN169	chr1	212555788	212555954
	αPCEN169	chr1	212555957	212556123
	αPCEN169	chr1	212556126	212556294
	αPCEN169	chr1	212556295	212556461
	αPCEN169	chr1	212556464	212556630
	αPCEN169	chr1	212556633	212556799
	αPCEN169	chr1	212556802	212556961
	αPCEN169	chr1	212556962	212557124
	αPCEN169	chr1	212557129	212557294
	αPCEN169	chr1	212557295	212557452
	αPCEN169	chr1	212557457	212557708
	αPCEN169	chr1	212557711	212557872
	αPCEN169	chr1	212557875	212558043
	αPCEN169	chr1	212558044	212558216
	αPCEN169	chr1	212558217	212558382
	αPCEN169	chr1	212558385	212558551
	αPCEN169	chr1	212558554	212558718
	αPCEN169	chr1	212558722	212558888
	αPCEN169	chr1	212558891	212559058
	αPCEN169	chr1	212559059	212559225
	αPCEN169	chr1	212559230	212559390
	αPCEN169	chr1	212559394	212559562
	αPCEN169	chr1	212559563	212559731
	αPCEN169	chr1	212559732	212559898
	αPCEN169	chr1	212559901	212560067
	αPCEN169	chr1	212560070	212560238
	αPCEN169	chr1	212560241	212560407
	αPCEN169	chr1	212899050	212899215
	PCEN238	chr1	215710527	215710756
	PCEN238	chr1	215710957	215711200
	PCEN238	chr1	215711389	215711621
	PCEN238	chr1	215711799	215712029
	PCEN238	chr1	215712222	215712452
	PCEN238	chr1	215712441	215712643
	PCEN238	chr1	215712626	215712850
	PCEN238	chr1	215713064	215713307
	PCEN238	chr1	215713505	215713731
	PCEN238	chr1	215713947	215714177
	PCEN238	chr1	215716392	215716611
	PCEN238	chr1	215716823	215717067
	PCEN238	chr1	215717265	215717499
	PCEN238	chr1	215717659	215717922
	PCEN238	chr1	215718120	215718350
	PCEN238	chr1	215718524	215718787
	PCEN238	chr1	215718947	215719194
	PCEN238	chr1	215720096	215720325
	PCEN238	chr1	215720537	215720772
	PCEN238	chr1	215720988	215721232
	PCEN238	chr1	215721430	215721674
	PCEN238	chr1	215721688	215721918
	PCEN238	chr1	215722130	215722359
	PCEN238	chr1	215722780	215723043
	PCEN238	chr1	215723241	215723485
	PCEN238	chr1	215723645	215723908
	PCEN238	chr1	215724106	215724305
	PCEN238	chr1	215724479	215724723
	PCEN238	chr1	215724883	215725146
	PCEN238	chr1	215725306	215725555
	PCEN238	chr1	215725728	215725972
	PCEN238	chr1	215726132	215726385
	PCEN238	chr1	215726602	215726845
	PCEN238	chr1	215727042	215727275
	PCEN238	chr1	215727261	215727452
	PCEN238	chr1	215727976	215728225
	PCEN238	chr1	215728398	215728661
	PCEN238	chr1	215728821	215729063
	PCEN238	chr1	215729261	215729491
	PCEN238	chr1	215730111	215730340
	PCEN238	chr1	215730976	215731203
	PCEN238	chr1	215731410	215731645
	PCEN238	chr1	215731861	215732091
	PCEN238	chr1	215732303	215732547
	PCEN238	chr1	215732561	215732790
	PCEN238	chr1	215733005	215733248
	PCEN238	chr1	215733661	215733878
	PCEN238	chr1	215733868	215734069
	PCEN238	chr1	215734052	215734281
	PCEN238	chr1	215734481	215734711
	PCEN238	chr1	215734923	215735158
	PCEN238	chr1	215735392	215735622
	PCEN238	chr1	215735785	215736057
	PCEN238	chr1	215736071	215736300
	PCEN238	chr1	215736513	215736756
	PCEN238	chr1	215736916	215737148
	PCEN238	chr1	215737150	215737400
	PCEN238	chr1	215737563	215737770
	PCEN238	chr1	215738384	215738628
	PCEN238	chr1	215738788	215739037
	PCEN238	chr1	215739246	215739474
	PCEN238	chr1	215740282	215740516
	PCEN238	chr1	215740713	215740961
	PCEN238	chr1	215740952	215741152
	PCEN238	chr1	215741135	215741365
	PCEN238	chr1	215741885	215742114
	PCEN238	chr1	215742288	215742518
	PCEN238	chr1	215743904	215744166
	PCEN238	chr1	215744326	215744556
	PCEN238	chr1	215744726	215744989
	PCEN238	chr1	215749698	215749931
	PCEN238	chr1	215749923	215750126
	PCEN238	chr1	215750128	215750391
	PCEN238	chr1	215750570	215750816
	PCEN238	chr1	215751014	215751244
	PCEN238	chr1	215751233	215751434
	PCEN238	chr1	215774400	215774625
	PCEN238	chr1	215774832	215775061
	PCEN238	chr1	215775235	215775450
	PCEN238	chr1	215775647	215775876
	PCEN238	chr1	215776088	215776331
	PCEN238	chr1	215776491	215776739
	PCEN238	chr1	215776954	215777181
	PCEN238	chr1	215777178	215777372
	PCEN238	chr1	215777394	215777622
	PCEN238	chr1	215777796	215778044
	PCEN238	chr1	215778219	215778451
	PCEN238	chr1	215778443	215778646
	PCEN238	chr1	215778686	215778919
	PCEN238	chr1	215780384	215780614
	PCEN238	chr1	215780825	215781060
	PCEN238	chr1	215781257	215781512
	PCEN238	chr1	215781723	215781953
	PCEN238	chr1	215783148	215783406
	PCEN238	chr1	215783618	215783848
	PCEN238	chr1	215790404	215790654
	PCEN238	chr1	215790885	215791117
	PCEN238	chr1	215791295	215791538
	PCEN238	chr1	215791730	215791979
	PCEN238	chr1	215792153	215792400
	PCEN238	chr1	215792613	215792842
	PCEN238	chr1	215793054	215793283
	PCEN238	chr1	215793495	215793731
	PCEN238	chr1	215799060	215799291
	PCEN238	chr1	215799473	215799703
	PCEN238	chr1	215799906	215800134
	PCEN238	chr1	215800308	215800582
	PCEN238	chr1	215803503	215803733
	PCEN238	chr1	215803934	215804163
	PCEN238	chr1	215804751	215804989
	PCEN238	chr1	215805201	215805436
	PCEN238	chr1	215805675	215805904
	PCEN238	chr1	215815805	215816005
	PCEN238	chr1	215816006	215816250
	PCEN238	chr1	215816412	215816641
	PCEN238	chr1	215816834	215817088
	PCEN238	chr1	215817312	215817541
	PCEN238	chr1	215817754	215817989
	PCEN238	chr1	215818490	215818751
	PCEN238	chr1	215819373	215819603
	PCEN238	chr1	215819777	215820025
	PCEN238	chr1	215820199	215820423
	PCEN238	chr1	215822488	215822718
	PCEN238	chr1	215822891	215823138
	PCEN238	chr1	215823740	215823977
	PCEN238	chr1	215825860	215826112
	PCEN238	chr1	215827152	215827369
	PCEN238	chr1	215828428	215828645
	PCEN238	chr1	215829275	215829506
	PCEN238	chr1	215829689	215829893
	PCEN238	chr1	215830278	215830538
	PCEN238	chr1	215831100	215831360
	PCEN238	chr1	215831528	215831780
	PCEN238	chr1	215831941	215832180
	PCEN238	chr1	215832382	215832623
	PCEN238	chr1	215833006	215833248
	PCEN238	chr1	215833858	215834105
	PCEN238	chr1	215834308	215834534
	PCEN238	chr1	215834722	215834954
	PCEN238	chr1	215834975	215835178
	PCEN238	chr1	215846415	215846632
	PCEN238	chr1	215846848	215847074
	PCEN238	chr1	215847271	215847514
	PCEN238	chr1	215847711	215847965
	PCEN238	chr1	215848994	215849223
	PCEN238	chr1	215849774	215850028
	PCEN238	chr1	215850011	215850210
	PCEN238	chr1	215850188	215850442
	PCEN238	chr1	215850618	215850832
	PCEN238	chr1	215850853	215851053
	PCEN238	chr1	215852357	215852593
	PCEN238	chr1	215852772	215853004
	PCEN238	chr1	215853201	215853427
	PCEN238	chr1	215853606	215853860
	PCEN238	chr1	215854040	215854259
	PCEN238	chr1	215854444	215854684
	PCEN238	chr1	215854868	215855103
	PCEN238	chr1	215855282	215855515
	PCEN238	chr1	215856483	215856727
	PCEN238	chr1	215856896	215857136
	PCEN238	chr1	215857766	215857982
	PCEN238	chr1	215858133	215858377
	PCEN238	chr1	215858399	215858603
	PCEN238	chr1	215859237	215859438
	PCEN238	chr1	215860666	215860910
	PCEN238	chr1	215861100	215861344
	PCEN238	chr1	215861542	215861794
	PCEN238	chr1	215862372	215862616
	PCEN238	chr1	215862638	215862842
	PCEN238	chr1	215863468	215863668
	PCEN238	chr1	215863667	215863883
	PCEN238	chr1	215864061	215864306
	PCEN238	chr1	215864495	215864737
	PCEN238	chr1	215865798	215866032
	PCEN238	chr1	215866193	215866438
	PCEN238	chr1	215866627	215866871
	PCEN238	chr1	215867068	215867320
	PCEN238	chr1	215867504	215867740
	PCEN238	chr1	215869697	215869931
	PCEN238	chr1	215870110	215870371
	PCEN238	chr1	215870551	215870800
	PCEN238	chr1	215870980	215871196
	PCEN238	chr1	215871604	215871827
	PCEN238	chr1	215872001	215872239
	PCEN238	chr1	215872419	215872642
	PCEN238	chr1	215872816	215873067
	PCEN238	chr1	215873208	215873452
	PCEN238	chr1	215877081	215877315
	PCEN238	chr1	215878560	215878760
	PCEN238	chr1	215878759	215878993
	PCEN238	chr1	215879154	215879398
	PCEN238	chr1	215879586	215879828
	PCEN238	chr1	215880026	215880260
	PCEN238	chr1	215881111	215881310
	PCEN238	chr1	215881307	215881530
	PCEN238	chr1	215881704	215881943
	PCEN238	chr1	215882123	215882346
	PCEN238	chr1	215882520	215882737
	PCEN238	chr1	215882915	215883159
	PCEN238	chr1	215886787	215887021
	PCEN238	chr1	215888266	215888466
	PCEN238	chr1	215888465	215888699
	PCEN238	chr1	215888860	215889104
	PCEN238	chr1	215889292	215889534
	PCEN238	chr1	215890592	215890826
	PCEN238	chr1	215890987	215891231
	PCEN238	chr1	215891420	215891664
	PCEN238	chr1	215891861	215892113
	PCEN238	chr1	215894468	215894702
	PCEN238	chr1	215894900	215895161
	PCEN238	chr1	215895164	215895356
	PCEN238	chr1	215895341	215895590
	PCEN238	chr1	215895770	215896003
	PCEN238	chr1	215896182	215896437
	PCEN238	chr1	215896617	215896840
	PCEN238	chr1	215897014	215897253
	PCEN238	chr1	215897433	215897656
	PCEN238	chr1	215897830	215898047
	PCEN238	chr1	215898225	215898468
	PCEN238	chr1	215903153	215903355
	PCEN238	chr1	215903376	215903579
	PCEN238	chr1	215903989	215904209
	PCEN238	chr1	215904407	215904649
	PCEN238	chr1	215909292	215909520
	PCEN238	chr1	215909522	215909725
	PCEN238	chr1	215910911	215911146
	PCEN238	chr1	215911954	215912183
	PCEN238	chr1	215912180	215912379
	PCEN238	chr1	215912409	215912638
	PCEN238	chr1	215914246	215914467
	PCEN238	chr1	215914635	215914872
	PCEN238	chr1	215914882	215915072
	PCEN238	chr1	215915478	215915741
	PCEN238	chr1	215915939	215916162
	PCEN238	chr1	215916798	215917041
	PCEN238	chr1	215918036	215918289
	PCEN238	chr1	215918267	215918466
	PCEN238	chr1	215918449	215918703
	PCEN238	chr1	215919709	215919926
	PCEN238	chr1	215920531	215920785
	PCEN238	chr1	215920763	215920962
	PCEN238	chr1	215921366	215921629
	PCEN238	chr1	215921827	215922050
	PCEN238	chr1	215922677	215922920
	PCEN238	chr1	215923920	215924142
	PCEN238	chr1	215932794	215933018
	PCEN238	chr1	215933620	215933843
	PCEN238	chr1	215942906	215943147
	PCEN238	chr1	215943326	215943544
	PCEN238	chr1	215947679	215947920
	PCEN238	chr1	215948099	215948317
	PCEN238	chr1	215950962	215951205
	PCEN238	chr1	215951823	215952088
	PCEN238	chr1	215952287	215952506
	PCEN238	chr1	215952947	215953181
	PCEN238	chr1	215953334	215953577
	PCEN238	chr1	215953741	215953993
	PCEN238	chr1	215954153	215954407
	PCEN238	chr1	215956476	215956702
	PCEN238	chr1	215956881	215957122
	PCEN238	chr1	215957762	215957989
	PCEN238	chr1	215958168	215958407
	PCEN238	chr1	215959006	215959229
	PCEN238	chr1	215959449	215959665
	PCEN238	chr1	215961778	215962023
	PCEN238	chr1	215962668	215962917
	PCEN238	chr1	215963484	215963733
	PCEN238	chr1	215963906	215964154
	PCEN238	chr1	215964328	215964558
	PCEN238	chr1	215964770	215965000
	PCEN238	chr1	215965021	215965222
	PCEN238	chr1	215965212	215965459
	PCEN238	chr1	215965636	215965859
	PCEN238	chr1	215966032	215966282
	PCEN238	chr1	215966456	215966685
	PCEN238	chr1	215966860	215967109
	PCEN238	chr1	215967694	215967923
	PCEN238	chr1	215968491	215968741
	PCEN238	chr1	215968908	215969138
	PCEN238	chr1	215969159	215969360
	PCEN238	chr1	215969748	215969990
	PCEN238	chr1	215970164	215970394
	PCEN238	chr1	215970579	215970807
	PCEN238	chr1	215970981	215971231
	PCEN238	chr1	215971380	215971622
	PCEN238	chr1	215971796	215972020
	PCEN238	chr1	215972138	215972510
	PCEN238	chr1	215972912	215973142
	PCEN238	chr1	215973353	215973583
	PCEN238	chr1	215973604	215973805
	PCEN238	chr1	215973795	215974025
	PCEN238	chr1	215974046	215974247
	PCEN238	chr1	215974237	215974486
	PCEN238	chr1	215974469	215974670
	PCEN238	chr1	215974660	215974909
	PCEN238	chr1	215974892	215975093
	PCEN238	chr1	215975480	215975722
	PCEN238	chr1	215975896	215976126
	PCEN238	chr1	215976147	215976347
	PCEN238	chr1	215976337	215976567
	PCEN238	chr1	215976588	215976789
	PCEN238	chr1	215976779	215977009
	PCEN238	chr1	215977030	215977231
	PCEN238	chr1	215977221	215977470
	PCEN238	chr1	215977453	215977654
	PCEN238	chr1	215977644	215977892
	PCEN238	chr1	215978041	215978283
	PCEN238	chr1	215978457	215978687
	PCEN238	chr1	215979263	215979493
	PCEN238	chr1	215979705	215979935
	PCEN238	chr1	215980136	215980366
	PCEN238	chr1	215980387	215980588
	PCEN238	chr1	215980578	215980827
	PCEN238	chr1	215980810	215981011
	PCEN238	chr1	215981398	215981640
	PCEN238	chr1	215981814	215982044
	PCEN238	chr1	215982218	215982466
	PCEN238	chr1	215983066	215983286
	PCEN238	chr1	215983307	215983508
	PCEN238	chr1	215984272	215984502
	PCEN238	chr1	215984523	215984724
	PCEN238	chr1	215985112	215985354
	PCEN238	chr1	215985528	215985758
	PCEN238	chr1	215986345	215986595
	PCEN238	chr1	215986762	215986992
	PCEN238	chr1	215987013	215987214
	PCEN238	chr1	215987204	215987453
	PCEN238	chr1	215987602	215987844
	PCEN238	chr1	215988018	215988267
	PCEN238	chr1	215988835	215989085
	PCEN238	chr1	215989252	215989482
	PCEN238	chr1	215989503	215989704
	PCEN238	chr1	215989694	215989943
	PCEN238	chr1	215990092	215990334
	PCEN238	chr1	215990508	215990732
	PCEN238	chr1	215990854	215991222
	PCEN238	chr1	215991624	215991854
	PCEN238	chr1	215991875	215992075
	PCEN238	chr1	215992065	215992295
	PCEN238	chr1	215992317	215992518
	PCEN238	chr1	215992508	215992738
	PCEN238	chr1	215992759	215992960
	PCEN238	chr1	215992950	215993199
	PCEN238	chr1	215993182	215993383
	PCEN238	chr1	215993373	215993621
	PCEN238	chr1	215993770	215994012
	PCEN238	chr1	215994186	215994416
	PCEN238	chr1	215994992	215995222
	PCEN238	chr1	215995434	215995664
	PCEN238	chr1	215995685	215995885
	PCEN238	chr1	215995875	215996124
	PCEN238	chr1	215996107	215996308
	PCEN238	chr1	215996298	215996547
	PCEN238	chr1	215996530	215996731
	PCEN238	chr1	215997118	215997360
	PCEN238	chr1	215997534	215997764
	PCEN238	chr1	215998339	215998569
	PCEN238	chr1	215998781	215999011
	PCEN238	chr1	215999032	215999232
	PCEN238	chr1	215999222	215999471
	PCEN238	chr1	215999454	215999655
	PCEN238	chr1	215999645	215999894
	PCEN238	chr1	215999877	216000078
	PCEN238	chr1	216000465	216000707
	PCEN238	chr1	216000881	216001111
	PCEN238	chr1	216001285	216001534
	PCEN238	chr1	216001731	216001960
	PCEN238	chr1	216002134	216002373
	PCEN238	chr1	216002566	216002790
	PCEN238	chr1	216003341	216003571
	PCEN238	chr1	216003783	216004013
	PCEN238	chr1	216004034	216004235
	PCEN238	chr1	216004225	216004455
	PCEN238	chr1	216004476	216004677
	PCEN238	chr1	216004667	216004916
	PCEN238	chr1	216004899	216005100
	PCEN238	chr1	216005487	216005729
	PCEN238	chr1	216005903	216006133
	PCEN238	chr1	216006307	216006555
	PCEN238	chr1	216006719	216006949
	PCEN238	chr1	216007161	216007391
	PCEN238	chr1	216007412	216007612
	PCEN238	chr1	216007602	216007832
	PCEN238	chr1	216007853	216008054
	PCEN238	chr1	216008044	216008293
	PCEN238	chr1	216008276	216008477
	PCEN238	chr1	216008864	216009106
	PCEN238	chr1	216009280	216009510
	PCEN238	chr1	216009684	216009932
	PCEN238	chr1	216010096	216010326
	PCEN238	chr1	216010789	216010989
	PCEN238	chr1	216010979	216011209
	PCEN238	chr1	216011230	216011431
	PCEN238	chr1	216011421	216011670
	PCEN238	chr1	216011653	216011854
	PCEN238	chr1	216012241	216012483
	PCEN238	chr1	216012657	216012887
	PCEN238	chr1	216013061	216013309
	PCEN238	chr1	216013506	216013735
	PCEN238	chr1	216013909	216014147
	PCEN238	chr1	216014340	216014564
	PCEN238	chr1	216015114	216015344
	PCEN238	chr1	216015556	216015786
	PCEN238	chr1	216015807	216016008
	PCEN238	chr1	216015998	216016228
	PCEN238	chr1	216016249	216016450
	PCEN238	chr1	216016440	216016688
	PCEN238	chr1	216016671	216016872
	PCEN238	chr1	216017259	216017501
	PCEN238	chr1	216017675	216017905
	PCEN238	chr1	216018079	216018327
	PCEN238	chr1	216018491	216018721
	PCEN238	chr1	216018933	216019163
	PCEN238	chr1	216019184	216019384
	PCEN238	chr1	216019374	216019604
	PCEN238	chr1	216019625	216019827
	PCEN238	chr1	216019816	216020065
	PCEN238	chr1	216020048	216020238
	PCEN238	chr1	216020636	216020878
	PCEN238	chr1	216021052	216021282
	PCEN238	chr1	216021456	216021704
	PCEN238	chr1	216021868	216022098
	PCEN238	chr1	216022310	216022540
	PCEN238	chr1	216022561	216022761
	PCEN238	chr1	216022751	216022981
	PCEN238	chr1	216023002	216023202
	PCEN238	chr1	216023192	216023422
	PCEN238	chr1	216023443	216023644
	PCEN238	chr1	216023634	216023883
	PCEN238	chr1	216023866	216024056
	PCEN238	chr1	216024454	216024696
	PCEN238	chr1	216024870	216025100
	PCEN238	chr1	216025274	216025522
	PCEN238	chr1	216025686	216025916
	PCEN238	chr1	216026128	216026358
	PCEN238	chr1	216026379	216026579
	PCEN238	chr1	216026569	216026799
	PCEN238	chr1	216026820	216027021
	PCEN238	chr1	216027011	216027260
	PCEN238	chr1	216027243	216027433
	PCEN238	chr1	216027831	216028073
	PCEN238	chr1	216028247	216028477
	PCEN238	chr1	216028651	216028899
	PCEN238	chr1	216029063	216029293
	PCEN238	chr1	216029505	216029735
	PCEN238	chr1	216029756	216029956
	PCEN238	chr1	216029946	216030176
	PCEN238	chr1	216030197	216030398
	PCEN238	chr1	216030388	216030637
	PCEN238	chr1	216030620	216030810
	PCEN238	chr1	216031208	216031450
	PCEN238	chr1	216031624	216031854
	PCEN238	chr1	216032028	216032276
	PCEN238	chr1	216032440	216032670
	PCEN238	chr1	216032882	216033112
	PCEN238	chr1	216033133	216033333
	PCEN238	chr1	216033323	216033553
	PCEN238	chr1	216033574	216033775
	PCEN238	chr1	216033765	216034014
	PCEN238	chr1	216033997	216034187
	PCEN238	chr1	216035402	216035650
	PCEN238	chr1	216036250	216036480
	PCEN238	chr1	216036673	216036902
	PCEN238	chr1	216037114	216037361
	PCEN238	chr1	216037523	216037751
	PCEN238	chr1	216038348	216038585
	PCEN238	chr1	216038749	216038998
	PCEN238	chr1	216039172	216039400
	PCEN238	chr1	216045558	216045806
	PCEN238	chr1	216045969	216046191
	PCEN238	chr1	216046365	216046614
	PCEN238	chr1	216046782	216047036
	PCEN238	chr1	216047199	216047426
	PCEN238	chr1	216047601	216047831
	PCEN238	chr1	216048012	216048239
	PCEN238	chr1	216048413	216048662
	PCEN238	chr1	216049228	216049477
	PCEN238	chr1	216049636	216049890
	PCEN238	chr1	216050455	216050705
	PCEN238	chr1	216050874	216051107
	PCEN238	chr1	216051281	216051510
	PCEN238	chr1	216051532	216051733
	PCEN238	chr1	216052124	216052373
	PCEN238	chr1	216052547	216052777
	PCEN238	chr1	216052989	216053218
	PCEN238	chr1	216053239	216053440
	PCEN238	chr1	216054249	216054477
	PCEN238	chr1	216055066	216055316
	PCEN238	chr1	216055490	216055719
	PCEN238	chr1	216055740	216055941
	PCEN238	chr1	216056330	216056583
	PCEN238	chr1	216057170	216057395
	PCEN238	chr1	216057572	216057821
	PCEN238	chr1	216057995	216058224
	PCEN238	chr1	216058472	216058715
	PCEN238	chr1	216058698	216058888
	PCEN238	chr1	216058878	216059122
	PCEN238	chr1	216059279	216059509
	PCEN238	chr1	216059721	216059951
	PCEN238	chr1	216059972	216060173
	PCEN238	chr1	216060163	216060393
	PCEN238	chr1	216060414	216060604
	PCEN238	chr1	216061025	216061390
	PCEN238	chr1	216061358	216061587
	PCEN238	chr1	216061798	216062046
	PCEN238	chr1	216062191	216062433
	PCEN238	chr1	216062647	216062877
	PCEN238	chr1	216062898	216063099
	PCEN238	chr1	216063089	216063319
	PCEN238	chr1	216063517	216063759
	PCEN238	chr1	216063973	216064220
	PCEN238	chr1	216064364	216064594
	PCEN238	chr1	216064793	216065054
	PCEN238	chr1	216065227	216065476
	PCEN238	chr1	216065650	216065880
	PCEN238	chr1	216065901	216066102
	PCEN238	chr1	216066092	216066340
	PCEN238	chr1	216066513	216066748
	PCEN238	chr1	216066905	216067136
	PCEN238	chr1	216067348	216067597
	PCEN238	chr1	216068134	216068363
	PCEN238	chr1	216068577	216068807
	PCEN238	chr1	216069019	216069248
	PCEN238	chr1	216072157	216072387
	PCEN238	chr1	216072591	216072821
	PCEN238	chr1	216072984	216073234
	PCEN238	chr1	216073446	216073690
	PCEN238	chr1	216073850	216074079
	PCEN238	chr1	216074068	216074270
	PCEN238	chr1	216074289	216074519
	PCEN238	chr1	216074890	216075092
	PCEN238	chr1	216075113	216075356
	PCEN238	chr1	216075554	216075782
	PCEN238	chr1	216075944	216076178
	PCEN238	chr1	216079401	216079634
	PCEN238	chr1	216079850	216080093
	PCEN238	chr1	216080253	216080473
	PCEN238	chr1	216080690	216080911
	PCEN238	chr1	216081128	216081373
	PCEN238	chr1	216081406	216081634
	PCEN238	chr1	216081845	216082089
	PCEN238	chr1	216082122	216082349
	PCEN238	chr1	216082832	216083076
	PCEN238	chr1	216083274	216083504
	PCEN238	chr1	216083551	216083775
	PCEN238	chr1	216083945	216084166
	PCEN238	chr1	216084162	216084361
	PCEN238	chr1	216084383	216084628
	PCEN238	chr1	216084788	216085008
	PCEN238	chr1	216085187	216085436
	PCEN238	chr1	216085483	216085707
	PCEN238	chr1	216085877	216086098
	PCEN238	chr1	216086094	216086293
	PCEN238	chr1	216086315	216086559
	PCEN238	chr1	216086719	216086939
	PCEN238	chr1	216087118	216087367
	PCEN238	chr1	216087414	216087638
	PCEN238	chr1	216087808	216088029
	PCEN238	chr1	216088025	216088224
	PCEN238	chr1	216088246	216088490
	PCEN238	chr1	216088650	216088870
	PCEN238	chr1	216089049	216089301
	PCEN238	chr1	216089509	216089753
	PCEN238	chr1	216089806	216090034
	PCEN238	chr1	216090024	216090224
	PCEN238	chr1	216090207	216090428
	PCEN238	chr1	216090605	216090826
	PCEN238	chr1	216091005	216091254
	PCEN238	chr1	216091427	216091648
	PCEN238	chr1	216091825	216092045
	PCEN238	chr1	216092224	216092487
	PCEN238	chr1	216092684	216092928
	PCEN238	chr1	216092981	216093209
	PCEN238	chr1	216093199	216093399
	PCEN238	chr1	216093382	216093604
	PCEN238	chr1	216093781	216094001
	PCEN238	chr1	216094180	216094428
	PCEN238	chr1	216094639	216094879
	PCEN238	chr1	216094932	216095160
	PCEN238	chr1	216095308	216095541
	PCEN238	chr1	216095690	216095939
	PCEN238	chr1	216096159	216096403
	PCEN238	chr1	216096456	216096684
	PCEN238	chr1	216096896	216097125
	PCEN238	chr1	216097773	216098003
	PCEN238	chr1	216098050	216098279
	PCEN238	chr1	216098427	216098645
	PCEN238	chr1	216098854	216099098
	PCEN238	chr1	216099151	216099379
	PCEN238	chr1	216099591	216099820
	PCEN238	chr1	216100029	216100259
	PCEN238	chr1	216100470	216100714
	PCEN238	chr1	216100767	216100995
	PCEN238	chr1	216101143	216101361
	PCEN238	chr1	216101535	216101763
	PCEN238	chr1	216101991	216102235
	PCEN238	chr1	216102268	216102497
	PCEN238	chr1	216102487	216102688
	PCEN238	chr1	216102709	216102938
	PCEN238	chr1	216103147	216103382
	PCEN238	chr1	216103510	216103731
	PCEN238	chr1	216103948	216104192
	PCEN238	chr1	216104389	216104633
	PCEN238	chr1	216104666	216104895
	PCEN238	chr1	216104885	216105086
	PCEN238	chr1	216105069	216105318
	PCEN238	chr1	216105308	216105509
	PCEN238	chr1	216105492	216105740
	PCEN238	chr1	216108269	216108499
	PCEN238	chr1	216109036	216109256
	PCEN238	chr1	216109748	216109975
	PCEN238	chr1	216111404	216111651
	PCEN238	chr1	216111865	216112095
	PCEN238	chr1	216112269	216112498
	PCEN238	chr1	216112671	216112919
	PCEN238	chr1	216112909	216113110
	PCEN238	chr1	216113131	216113361
	PCEN238	chr1	216113575	216113816
	PCEN238	chr1	216114015	216114245
	PCEN238	chr1	216114457	216114684
	PCEN238	chr1	216117596	216117820
	PCEN238	chr1	216118017	216118266
	PCEN238	chr1	216118479	216118703
	PCEN238	chr1	216118900	216119149
	PCEN238	chr1	216119361	216119592
	PCEN338	chr1	216124564	216124901
	PCEN338	chr1	216124902	216125240
	PCEN338	chr1	216125241	216125607
	PCEN338	chr1	216125610	216125946
	PCEN338	chr1	216134240	216134576
	PCEN338	chr1	216134578	216134915
	PCEN338	chr1	216140701	216141037
	PCEN338	chr1	216141038	216141372
	PCEN338	chr1	216141374	216141710
	PCEN338	chr1	216141711	216142048
	PCEN338	chr1	216142049	216142385
	PCEN338	chr1	216142386	216142723
	PCEN338	chr1	216142724	216143025
	PCEN338	chr1	216143021	216143352
	PCEN338	chr1	216143355	216143692
	PCEN338	chr1	216143693	216144029
	PCEN338	chr1	216144032	216144369
	PCEN338	chr1	216144370	216144707
	PCEN338	chr1	216144708	216145044
	PCEN338	chr1	216145046	216145349
	PCEN338	chr1	216145351	216145687
	PCEN338	chr1	216145690	216146027
	PCEN338	chr1	216146028	216146365
	PCEN338	chr1	216146366	216146703
	PCEN338	chr1	216146704	216147040
	PCEN338	chr1	216147042	216147343
	PCEN338	chr1	216147339	216147670
	PCEN338	chr1	216147673	216148010
	PCEN338	chr1	216148011	216148347
	PCEN338	chr1	216148350	216148687
	PCEN338	chr1	216148688	216149025
	PCEN338	chr1	216149364	216149667
	PCEN338	chr1	216149669	216150005
	PCEN338	chr1	216150008	216150345
	PCEN338	chr1	216150346	216150683
	PCEN338	chr1	216150684	216151021
	PCEN338	chr1	216151022	216151358
	PCEN338	chr1	216151360	216151665
	PCEN338	chr1	216151666	216151999
	PCEN338	chr1	216153018	216153355
	PCEN338	chr1	216153356	216153691
	PCEN338	chr1	216153898	216154234
	PCEN338	chr1	216154237	216154572
	PCEN338	chr1	216154911	216155248
	PCEN338	chr1	216155249	216155552
	PCEN338	chr1	216155553	216155889
	PCEN338	chr1	216155892	216156229
	PCEN338	chr1	216156230	216156565
	PCEN338	chr1	216156568	216156871
	PCEN338	chr1	216156872	216157208
	PCEN338	chr1	216157211	216157548
	PCEN338	chr1	216157549	216157851
	PCEN338	chr1	216157852	216158190
	PCEN338	chr1	216158191	216158528
	PCEN338	chr1	216158529	216158866
	PCEN338	chr1	216158867	216159204
	PCEN338	chr1	216159205	216159541
	PCEN338	chr1	216159544	216159881
	PCEN338	chr1	216159882	216160217
	PCEN338	chr1	216160220	216160557
	PCEN338	chr1	216160558	216160895
	PCEN338	chr1	216160896	216161233
	PCEN338	chr1	216161234	216161571
	PCEN338	chr1	216161572	216161909
	PCEN338	chr1	216161910	216162247
	PCEN338	chr1	216162248	216162584
	PCEN338	chr1	216162585	216162921
	PCEN338	chr1	216162924	216163261
	PCEN338	chr1	216163262	216163599
	PCEN338	chr1	216163600	216163904
	PCEN338	chr1	216163905	216164242
	PCEN338	chr1	216164243	216164580
	PCEN338	chr1	216164581	216164919
	PCEN338	chr1	216164920	216165257
	PCEN338	chr1	216165258	216165595
	PCEN338	chr1	216165596	216165932
	PCEN338	chr1	216165935	216166272
	PCEN338	chr1	216166273	216166608
	PCEN338	chr1	216166611	216166948
	PCEN338	chr1	216166949	216167286
	PCEN338	chr1	216167287	216167624
	PCEN338	chr1	216167625	216167962
	PCEN338	chr1	216167963	216168300
	PCEN338	chr1	216168301	216168638
	PCEN338	chr1	216168639	216168975
	PCEN338	chr1	216168978	216169315
	PCEN338	chr1	216169316	216169653
	PCEN338	chr1	216169654	216169958
	PCEN338	chr1	216169959	216170295
	PCEN338	chr1	216170298	216170634
	PCEN338	chr1	216170635	216170971
	PCEN338	chr1	216170974	216171311
	PCEN338	chr1	216171312	216171649
	PCEN338	chr1	216171650	216171987
	PCEN338	chr1	216171988	216172324
	PCEN338	chr1	216172326	216172658
	PCEN338	chr1	216172659	216172994
	PCEN338	chr1	216172997	216173329
	PCEN338	chr1	216173330	216173667
	PCEN338	chr1	216173668	216174005
	PCEN338	chr1	216174006	216174343
	PCEN338	chr1	216174344	216174681
	PCEN338	chr1	216174682	216175019
	PCEN338	chr1	216175020	216175357
	PCEN338	chr1	216175360	216175695
	PCEN338	chr1	216175696	216176031
	PCEN338	chr1	216176034	216176370
	PCEN338	chr1	216176371	216176708
	PCEN338	chr1	216176709	216177046
	PCEN338	chr1	216177047	216177382
	PCEN338	chr1	216177385	216177722
	PCEN338	chr1	216177723	216178060
	PCEN338	chr1	216178061	216178398
	PCEN338	chr1	216178399	216178728
	PCEN338	chr1	216178731	216179019
	PCEN338	chr1	216179020	216179355
	PCEN338	chr1	216179357	216179694
	PCEN338	chr1	216179695	216180024
	PCEN338	chr1	216180027	216180315
	PCEN338	chr1	216180316	216180650
	PCEN338	chr1	216180653	216180967
	PCEN338	chr1	216180970	216181307
	PCEN338	chr1	216181308	216181645
	PCEN338	chr1	216181646	216181983
	PCEN338	chr1	216181984	216182321
	PCEN338	chr1	216182324	216182657
	PCEN338	chr1	216182660	216182997
	PCEN338	chr1	216182998	216183333
	PCEN338	chr1	216183336	216183673
	PCEN338	chr1	216183674	216184009
	PCEN338	chr1	216184012	216184347
	PCEN338	chr1	216184350	216184687
	PCEN338	chr1	216184688	216185025
	PCEN338	chr1	216185026	216185363
	PCEN338	chr1	216185364	216185701
	PCEN338	chr1	216185702	216186039
	PCEN338	chr1	216186042	216186377
	PCEN338	chr1	216186378	216186713
	PCEN338	chr1	216186716	216187054
	PCEN338	chr1	216187055	216187390
	PCEN338	chr1	216187393	216187729
	PCEN338	chr1	216187730	216188067
	PCEN338	chr1	216188070	216188403
	PCEN338	chr1	216188406	216188741
	PCEN338	chr1	216188744	216189080
	PCEN338	chr1	216189082	216189419
	PCEN338	chr1	216189420	216189757
	PCEN338	chr1	216189758	216190095
	PCEN338	chr1	216190096	216190433
	PCEN338	chr1	216190436	216190769
	PCEN338	chr1	216190772	216191109
	PCEN338	chr1	216191110	216191444
	PCEN338	chr1	216191447	216191783
	PCEN338	chr1	216191784	216192121
	PCEN338	chr1	216192124	216192457
	PCEN338	chr1	216192460	216192795
	PCEN338	chr1	216192798	216193134
	PCEN338	chr1	216193136	216193473
	PCEN338	chr1	216193474	216193811
	PCEN338	chr1	216193812	216194149
	PCEN338	chr1	216194150	216194487
	PCEN338	chr1	216194488	216194825
	PCEN338	chr1	216194826	216195163
	PCEN338	chr1	216195164	216195501
	PCEN338	chr1	216195502	216195839
	PCEN338	chr1	216195840	216196177
	PCEN338	chr1	216196178	216196515
	PCEN338	chr1	216196516	216196853
	PCEN338	chr1	216196854	216197191
	PCEN338	chr1	216197192	216197529
	PCEN338	chr1	216197530	216197867
	PCEN338	chr1	216197868	216198205
	PCEN338	chr1	216198206	216198543
	PCEN338	chr1	216198544	216198881
	PCEN338	chr1	216198882	216199219
	PCEN338	chr1	216199220	216199557
	PCEN338	chr1	216199558	216199895
	PCEN338	chr1	216199896	216200233
	PCEN338	chr1	216200236	216200569
	PCEN338	chr1	216200572	216200909
	PCEN338	chr1	216200910	216201245
	PCEN338	chr1	216201248	216201583
	PCEN338	chr1	216201584	216201921
	PCEN338	chr1	216201924	216202257
	PCEN338	chr1	216202260	216202595
	PCEN338	chr1	216202598	216202934
	PCEN338	chr1	216202936	216203273
	PCEN338	chr1	216203274	216203611
	PCEN338	chr1	216203612	216203949
	PCEN338	chr1	216203950	216204287
	PCEN338	chr1	216204290	216204623
	PCEN338	chr1	216204626	216204963
	PCEN338	chr1	216204964	216205299
	PCEN338	chr1	216205302	216205639
	PCEN338	chr1	216205640	216205977
	PCEN338	chr1	216205978	216206315
	PCEN338	chr1	216206316	216206653
	PCEN338	chr1	216206654	216206991
	PCEN338	chr1	216206994	216207329
	PCEN338	chr1	216207330	216207665
	PCEN338	chr1	216207668	216208006
	PCEN338	chr1	216208007	216208343
	PCEN338	chr1	216208345	216208682
	PCEN338	chr1	216208685	216209018
	PCEN338	chr1	216209021	216209359
	PCEN338	chr1	216209360	216209696
	PCEN338	chr1	216209698	216210035
	PCEN338	chr1	216210038	216210373
	PCEN338	chr1	216210374	216210709
	PCEN338	chr1	216210712	216211049
	PCEN338	chr1	216211050	216211385
	PCEN338	chr1	216211388	216211717
	PCEN338	chr1	216211718	216212055
	PCEN338	chr1	216212056	216212393
	PCEN338	chr1	216212394	216212729
	PCEN338	chr1	216212732	216213069
	PCEN338	chr1	216213072	216213407
	PCEN338	chr1	216213408	216213745
	PCEN338	chr1	216213748	216214080
	PCEN338	chr1	216214083	216214420
	PCEN338	chr1	216214421	216214758
	PCEN338	chr1	216214759	216215094
	PCEN338	chr1	216215097	216215386
	PCEN338	chr1	216215387	216215724
	PCEN338	chr1	216215725	216216062
	PCEN338	chr1	216216065	216216400
	PCEN338	chr1	216216401	216216736
	PCEN338	chr1	216216739	216217077
	PCEN338	chr1	216217078	216217413
	PCEN338	chr1	216217416	216217753
	PCEN338	chr1	216217754	216218090
	PCEN338	chr1	216218091	216218380
	PCEN338	chr1	216218381	216218719
	PCEN338	chr1	216218720	216219055
	PCEN338	chr1	216219058	216219395
	PCEN338	chr1	216219397	216219733
	PCEN338	chr1	216219735	216220073
	PCEN338	chr1	216220074	216220409
	PCEN338	chr1	216220412	216220749
	PCEN338	chr1	216220751	216221087
	PCEN338	chr1	216221089	216221425
	PCEN338	chr1	216221426	216221763
	PCEN338	chr1	216221764	216222053
	PCEN338	chr1	216222054	216222391
	PCEN338	chr1	216222393	216222728
	PCEN338	chr1	216222729	216223065
	PCEN338	chr1	216223066	216223403
	PCEN338	chr1	216223404	216223692
	PCEN338	chr1	216223694	216224031
	PCEN338	chr1	216224032	216224369
	PCEN338	chr1	216224371	216224706
	PCEN338	chr1	216224707	216225044
	PCEN338	chr1	216225046	216225381
	PCEN338	chr1	216225382	216225718
	PCEN338	chr1	216225719	216226056
	PCEN338	chr1	216226057	216226345
	PCEN338	chr1	216226347	216226684
	PCEN338	chr1	216226685	216227020
	PCEN338	chr1	216227023	216227360
	PCEN338	chr1	216227362	216227698
	PCEN338	chr1	216227700	216228035
	PCEN338	chr1	216228036	216228373
	PCEN338	chr1	216228374	216228663
	PCEN338	chr1	216228664	216229001
	PCEN338	chr1	216229003	216229338
	PCEN338	chr1	216229339	216229675
	PCEN338	chr1	216229676	216230013
	PCEN338	chr1	216230014	216230303
	PCEN338	chr1	216230304	216230641
	PCEN338	chr1	216230642	216230979
	PCEN338	chr1	216230980	216231269
	PCEN338	chr1	216231270	216231607
	PCEN338	chr1	216231608	216231945
	PCEN338	chr1	216231947	216232282
	PCEN338	chr1	216232283	216232619
	PCEN338	chr1	216232620	216232957
	PCEN338	chr1	216232958	216233293
	PCEN338	chr1	216233296	216233633
	PCEN338	chr1	216236303	216236608
	PCEN338	chr1	216236609	216236946
	PCEN338	chr1	216236947	216237283
	PCEN338	chr1	216237284	216237620
	PCEN338	chr1	216237622	216237958
	PCEN338	chr1	216237959	216238294
	PCEN338	chr1	216238295	216238600
	PCEN338	chr1	216238601	216238938
	PCEN338	chr1	216238939	216239276
	PCEN338	chr1	216239277	216239613
	PCEN338	chr1	216239615	216239951
	PCEN338	chr1	216239952	216240288
	PCEN338	chr1	216240511	216240847
	PCEN338	chr1	216240848	216241184
	PCEN338	chr1	216241185	216241520
	PCEN338	chr1	216241521	216241851
	PCEN338	chr1	216241854	216242191
	PCEN338	chr1	216242192	216242529
	PCEN338	chr1	216242530	216242867
	PCEN338	chr1	216243952	216244287
	PCEN338	chr1	216244288	216244624
	PCEN338	chr1	216244626	216244962
	PCEN338	chr1	216244963	216245299
	PCEN338	chr1	216245300	216245620
	PCEN338	chr1	216245621	216245958
	PCEN338	chr1	216245959	216246296
	PCEN338	chr1	216246297	216246616
	PCEN338	chr1	216246617	216246954
	PCEN338	chr1	216246955	216247292
	PCEN338	chr1	216247293	216247632
	PCEN338	chr1	216247633	216247970
	PCEN338	chr1	216247971	216248307
	PCEN338	chr1	216248308	216248644
	PCEN338	chr1	216248645	216248965
	PCEN338	chr1	216248966	216249303
	PCEN338	chr1	216249304	216249641
	PCEN338	chr1	216249642	216249961
	PCEN338	chr1	216249962	216250299
	PCEN338	chr1	216250300	216250639
	PCEN338	chr1	216250640	216250977
	PCEN338	chr1	216250978	216251314
	PCEN338	chr1	216251315	216251653
	PCEN338	chr1	216251654	216251992
	PCEN338	chr1	216251993	216252329
	PCEN338	chr1	216252330	216252667
	PCEN338	chr1	216252668	216253005
	PCEN338	chr1	216253007	216253341
	PCEN338	chr1	216253342	216253679
	PCEN338	chr1	216253680	216254015
	PCEN338	chr1	216254017	216254355
	PCEN338	chr1	216254356	216254693
	PCEN338	chr1	216254694	216255031
	PCEN338	chr1	216255032	216255369
	PCEN338	chr1	216255370	216255707
	PCEN338	chr1	216255708	216256043
	PCEN338	chr1	216256045	216256382
	PCEN338	chr1	216256383	216256718
	PCEN338	chr1	216256719	216257056
	PCEN338	chr1	216257057	216257392
	PCEN338	chr1	216257393	216257732
	PCEN338	chr1	216257733	216258070
	PCEN338	chr1	216258071	216258408
	PCEN338	chr1	216258409	216258744
	PCEN338	chr1	216258745	216259081
	PCEN338	chr1	216259082	216259419
	PCEN338	chr1	216259420	216259757
	PCEN338	chr1	216259759	216260093
	PCEN338	chr1	216260094	216260431
	PCEN338	chr1	216260432	216260767
	PCEN338	chr1	216260769	216261107
	PCEN338	chr1	216261108	216261445
	PCEN338	chr1	216261446	216261783
	PCEN338	chr1	216261784	216262121
	PCEN338	chr1	216262122	216262459
	PCEN338	chr1	216262460	216262795
	PCEN338	chr1	216262797	216263134
	PCEN338	chr1	216263135	216263470
	PCEN338	chr1	216263471	216263808
	PCEN338	chr1	216263809	216264144
	PCEN338	chr1	216264145	216264484
	PCEN338	chr1	216264485	216264822
	PCEN338	chr1	216264823	216265159
	PCEN338	chr1	216265160	216265498
	PCEN338	chr1	216265499	216265837
	PCEN338	chr1	216265838	216266174
	PCEN338	chr1	216266175	216266512
	PCEN338	chr1	216266513	216266850
	PCEN338	chr1	216266852	216267186
	PCEN338	chr1	216267187	216267524
	PCEN338	chr1	216267525	216267860
	PCEN338	chr1	216267862	216268200
	PCEN338	chr1	216268201	216268538
	PCEN338	chr1	216268539	216268876
	PCEN338	chr1	216268877	216269214
	PCEN338	chr1	216269215	216269552
	PCEN338	chr1	216269553	216269888
	PCEN338	chr1	216269890	216270227
	PCEN338	chr1	216270228	216270563
	PCEN338	chr1	216270564	216270901
	PCEN338	chr1	216270902	216271239
	PCEN338	chr1	216271240	216271576
	PCEN338	chr1	216272591	216272923
	PCEN338	chr1	216272924	216273261
	PCEN338	chr1	216273262	216273599
	PCEN338	chr1	216273600	216273936
	PCEN338	chr1	216273937	216274274
	PCEN338	chr1	216274275	216274612
	PCEN338	chr1	216274613	216274950
	PCEN338	chr1	216274951	216275287
	PCEN338	chr1	216275288	216275605
	PCEN338	chr1	216275606	216275944
	PCEN338	chr1	216275945	216276282
	PCEN338	chr1	216276374	216276711
	PCEN338	chr1	216276712	216277048
	PCEN338	chr1	216277049	216277386
	PCEN338	chr1	216277387	216277723
	PCEN338	chr1	216277724	216278061
	PCEN338	chr1	216278062	216278398
	PCEN338	chr1	216278401	216278737
	PCEN338	chr1	216278738	216279074
	PCEN338	chr1	216279075	216279412
	PCEN338	chr1	216279413	216279747
	PCEN338	chr1	216279749	216280086
	PCEN338	chr1	216280087	216280422
	PCEN338	chr1	216280424	216280760
	PCEN338	chr1	216280762	216281099
	PCEN338	chr1	216281100	216281436
	PCEN338	chr1	216281438	216281774
	PCEN338	chr1	216281775	216282112
	PCEN338	chr1	216282113	216282451
	PCEN338	chr1	216282452	216282789
	PCEN338	chr1	216282790	216283127
	PCEN338	chr1	216283128	216283464
	PCEN338	chr1	216283465	216283801
	PCEN338	chr1	216283802	216284139
	PCEN338	chr1	216284140	216284477
	PCEN338	chr1	216284478	216284815
	PCEN338	chr1	216284816	216285153
	PCEN338	chr1	216285154	216285491
	PCEN338	chr1	216285492	216285829
	PCEN338	chr1	216285830	216286167
	PCEN338	chr1	216286168	216286505
	PCEN338	chr1	216286506	216286843
	PCEN338	chr1	216286844	216287181
	PCEN338	chr1	216287182	216287519
	PCEN338	chr1	216287520	216287857
	PCEN338	chr1	216287858	216288196
	PCEN338	chr1	216288197	216288534
	PCEN338	chr1	216288535	216288872
	PCEN338	chr1	216288873	216289208
	PCEN338	chr1	216289210	216289545
	PCEN338	chr1	216289547	216289884
	PCEN338	chr1	216289885	216290223
	PCEN338	chr1	216290224	216290561
	PCEN338	chr1	216290562	216290899
	PCEN338	chr1	216290900	216291237
	PCEN338	chr1	216291238	216291575
	PCEN338	chr1	216291576	216291913
	PCEN338	chr1	216291914	216292251
	PCEN338	chr1	216292252	216292589
	PCEN338	chr1	216292590	216292927
	PCEN338	chr1	216292928	216293265
	PCEN338	chr1	216293266	216293599
	PCEN338	chr1	216293600	216293937
	PCEN338	chr1	216293938	216294275
	PCEN338	chr1	216294276	216294613
	PCEN338	chr1	216294614	216294951
	PCEN338	chr1	216294952	216295289
	PCEN338	chr1	216295290	216295623
	PCEN338	chr1	216295624	216295960
	PCEN338	chr1	216295961	216296298
	PCEN338	chr1	216296299	216296636
	PCEN338	chr1	216296637	216296974
	PCEN338	chr1	216296975	216297312
	PCEN338	chr1	216297313	216297646
	PCEN338	chr1	216297647	216297984
	PCEN338	chr1	216297985	216298322
	PCEN338	chr1	216298323	216298660
	PCEN338	chr1	216298661	216298997
	PCEN338	chr1	216298998	216299335
	PCEN338	chr1	216299336	216299673
	PCEN338	chr1	216299674	216300011
	PCEN338	chr1	216300012	216300349
	PCEN338	chr1	216300350	216300687
	PCEN338	chr1	216300688	216301025
	PCEN338	chr1	216301026	216301363
	PCEN338	chr1	216301364	216301701
	PCEN338	chr1	216301702	216302039
	PCEN338	chr1	216302040	216302377
	PCEN338	chr1	216302378	216302715
	PCEN338	chr1	216302716	216303053
	PCEN338	chr1	216303054	216303391
	PCEN338	chr1	216303392	216303729
	PCEN338	chr1	216303730	216304067
	PCEN338	chr1	216304068	216304405
	PCEN338	chr1	216304406	216304743
	PCEN338	chr1	216304744	216305081
	PCEN338	chr1	216305082	216305419
	PCEN338	chr1	216305420	216305756
	PCEN338	chr1	216305757	216306094
	PCEN338	chr1	216306095	216306432
	PCEN338	chr1	216306433	216306769
	PCEN338	chr1	216306770	216307107
	PCEN338	chr1	216307108	216307445
	PCEN338	chr1	216307446	216307783
	PCEN338	chr1	216307784	216308120
	PCEN338	chr1	216308121	216308458
	PCEN338	chr1	216308459	216308796
	PCEN338	chr1	216308797	216309134
	PCEN338	chr1	216309135	216309472
	PCEN338	chr1	216309473	216309809
	PCEN338	chr1	216309810	216310147
	PCEN338	chr1	216310148	216310485
	PCEN338	chr1	216310486	216310822
	PCEN338	chr1	216310824	216311161
	PCEN338	chr1	216311162	216311499
	PCEN338	chr1	216311500	216311837
	PCEN338	chr1	216311838	216312174
	PCEN338	chr1	216312175	216312511
	PCEN338	chr1	216312512	216312849
	PCEN338	chr1	216312850	216313186
	PCEN338	chr1	216313187	216313524
	PCEN338	chr1	216313525	216313861
	PCEN338	chr1	216313862	216314198
	PCEN338	chr1	216314199	216314535
	PCEN338	chr1	216314536	216314872
	PCEN338	chr1	216314835	216315162
	PCEN338	chr1	216315164	216315500
	PCEN338	chr1	216315501	216315836
	PCEN338	chr1	216315837	216316173
	PCEN338	chr1	216316174	216316511
	PCEN338	chr1	216316512	216316837
	PCEN338	chr1	216316839	216317174
	PCEN338	chr1	216317176	216317512
	PCEN338	chr1	216317513	216317851
	PCEN338	chr1	216317852	216318189
	PCEN338	chr1	216318190	216318539
	PCEN338	chr1	216318447	216318783
	PCEN338	chr1	216318785	216319121
	PCEN338	chr1	216319122	216319460
	PCEN338	chr1	216319461	216319798
	PCEN338	chr1	216319799	216320148
	PCEN338	chr1	216320056	216320393
	PCEN338	chr1	216320394	216320731
	PCEN338	chr1	216320732	216321046
	PCEN338	chr1	216321047	216321384
	PCEN338	chr1	216321385	216321719
	PCEN338	chr1	216321720	216322058
	PCEN338	chr1	216322059	216322379
	PCEN338	chr1	216322380	216322716
	PCEN338	chr1	216322718	216323055
	PCEN338	chr1	216323056	216323405
	PCEN338	chr1	216323313	216323650
	PCEN338	chr1	216323651	216323988
	PCEN338	chr1	216323989	216324327
	PCEN338	chr1	216324328	216324664
	PCEN338	chr1	216324665	216325001
	PCEN338	chr1	216325003	216325339
	PCEN338	chr1	216325340	216325675
	PCEN338	chr1	216325676	216326012
	PCEN338	chr1	216326013	216326362
	PCEN338	chr1	216326270	216326607
	PCEN338	chr1	216326608	216326945
	PCEN338	chr1	216326946	216327284
	PCEN338	chr1	216327285	216327621
	PCEN338	chr1	216327622	216327958
	PCEN338	chr1	216327960	216328296
	PCEN338	chr1	216328297	216328632
	PCEN338	chr1	216328633	216328968
	PCEN338	chr1	216328969	216329306
	PCEN338	chr1	216329307	216329644
	PCEN338	chr1	216329645	216329980
	PCEN338	chr1	216329981	216330317
	PCEN338	chr1	216330318	216330655
	PCEN338	chr1	216330656	216330992
	PCEN338	chr1	216330993	216331330
	PCEN338	chr1	216331331	216331666
	PCEN338	chr1	216331667	216332004
	PCEN338	chr1	216332005	216332342
	PCEN338	chr1	216332343	216332678
	PCEN338	chr1	216332679	216333014
	PCEN338	chr1	216333015	216333352
	PCEN338	chr1	216333353	216333690
	PCEN338	chr1	216333691	216334028
	PCEN338	chr1	216334029	216334366
	PCEN338	chr1	216334367	216334702
	PCEN338	chr1	216334703	216335039
	PCEN338	chr1	216335040	216335377
	PCEN338	chr1	216335378	216335713
	PCEN338	chr1	216335714	216336051
	PCEN338	chr1	216336052	216336389
	PCEN338	chr1	216336390	216336725
	PCEN338	chr1	216336726	216337061
	PCEN338	chr1	216337062	216337399
	PCEN338	chr1	216337400	216337737
	PCEN338	chr1	216337738	216338075
	PCEN338	chr1	216338076	216338412
	PCEN338	chr1	216338655	216338992
	PCEN338	chr1	216339330	216339665
	PCEN338	chr1	216339666	216340001
	PCEN338	chr1	216340002	216340338
	PCEN338	chr1	216340339	216340675
	PCEN338	chr1	216340959	216341294
	PCEN338	chr1	216341295	216341621
	PCEN338	chr1	216341622	216341958
	PCEN338	chr1	216341959	216342296
	PCEN338	chr1	216342297	216342632
	PCEN338	chr1	216342633	216342967
	PCEN338	chr1	216342968	216343298
	PCEN338	chr1	216343305	216343641
	PCEN338	chr1	216343642	216343974
	PCEN338	chr1	216344769	216345099
	PCEN338	chr1	216345106	216345441
	PCEN338	chr1	216345443	216345784
	PCEN338	chr1	216346578	216346914
	PCEN338	chr1	216346915	216347251
	PCEN338	chr1	216347252	216347589
	PCEN338	chr1	216347590	216347925
	PCEN338	chr1	216347926	216348261
	PCEN338	chr1	216348262	216348597
	PCEN338	chr1	216348598	216348933
	PCEN338	chr1	216348934	216349270
	PCEN338	chr1	216349272	216349608
	PCEN338	chr1	216349609	216349944
	PCEN338	chr1	216349945	216350282
	PCEN338	chr1	216350283	216350618
	PCEN338	chr1	216350619	216350955
	PCEN338	chr1	216350956	216351293
	PCEN338	chr1	216351294	216351630
	PCEN338	chr1	216351631	216351966
	PCEN338	chr1	216351967	216352303
	PCEN338	chr1	216352304	216352640
	PCEN338	chr1	216352641	216352976
	PCEN338	chr1	216352977	216353312
	PCEN338	chr1	216355368	216355661
	PCEN338	chr1	216355662	216355997
	PCEN338	chr1	216355998	216356332
	PCEN338	chr1	216356333	216356669
	PCEN338	chr1	216356670	216357010
	PCEN338	chr1	216357011	216357307
	PCEN338	chr1	216357308	216357644
	PCEN338	chr1	216357645	216357980
	PCEN338	chr1	216357981	216358317
	PCEN338	chr1	216358318	216358626
	PCEN338	chr1	216358627	216358963
	PCEN338	chr1	216358964	216359270
	PCEN338	chr1	216359271	216359592
	PCEN338	chr1	216359593	216359928
	PCEN338	chr1	216359929	216360266
	PCEN338	chr1	216360267	216360607
	PCEN338	chr1	216360608	216360904
	PCEN338	chr1	216360905	216361241
	PCEN338	chr1	216361242	216361577
	PCEN338	chr1	216361578	216361914
	PCEN338	chr1	216361915	216362223
	PCEN338	chr1	216362224	216362560
	PCEN338	chr1	216362561	216362867
	PCEN338	chr1	216362868	216363189
	PCEN338	chr1	216363190	216363525
	PCEN338	chr1	216363526	216363862
	PCEN338	chr1	216363863	216364203
	PCEN338	chr1	216364204	216364500
	PCEN338	chr1	216364501	216364837
	PCEN338	chr1	216364838	216365173
	PCEN338	chr1	216365174	216365510
	PCEN338	chr1	216365511	216365819
	PCEN338	chr1	216365820	216366156
	PCEN338	chr1	216366157	216366463
	PCEN338	chr1	216366464	216366785
	PCEN338	chr1	216366786	216367121
	PCEN338	chr1	216367122	216367458
	PCEN338	chr1	216367459	216367794
	PCEN338	chr1	216367795	216368130
	PCEN338	chr1	216368131	216368466
	PCEN338	chr1	216370522	216370815
	PCEN338	chr1	216370816	216371151
	PCEN338	chr1	216371152	216371486
	PCEN338	chr1	216371487	216371822
	PCEN338	chr1	216371823	216372163
	PCEN338	chr1	216372164	216372460
	PCEN338	chr1	216372461	216372797
	PCEN338	chr1	216372798	216373133
	PCEN338	chr1	216373134	216373470
	PCEN338	chr1	216373471	216373779
	PCEN338	chr1	216373780	216374116
	PCEN338	chr1	216374117	216374423
	PCEN338	chr1	216374424	216374745
	PCEN338	chr1	216374746	216375081
	PCEN338	chr1	216375082	216375418
	PCEN338	chr1	216375419	216375754
	PCEN338	chr1	216375755	216376090
	PCEN338	chr1	216376091	216376426
	PCEN338	chr1	216378482	216378775
	PCEN338	chr1	216378776	216379111
	PCEN338	chr1	216379112	216379446
	PCEN338	chr1	216379447	216379782
	PCEN338	chr1	216379783	216380123
	PCEN338	chr1	216380124	216380420
	PCEN338	chr1	216380421	216380757
	PCEN338	chr1	216380758	216381093
	PCEN338	chr1	216381094	216381430
	PCEN338	chr1	216381431	216381739
	PCEN338	chr1	216381740	216382075
	PCEN338	chr1	216382076	216382412
	PCEN338	chr1	216382413	216382747
	PCEN338	chr1	216382748	216383085
	PCEN338	chr1	216383086	216383421
	PCEN338	chr1	216386246	216386582
	PCEN338	chr1	216386583	216386919
	PCEN338	chr1	216386920	216387255
	PCEN338	chr1	216387256	216387592
	PCEN338	chr1	216387594	216387928
	PCEN338	chr1	216387931	216388268
	PCEN338	chr1	216388269	216388810
	PCEN338	chr1	216388811	216389147
	PCEN338	chr1	216389148	216389483
	PCEN338	chr1	216389484	216389821
	PCEN338	chr1	216389823	216390158
	PCEN338	chr1	216390160	216390495
	PCEN338	chr1	216390496	216390833
	PCEN338	chr1	216390834	216391171
	PCEN338	chr1	216391172	216391508
	PCEN338	chr1	216391510	216391846
	PCEN338	chr1	216391847	216392184
	PCEN338	chr1	216392185	216392726
	PCEN338	chr1	216392727	216393063
	PCEN338	chr1	216393064	216393399
	PCEN338	chr1	216393400	216393737
	PCEN338	chr1	216393739	216394074
	PCEN338	chr1	216394076	216394411
	PCEN338	chr1	216394412	216394750
	PCEN338	chr1	216394751	216395088
	PCEN338	chr1	216395089	216395425
	PCEN338	chr1	216395427	216395763
	PCEN338	chr1	216395764	216396101
	PCEN338	chr1	216396102	216396643
	PCEN338	chr1	216396644	216396980
	PCEN338	chr1	216396981	216397316
	PCEN338	chr1	216397317	216397654
	PCEN338	chr1	216397656	216397991
	PCEN338	chr1	216397993	216398328
	PCEN338	chr1	216398329	216398666
	PCEN338	chr1	216398667	216399004
	PCEN338	chr1	216399005	216399341
	PCEN338	chr1	216399343	216399679
	PCEN338	chr1	216399680	216400017
	PCEN338	chr1	216400018	216400559
	PCEN338	chr1	216400560	216400896
	PCEN338	chr1	216400897	216401232
	PCEN338	chr1	216401233	216401570
	PCEN338	chr1	216401572	216401907
	PCEN338	chr1	216401909	216402244
	PCEN338	chr1	216402245	216402582
	PCEN338	chr1	216402583	216402920
	PCEN338	chr1	216402921	216403257
	PCEN338	chr1	216403259	216403595
	PCEN338	chr1	216403596	216403933
	PCEN338	chr1	216403934	216404475
	PCEN338	chr1	216404476	216404812
	PCEN338	chr1	216404813	216405148
	PCEN338	chr1	216405149	216405486
	PCEN338	chr1	216405488	216405823
	PCEN338	chr1	216405825	216406160
	PCEN338	chr1	216406161	216406498
	PCEN338	chr1	216406499	216406836
	PCEN338	chr1	216406837	216407173
	PCEN338	chr1	216407175	216407511
	PCEN338	chr1	216407512	216407849
	PCEN338	chr1	216407850	216408391
	PCEN338	chr1	216408392	216408728
	PCEN338	chr1	216408729	216409064
	PCEN338	chr1	216409065	216409402
	PCEN338	chr1	216409404	216409739
	PCEN338	chr1	216409741	216410076
	PCEN338	chr1	216410077	216410414
	PCEN338	chr1	216410415	216410752
	PCEN338	chr1	216410753	216411089
	PCEN338	chr1	216411091	216411427
	PCEN338	chr1	216411428	216411765
	PCEN338	chr1	216411766	216412307
	PCEN338	chr1	216412308	216412644
	PCEN338	chr1	216412645	216412980
	PCEN338	chr1	216412981	216413318
	PCEN338	chr1	216413320	216413655
	PCEN338	chr1	216413657	216413992
	PCEN338	chr1	216413993	216414330
	PCEN338	chr1	216414331	216414668
	PCEN338	chr1	216414669	216415005
	PCEN338	chr1	216415007	216415343
	PCEN338	chr1	216415344	216415681
	PCEN338	chr1	216415682	216416223
	PCEN338	chr1	216416224	216416560
	PCEN338	chr1	216416561	216416896
	PCEN338	chr1	216416897	216417234
	PCEN338	chr1	216417236	216417571
	PCEN338	chr1	216417573	216417908
	PCEN338	chr1	216417909	216418246
	PCEN338	chr1	216418247	216418584
	PCEN338	chr1	216418585	216418922
	PCEN338	chr1	216418924	216419260
	PCEN338	chr1	216419261	216419598
	PCEN338	chr1	216419599	216419935
	PCEN338	chr1	216419936	216420273
	PCEN338	chr1	216420274	216420609
	PCEN338	chr1	216420610	216420947
	PCEN338	chr1	216420949	216421284
	PCEN338	chr1	216421286	216421621
	PCEN338	chr1	216421622	216421959
	PCEN338	chr1	216421960	216422297
	PCEN338	chr1	216422298	216422634
	PCEN338	chr1	216422636	216422972
	PCEN338	chr1	216422973	216423310
	PCEN338	chr1	216423311	216423647
	PCEN338	chr1	216423648	216423985
	PCEN338	chr1	216423986	216424357
	PCEN338	chr1	216424358	216424695
	PCEN338	chr1	216424696	216425030
	PCEN338	chr1	216425033	216425426
	PCEN338	chr1	216425422	216425759
	PCEN338	chr1	216425760	216426088
	PCEN338	chr1	216426089	216426417
	PCEN338	chr1	216426418	216426755
	PCEN338	chr1	216426756	216427093
	PCEN338	chr1	216427094	216427430
	PCEN338	chr1	216427431	216427767
	PCEN338	chr1	216427769	216428104
	PCEN338	chr1	216428105	216428442
	PCEN338	chr1	216428443	216428780
	PCEN338	chr1	216429119	216429447
	PCEN338	chr1	216429448	216429785
	PCEN338	chr1	216429786	216430123
	PCEN338	chr1	216430124	216430461
	PCEN338	chr1	216430462	216430790
	PCEN338	chr1	216430791	216431131
	PCEN338	chr1	216431132	216431469
	PCEN338	chr1	216431471	216431805
	PCEN338	chr1	216431806	216432134
	PCEN338	chr1	216432135	216432473
	PCEN338	chr1	216432474	216432809
	PCEN338	chr1	216432810	216433146
	PCEN338	chr1	216433147	216433484
	PCEN338	chr1	216433485	216433813
	PCEN338	chr1	216433815	216434152
	PCEN338	chr1	216434153	216434489
	PCEN338	chr1	216434490	216434827
	PCEN338	chr1	216434828	216435156
	PCEN338	chr1	216435157	216435497
	PCEN338	chr1	216435498	216435835
	PCEN338	chr1	216435837	216436171
	PCEN338	chr1	216436172	216436500
	PCEN338	chr1	216436501	216436835
	PCEN338	chr1	216436836	216437173
	PCEN338	chr1	216437174	216437502
	PCEN338	chr1	216437503	216437842
	PCEN338	chr1	216437843	216438179
	PCEN338	chr1	216438180	216438519
	PCEN338	chr1	216438520	216438856
	PCEN338	chr1	216438857	216439193
	PCEN338	chr1	216439194	216439532
	PCEN338	chr1	216439533	216439869
	PCEN338	chr1	216439871	216440198
	PCEN338	chr1	216440199	216440530
	PCEN338	chr1	216440535	216440872
	PCEN338	chr1	216440874	216441203
	PCEN338	chr1	216441196	216441511
	PCEN338	chr1	216441512	216441848
	PCEN338	chr1	216441849	216442186
	PCEN338	chr1	216442187	216442525
	PCEN338	chr1	216442526	216442862
	PCEN338	chr1	216442864	216443191
	PCEN338	chr1	216443192	216443528
	PCEN338	chr1	216443530	216443860
	PCEN338	chr1	216443865	216444201
	PCEN338	chr1	216444202	216444538
	PCEN338	chr1	216444539	216444867
	PCEN338	chr1	216444868	216445206
	PCEN338	chr1	216445207	216445543
	PCEN338	chr1	216445545	216445881
	PCEN338	chr1	216445882	216446218
	PCEN338	chr1	216446219	216446556
	PCEN338	chr1	216446557	216446894
	PCEN338	chr1	216446896	216447229
	PCEN338	chr1	216447230	216447566
	PCEN338	chr1	216447567	216447903
	PCEN338	chr1	216447904	216448240
	PCEN338	chr1	216448241	216448573
	PCEN338	chr1	216448578	216448914
	PCEN338	chr1	216448915	216449243
	PCEN338	chr1	216449244	216449582
	PCEN338	chr1	216449583	216449914
	PCEN338	chr1	216449919	216450255
	PCEN338	chr1	216450256	216450584
	PCEN338	chr1	216450585	216450923
	PCEN338	chr1	216450924	216451255
	PCEN338	chr1	216451260	216451596
	PCEN338	chr1	216451597	216451925
	PCEN338	chr1	216451926	216452264
	PCEN338	chr1	216452265	216452592
	PCEN338	chr1	216452594	216452932
	PCEN338	chr1	216452933	216453265
	PCEN338	chr1	216453270	216453606
	PCEN338	chr1	216453607	216453935
	PCEN338	chr1	216453936	216454274
	PCEN338	chr1	216454275	216454606
	PCEN338	chr1	216454611	216454947
	PCEN338	chr1	216454949	216455284
	PCEN338	chr1	216455285	216455623
	PCEN338	chr1	216455624	216455961
	PCEN338	chr1	216455962	216456298
	PCEN338	chr1	216456299	216456636
	PCEN338	chr1	216456637	216456969
	PCEN338	chr1	216456974	216457311
	PCEN338	chr1	216457312	216457650
	PCEN338	chr1	216457651	216457988
	PCEN338	chr1	216457989	216458317
	PCEN338	chr1	216458318	216458655
	PCEN338	chr1	216458656	216458992
	PCEN338	chr1	216458993	216459329
	PCEN338	chr1	216459330	216459667
	PCEN338	chr1	216459668	216460001
	PCEN338	chr1	216460006	216460342
	PCEN338	chr1	216460344	216460679
	PCEN338	chr1	216460680	216461015
	PCEN338	chr1	216461018	216461355
	PCEN338	chr1	216461356	216461693
	PCEN338	chr1	216461694	216462031
	PCEN338	chr1	216462033	216462368
	PCEN338	chr1	216462369	216462706
	PCEN338	chr1	216462707	216463043
	PCEN338	chr1	216463045	216463380
	PCEN338	chr1	216463381	216463718
	PCEN338	chr1	216463719	216464056
	PCEN338	chr1	216464058	216464393
	PCEN338	chr1	216464490	216464827
	PCEN338	chr1	216464829	216465154
	PCEN338	chr1	216465155	216465491
	PCEN338	chr1	216465492	216465822
	PCEN338	chr1	216465823	216466159
	PCEN338	chr1	216466160	216466493
	PCEN338	chr1	216466497	216466833
	PCEN338	chr1	216466834	216467171
	PCEN338	chr1	216467172	216467509
	PCEN338	chr1	216467510	216467845
	PCEN338	chr1	216467846	216468183
	PCEN338	chr1	216468184	216468521
	PCEN338	chr1	216468522	216468848
	PCEN338	chr1	216468849	216469179
	PCEN338	chr1	216469180	216469516
	PCEN338	chr1	216469517	216469848
	PCEN338	chr1	216469855	216470191
	PCEN338	chr1	216470192	216470529
	PCEN338	chr1	216470530	216470867
	PCEN338	chr1	216470868	216471205
	PCEN338	chr1	216471206	216471543
	PCEN338	chr1	216471544	216471880
	PCEN338	chr1	216471881	216472218
	PCEN338	chr1	216472219	216472555
	PCEN338	chr1	216472558	216472894
	PCEN338	chr1	216472895	216473232
	PCEN338	chr1	216473235	216473571
	PCEN338	chr1	216473572	216473908
	PCEN338	chr1	216473909	216474247
	PCEN338	chr1	216474248	216474584
	PCEN338	chr1	216474585	216474922
	PCEN338	chr1	216474923	216475259
	PCEN338	chr1	216475260	216475597
	PCEN338	chr1	216475598	216475935
	PCEN338	chr1	216475936	216476272
	PCEN338	chr1	216476276	216476611
	PCEN338	chr1	216476612	216476947
	PCEN338	chr1	216476948	216477284
	PCEN338	chr1	216477285	216477622
	PCEN338	chr1	216477623	216477959
	PCEN338	chr1	216477960	216478297
	PCEN338	chr1	216478298	216478632
	PCEN338	chr1	216478633	216478968
	PCEN338	chr1	216478969	216479305
	PCEN338	chr1	216479306	216479643
	PCEN338	chr1	216479644	216479981
	PCEN338	chr1	216479982	216480318
	PCEN338	chr1	216480322	216480657
	PCEN338	chr1	216480658	216480993
	PCEN338	chr1	216480994	216481330
	PCEN338	chr1	216481331	216481668
	PCEN338	chr1	216481669	216482005
	PCEN338	chr1	216482006	216482344
	PCEN338	chr1	216482345	216482682
	PCEN338	chr1	216482683	216483019
	PCEN338	chr1	216483020	216483358
	PCEN338	chr1	216483359	216483695
	PCEN338	chr1	216483696	216484032
	PCEN338	chr1	216484033	216484371
	PCEN338	chr1	216484372	216484708
	PCEN338	chr1	216484709	216485046
	PCEN338	chr1	216485047	216485385
	PCEN338	chr1	216485386	216485723
	PCEN338	chr1	216485724	216486061
	PCEN338	chr1	216486062	216486399
	PCEN338	chr1	216486400	216486737
	PCEN338	chr1	216486738	216487075
	PCEN338	chr1	216487076	216487413
	PCEN338	chr1	216487414	216487751
	PCEN338	chr1	216487752	216488089
	PCEN338	chr1	216488090	216488425
	PCEN338	chr1	216488426	216488763
	PCEN338	chr1	216488764	216489102
	PCEN338	chr1	216489103	216489440
	PCEN338	chr1	216489441	216489778
	PCEN338	chr1	216489779	216490113
	PCEN338	chr1	216490114	216490450
	PCEN338	chr1	216490451	216490786
	PCEN338	chr1	216490787	216491123
	PCEN338	chr1	216491124	216491461
	PCEN338	chr1	216491463	216491799
	PCEN338	chr1	216491800	216492136
	PCEN338	chr1	216492137	216492474
	PCEN338	chr1	216492475	216492812
	PCEN338	chr1	216492813	216493150
	PCEN338	chr1	216493151	216493488
	PCEN338	chr1	216493489	216493823
	PCEN338	chr1	216493824	216494160
	PCEN338	chr1	216494161	216494496
	PCEN338	chr1	216494497	216494833
	PCEN338	chr1	216494834	216495171
	PCEN338	chr1	216495173	216495509
	PCEN338	chr1	216495510	216495846
	PCEN338	chr1	216495847	216496183
	PCEN338	chr1	216496184	216496522
	PCEN338	chr1	216496523	216496859
	PCEN338	chr1	216496860	216497197
	PCEN338	chr1	216497198	216497535
	PCEN338	chr1	216497536	216497872
	PCEN338	chr1	216497873	216498209
	PCEN338	chr1	216498210	216498548
	PCEN338	chr1	216498549	216498886
	PCEN338	chr1	216498887	216499224
	PCEN338	chr1	216499225	216499561
	PCEN338	chr1	216499562	216499899
	PCEN338	chr1	216499900	216500237
	PCEN338	chr1	216500238	216500575
	PCEN338	chr1	216500576	216500913
	PCEN338	chr1	216500914	216501250
	PCEN338	chr1	216501251	216501588
	PCEN338	chr1	216501589	216501926
	PCEN338	chr1	216501929	216502263
	PCEN338	chr1	216502264	216502601
	PCEN338	chr1	216502602	216502934
	PCEN338	chr1	216502935	216503271
	PCEN338	chr1	216512567	216512903
	PCEN338	chr1	216513750	216514085
	PCEN338	chr1	216514086	216514421
	PCEN338	chr1	216514423	216514759
	PCEN338	chr1	216514760	216515196
	PCEN338	chr1	216515198	216515533
	PCEN338	chr1	216515534	216515871
	PCEN338	chr1	216515872	216516209
	PCEN338	chr1	216516210	216516546
	PCEN338	chr1	216516547	216516821
	PCEN338	chr1	216516822	216517158
	PCEN338	chr1	216517159	216517493
	PCEN338	chr1	216517497	216517832
	PCEN338	chr1	216517833	216518170
	PCEN338	chr1	216518171	216518500
	PCEN338	chr1	216518501	216518838
	PCEN338	chr1	216518839	216519173
	PCEN338	chr1	216519176	216519513
	PCEN338	chr1	216519514	216519851
	PCEN338	chr1	216519854	216520190
	PCEN338	chr1	216520191	216520528
	PCEN338	chr1	216520529	216520866
	PCEN338	chr1	216520867	216521203
	PCEN338	chr1	216521206	216521542
	PCEN338	chr1	216521543	216521872
	PCEN338	chr1	216521873	216522207
	PCEN338	chr1	216522208	216522542
	PCEN338	chr1	216522546	216522881
	PCEN338	chr1	216522882	216523219
	PCEN338	chr1	216523220	216523549
	PCEN338	chr1	216523550	216523887
	PCEN338	chr1	216523888	216524226
	PCEN338	chr1	216524227	216524548
	PCEN338	chr1	216524549	216524887
	PCEN338	chr1	216524888	216525209
	PCEN338	chr1	216525210	216525547
	PCEN338	chr1	216525548	216525885
	PCEN338	chr1	216525886	216526214
	PCEN338	chr1	216526215	216526552
	PCEN338	chr1	216526553	216526890
	PCEN338	chr1	216526891	216527212
	PCEN338	chr1	216527213	216527550
	PCEN338	chr1	216527551	216527888
	PCEN338	chr1	216527889	216528210
	PCEN338	chr1	216528211	216528548
	PCEN338	chr1	216528549	216528886
	PCEN338	chr1	216528887	216529224
	PCEN338	chr1	216529225	216529562
	PCEN338	chr1	216529563	216529900
	PCEN338	chr1	216529901	216530238
	PCEN338	chr1	216530239	216530576
	PCEN338	chr1	216530577	216530898
	PCEN338	chr1	216530900	216531236
	PCEN338	chr1	216531237	216531574
	PCEN338	chr1	216531575	216531912
	PCEN338	chr1	216531913	216532250
	PCEN338	chr1	216532251	216532588
	PCEN338	chr1	216532589	216532926
	PCEN338	chr1	216532927	216533264
	PCEN338	chr1	216533265	216533586
	PCEN338	chr1	216533588	216533924
	PCEN338	chr1	216533925	216534262
	PCEN338	chr1	216534263	216534600
	PCEN338	chr1	216534601	216534939
	PCEN338	chr1	216534940	216535261
	PCEN338	chr1	216535263	216535599
	PCEN338	chr1	216535600	216535937
	PCEN338	chr1	216535938	216536275
	PCEN338	chr1	216536276	216536614
	PCEN338	chr1	216536615	216536952
	PCEN338	chr1	216536953	216537290
	PCEN338	chr1	216537291	216537627
	PCEN338	chr1	216537630	216537963
	PCEN338	chr1	216537964	216538301
	PCEN338	chr1	216538302	216538640
	PCEN338	chr1	216538641	216538978
	PCEN338	chr1	216538979	216539316
	PCEN338	chr1	216539317	216539654
	PCEN338	chr1	216539655	216539992
	PCEN338	chr1	216539993	216540314
	PCEN338	chr1	216540316	216540652
	PCEN338	chr1	216540653	216540990
	PCEN338	chr1	216540991	216541328
	PCEN338	chr1	216542005	216542342
	PCEN338	chr1	216542343	216542681
	PCEN338	chr1	216542682	216543019
	PCEN338	chr1	216543020	216543357
	PCEN338	chr1	216543358	216543695
	PCEN338	chr1	216543698	216544031
	PCEN338	chr1	216544032	216544366
	PCEN338	chr1	216544367	216544701
	PCEN338	chr1	216544702	216545039
	PCEN338	chr1	216545040	216545378
	PCEN338	chr1	216545379	216545716
	PCEN338	chr1	216545717	216546054
	PCEN338	chr1	216546055	216546392
	PCEN338	chr1	216546393	216546730
	PCEN338	chr1	216546731	216547052
	PCEN338	chr1	216547053	216547391
	PCEN338	chr1	216547394	216547727
	PCEN338	chr1	216547728	216548062
	PCEN338	chr1	216548063	216548400
	PCEN338	chr1	216548401	216548739
	PCEN338	chr1	216548740	216549077
	PCEN338	chr1	216549078	216549415
	PCEN338	chr1	216549416	216549753
	PCEN338	chr1	216549754	216550091
	PCEN338	chr1	216550092	216550413
	PCEN338	chr1	216550415	216550751
	PCEN338	chr1	216550754	216551087
	PCEN338	chr1	216551088	216551422
	PCEN338	chr1	216551423	216551757
	PCEN338	chr1	216551758	216552095
	PCEN338	chr1	216552096	216552434
	PCEN338	chr1	216552435	216552772
	PCEN338	chr1	216552773	216553110
	PCEN338	chr1	216553111	216553448
	PCEN338	chr1	216553449	216553786
	PCEN338	chr1	216553787	216554108
	PCEN338	chr1	216554110	216554446
	PCEN338	chr1	216554447	216554784
	PCEN338	chr1	216554785	216555122
	PCEN338	chr1	216555123	216555461
	PCEN338	chr1	216555462	216555799
	PCEN338	chr1	216555800	216556137
	PCEN338	chr1	216556138	216556475
	PCEN338	chr1	216556476	216556810
	PCEN338	chr1	216556811	216557148
	PCEN338	chr1	216557149	216557486
	PCEN338	chr1	216557487	216557825
	PCEN338	chr1	216557826	216558163
	PCEN338	chr1	216558165	216558501
	PCEN338	chr1	216558502	216558840
	PCEN338	chr1	216558841	216559178
	PCEN338	chr1	216559179	216559516
	PCEN338	chr1	216559519	216559851
	PCEN338	chr1	216559853	216560190
	PCEN338	chr1	216560191	216560528
	PCEN338	chr1	216560529	216560867
	PCEN338	chr1	216560868	216561205
	PCEN338	chr1	216561206	216561543
	PCEN338	chr1	216561544	216561881
	PCEN338	chr1	216561882	216562219
	PCEN338	chr1	216562220	216562541
	PCEN338	chr1	216562543	216562879
	PCEN338	chr1	216562880	216563218
	PCEN338	chr1	216563219	216563556
	PCEN338	chr1	216563557	216563891
	PCEN338	chr1	216563892	216564229
	PCEN338	chr1	216564230	216564567
	PCEN338	chr1	216564568	216564906
	PCEN338	chr1	216564907	216565244
	PCEN338	chr1	216565245	216565582
	PCEN338	chr1	216565583	216565921
	PCEN338	chr1	216565922	216566259
	PCEN338	chr1	216566260	216566597
	PCEN338	chr1	216566598	216566935
	PCEN338	chr1	216566936	216567272
	PCEN338	chr1	216567275	216567608
	PCEN338	chr1	216567609	216567946
	PCEN338	chr1	216567947	216568284
	PCEN338	chr1	216568285	216568623
	PCEN338	chr1	216568624	216568961
	PCEN338	chr1	216568962	216569299
	PCEN338	chr1	216569300	216569637
	PCEN338	chr1	216569638	216569976
	PCEN338	chr1	216569977	216570314
	PCEN338	chr1	216570315	216570652
	PCEN338	chr1	216570653	216570991
	PCEN338	chr1	216571330	216571668
	PCEN338	chr1	216571669	216572006
	PCEN338	chr1	216572007	216572344
	PCEN338	chr1	216572345	216572682
	PCEN338	chr1	216572683	216573020
	PCEN338	chr1	216573021	216573357
	PCEN338	chr1	216576061	216576398
	PCEN338	chr1	216576401	216576730
	PCEN338	chr1	216576731	216577067
	PCEN338	chr1	216577068	216577405
	PCEN338	chr1	216577407	216577743
	PCEN338	chr1	216577744	216578079
	PCEN338	chr1	216578080	216578417
	PCEN338	chr1	216578420	216578756
	PCEN338	chr1	216578757	216579093
	PCEN338	chr1	216579095	216579434
	PCEN338	chr1	216579435	216579772
	PCEN338	chr1	216579773	216580108
	PCEN338	chr1	216580109	216580445
	PCEN338	chr1	216580448	216580784
	PCEN338	chr1	216581339	216581627
	PCEN338	chr1	216581629	216581965
	PCEN338	chr1	216581966	216582301
	PCEN338	chr1	216582302	216582639
	PCEN338	chr1	216582642	216582978
	PCEN338	chr1	216582979	216583315
	PCEN338	chr1	216583317	216583656
	PCEN338	chr1	216583657	216583994
	PCEN338	chr1	216583995	216584330
	PCEN338	chr1	216584331	216584667
	PCEN338	chr1	216584670	216585006
	PCEN338	chr1	216585561	216585849
	PCEN338	chr1	216585850	216586186
	PCEN338	chr1	216586187	216586523
	PCEN338	chr1	216586524	216586860
	PCEN338	chr1	216586861	216587199
	PCEN338	chr1	216587762	216588098
	PCEN338	chr1	216588101	216588437
	PCEN338	chr1	216588438	216588774
	PCEN338	chr1	216588775	216589110
	PCEN338	chr1	216589111	216589447
	PCEN338	chr1	216589450	216589786
	PCEN338	chr1	216590341	216590629
	PCEN338	chr1	216590630	216590966
	PCEN338	chr1	216590967	216591303
	PCEN338	chr1	216591304	216591640
	PCEN338	chr1	216591641	216591979
	PCEN338	chr1	216592542	216592878
	PCEN338	chr1	216592881	216593217
	PCEN338	chr1	216593218	216593554
	PCEN338	chr1	216593555	216593891
	PCEN338	chr1	216593892	216594228
	PCEN338	chr1	216594229	216594565
	PCEN338	chr1	216594566	216594902
	PCEN338	chr1	216594903	216595241
	PCEN338	chr1	216595808	216596144
	PCEN338	chr1	216596145	216596481
	PCEN338	chr1	216596482	216596818
	PCEN338	chr1	216596819	216597155
	PCEN338	chr1	216597156	216597492
	PCEN338	chr1	216597493	216597829
	PCEN338	chr1	216597830	216598167
	PCEN338	chr1	216598168	216598504
	PCEN338	chr1	216598505	216598841
	PCEN338	chr1	216598842	216599178
	PCEN338	chr1	216599179	216599515
	PCEN338	chr1	216599516	216599851
	PCEN338	chr1	216599853	216600191
	PCEN338	chr1	216600754	216601090
	PCEN338	chr1	216601093	216601429
	PCEN338	chr1	216601430	216601766
	PCEN338	chr1	216601767	216602103
	PCEN338	chr1	216602104	216602440
	PCEN338	chr1	216602441	216602777
	PCEN338	chr1	216602778	216603114
	PCEN338	chr1	216603115	216603453
	PCEN338	chr1	216604019	216604355
	PCEN338	chr1	216604356	216604692
	PCEN338	chr1	216604693	216605031
	PCEN338	chr1	216605032	216605368
	PCEN338	chr1	216605369	216605705
	PCEN338	chr1	216605706	216606044
	PCEN338	chr1	216606610	216606946
	PCEN338	chr1	216606947	216607284
	PCEN338	chr1	216607285	216607621
	PCEN338	chr1	216607622	216607958
	PCEN338	chr1	216607959	216608295
	PCEN338	chr1	216608296	216608632
	PCEN338	chr1	216608633	216608969
	PCEN338	chr1	216608970	216609243
	PCEN338	chr1	216615153	216615582
	PCEN338	chr1	216615584	216615909
	PCEN338	chr1	216618357	216618637
	PCEN338	chr1	216618638	216618974
	PCEN338	chr1	216618975	216619346
	PCEN338	chr1	216619347	216619683
	PCEN338	chr1	216619684	216620020
[truncated: 111,145 more rows]

## Sheet: P. setigerum
Table S12. Centromere satellites detected in four Papaver species by Lastz, related to Figure 3.
	Copy number of different centromere satellites, P. setigerum
subgenome		PCEN238	αPCEN168	PCEN338	αPCEN169	βPCEN169	βPCEN168
SG1, SG2	chr1	1727	11853	6638	308	0	0
	chr3	872	74	9506	178	0	0
	chr4	611	0	2031	66	0	0
	chr5	84	1124	2568	0	0	0
	chr8	2716	242	4831	29	0	0
	chr9	491	0	9682	51	0	0
	chr10	683	1528	3678	2	0	0
	chr12	4	2103	4689	10	0	0
	chr14	603	6972	4660	23	0	0
	chr2	672	0	0	154	0	0
	chr15	1103	3557	5304	1	0	0
SG4	chr6	7	9063	0	592	2	0
	chr7	0	3468	2	1435	850	0
	chr13	21	2533	2	1226	0	3
	chr17	15	4606	1	2306	65	0
	chr18	0	5533	0	71	0	0
	chr19	20	5887	0	2	0	1
	chr20	19	4525	0	87	208	0
SG3	chr11	45	1	0	12018	0	0
	chr16	0	0	0	7260	0	0
	chr21	1	1	0	886	0	15941
	chr22	50	0	0	4461	0	0
	Residual 125 copies of αPCEN168 cenSat in region: chr19:11990913-12030913, the short arms of ancestor chr5 and ancestor chr6 joint position
	Residual 3480 copies of αPCEN168 cenSat in region: chr1:270950877-271673831, the breakpoint of ancestor chr4
	Residual 19 copies of αPCEN169 cenSat in region: chr7:15837176-15840462, the breakpoint of ancestor chr4
	Coexistence of αPCEN169 (small size with 1,416 copies in regions of chr7:126781859-136380939) and αPCEN168 (large size with 3,460 copies in regions of chr7:137881745-142108290) in P. setigerum chr7
	P. setigerum
	Satellite	Chromosome	Start	End
	αPCEN169	chr1	37615719	37615871
	αPCEN169	chr1	53222492	53222657
	αPCEN169	chr1	53222652	53222793
	αPCEN168	chr1	107696132	107696292
	αPCEN168	chr1	107696300	107696460
	αPCEN168	chr1	107696468	107696627
	αPCEN168	chr1	107696635	107696794
	αPCEN168	chr1	107697137	107697296
	αPCEN168	chr1	107697303	107697464
	αPCEN168	chr1	107697472	107697627
	αPCEN168	chr1	107697802	107697964
	αPCEN168	chr1	107697972	107698132
	αPCEN168	chr1	107698139	107698300
	αPCEN168	chr1	107698308	107698459
	PCEN338	chr1	228059147	228059489
	PCEN238	chr1	244745981	244746217
	PCEN238	chr1	244746434	244746667
	PCEN238	chr1	244746894	244747125
	PCEN238	chr1	244747293	244747527
	PCEN238	chr1	244747725	244747960
	PCEN238	chr1	244748171	244748407
	PCEN238	chr1	244748624	244748857
	PCEN238	chr1	244749084	244749315
	PCEN238	chr1	244749483	244749717
	PCEN238	chr1	244749915	244750150
	PCEN238	chr1	244750361	244750597
	PCEN238	chr1	244750814	244751047
	PCEN238	chr1	244751264	244751503
	PCEN238	chr1	244751671	244751905
	PCEN238	chr1	244752103	244752338
	PCEN238	chr1	244752549	244752785
	PCEN238	chr1	244753002	244753235
	PCEN238	chr1	244753453	244753692
	PCEN238	chr1	244753898	244754133
	PCEN238	chr1	244754311	244754556
	PCEN238	chr1	244754753	244755007
	PCEN238	chr1	244755003	244755195
	PCEN238	chr1	244755217	244755452
	PCEN238	chr1	244755668	244755894
	PCEN238	chr1	244756110	244756346
	PCEN238	chr1	244756566	244756800
	PCEN238	chr1	244756997	244757254
	PCEN238	chr1	244757421	244757665
	PCEN238	chr1	244757881	244758116
	PCEN238	chr1	244758332	244758558
	PCEN238	chr1	244758754	244758989
	PCEN238	chr1	244759186	244759420
	PCEN238	chr1	244759598	244759854
	PCEN238	chr1	244760043	244760288
	PCEN238	chr1	244760493	244760740
	PCEN238	chr1	244760927	244761178
	PCEN238	chr1	244761813	244762042
	PCEN238	chr1	244762225	244762479
	PCEN238	chr1	244762684	244762910
	PCEN238	chr1	244771896	244772130
	PCEN238	chr1	244772308	244772541
	PCEN238	chr1	244772757	244772983
	PCEN238	chr1	244773180	244773433
	PCEN238	chr1	244773639	244773872
	PCEN238	chr1	244774070	244774305
	PCEN238	chr1	244774513	244774747
	PCEN238	chr1	244774953	244775179
	PCEN238	chr1	244775348	244775593
	PCEN238	chr1	244775817	244776052
	PCEN238	chr1	244776249	244776484
	PCEN238	chr1	244776965	244777200
	PCEN238	chr1	244777416	244777651
	PCEN238	chr1	244777849	244778074
	PCEN238	chr1	244778519	244778709
	PCEN238	chr1	244778729	244778954
	PCEN238	chr1	244779158	244779384
	PCEN238	chr1	244779608	244779833
	PCEN238	chr1	244780039	244780285
	PCEN238	chr1	244780482	244780735
	PCEN238	chr1	244780941	244781174
	PCEN238	chr1	244781372	244781607
	PCEN238	chr1	244781815	244782049
	PCEN238	chr1	244782255	244782481
	PCEN238	chr1	244782650	244782895
	PCEN238	chr1	244783119	244783354
	PCEN238	chr1	244784267	244784502
	PCEN238	chr1	244784718	244784953
	PCEN238	chr1	244785151	244785376
	PCEN238	chr1	244785561	244785815
	PCEN238	chr1	244785821	244786011
	PCEN238	chr1	244786031	244786256
	PCEN238	chr1	244786460	244786686
	PCEN238	chr1	244786910	244787135
	PCEN238	chr1	244787341	244787587
	PCEN238	chr1	244787773	244788027
	PCEN238	chr1	244788243	244788470
	PCEN238	chr1	244788672	244788906
	PCEN238	chr1	244789101	244789336
	PCEN238	chr1	244789533	244789759
	PCEN238	chr1	244789945	244790198
	PCEN238	chr1	244790190	244790383
	PCEN238	chr1	244790678	244790913
	PCEN238	chr1	244791318	244791544
	PCEN238	chr1	244791748	244791993
	PCEN238	chr1	244792197	244792432
	PCEN238	chr1	244792629	244792881
	PCEN238	chr1	244793041	244793294
	PCEN238	chr1	244793289	244793479
	PCEN238	chr1	244793774	244794009
	PCEN238	chr1	244794568	244794769
	PCEN238	chr1	244794789	244795021
	PCEN238	chr1	244795199	244795453
	PCEN238	chr1	244795631	244795885
	PCEN238	chr1	244796101	244796328
	PCEN238	chr1	244796530	244796764
	PCEN238	chr1	244797192	244797391
	PCEN238	chr1	244797411	244797644
	PCEN238	chr1	244797841	244798076
	PCEN238	chr1	244798072	244798271
	PCEN238	chr1	244798291	244798524
	PCEN238	chr1	244798952	244799151
	PCEN238	chr1	244799172	244799404
	PCEN238	chr1	244799582	244799837
	PCEN238	chr1	244799833	244800032
	PCEN238	chr1	244800052	244800285
	PCEN238	chr1	244800463	244800718
	PCEN238	chr1	244800714	244800913
	PCEN238	chr1	244800933	244801166
	PCEN238	chr1	244801381	244801616
	PCEN238	chr1	244801599	244801816
	PCEN238	chr1	244802002	244802257
	PCEN238	chr1	244802253	244802452
	PCEN238	chr1	244802473	244802717
	PCEN238	chr1	244802906	244803141
	PCEN238	chr1	244803323	244803573
	PCEN238	chr1	244803770	244804022
	PCEN238	chr1	244804182	244804435
	PCEN238	chr1	244804430	244804620
	PCEN238	chr1	244804915	244805150
	PCEN238	chr1	244805709	244805910
	PCEN238	chr1	244805930	244806163
	PCEN238	chr1	244806341	244806595
	PCEN238	chr1	244807243	244807470
	PCEN238	chr1	244807672	244807906
	PCEN238	chr1	244808084	244808338
	PCEN238	chr1	244808334	244808533
	PCEN238	chr1	244808553	244808786
	PCEN238	chr1	244808983	244809218
	PCEN238	chr1	244809214	244809413
	PCEN238	chr1	244809433	244809666
	PCEN238	chr1	244809844	244810099
	PCEN238	chr1	244810095	244810294
	PCEN238	chr1	244810725	244810979
	PCEN238	chr1	244810975	244811174
	PCEN238	chr1	244811195	244811427
	PCEN238	chr1	244811856	244812055
	PCEN238	chr1	244812075	244812308
	PCEN238	chr1	244812505	244812740
	PCEN238	chr1	244812918	244813189
	PCEN238	chr1	244813826	244814025
	PCEN238	chr1	244814045	244814278
	PCEN238	chr1	244814475	244814710
	PCEN238	chr1	244814925	244815158
	PCEN238	chr1	244815336	244815590
	PCEN238	chr1	244815586	244815785
	PCEN238	chr1	244815806	244816038
	PCEN238	chr1	244816467	244816666
	PCEN238	chr1	244816686	244816919
	PCEN238	chr1	244817566	244817801
	PCEN238	chr1	244817784	244818001
	PCEN238	chr1	244818187	244818442
	PCEN238	chr1	244818438	244818637
	PCEN238	chr1	244818657	244818890
	PCEN238	chr1	244819087	244819322
	PCEN238	chr1	244819318	244819517
	PCEN238	chr1	244819537	244819770
	PCEN238	chr1	244819948	244820203
	PCEN238	chr1	244820199	244820398
	PCEN238	chr1	244820418	244820651
	PCEN238	chr1	244821298	244821533
	PCEN238	chr1	244821516	244821733
	PCEN238	chr1	244821919	244822174
	PCEN238	chr1	244822170	244822369
	PCEN238	chr1	244822389	244822622
	PCEN238	chr1	244822819	244823054
	PCEN238	chr1	244823269	244823502
	PCEN238	chr1	244823680	244823935
	PCEN238	chr1	244823931	244824130
	PCEN238	chr1	244824150	244824383
	PCEN238	chr1	244824580	244824815
	PCEN238	chr1	244825030	244825265
	PCEN238	chr1	244825248	244825465
	PCEN238	chr1	244825651	244825906
	PCEN238	chr1	244825902	244826101
	PCEN238	chr1	244826122	244826366
	PCEN238	chr1	244826555	244826790
	PCEN238	chr1	244826972	244827212
	PCEN238	chr1	244827427	244827662
	PCEN238	chr1	244827878	244828104
	PCEN238	chr1	244828293	244828530
	PCEN238	chr1	244828746	244828981
	PCEN238	chr1	244829150	244829396
	PCEN238	chr1	244829592	244829827
	PCEN238	chr1	244830009	244830250
	PCEN238	chr1	244830465	244830700
	PCEN238	chr1	244830915	244831141
	PCEN238	chr1	244831772	244832006
	PCEN238	chr1	244832184	244832438
	PCEN238	chr1	244832434	244832633
	PCEN238	chr1	244832653	244832886
	PCEN238	chr1	244833083	244833318
	PCEN238	chr1	244833533	244833768
	PCEN238	chr1	244834154	244834409
	PCEN238	chr1	244834405	244834605
	PCEN238	chr1	244834626	244834870
	PCEN238	chr1	244835500	244835735
	PCEN238	chr1	244835952	244836178
	PCEN238	chr1	244836368	244836605
	PCEN238	chr1	244836823	244837059
	PCEN238	chr1	244837689	244837924
	PCEN238	chr1	244838104	244838346
	PCEN238	chr1	244838561	244838795
	PCEN238	chr1	244839010	244839236
	PCEN238	chr1	244839425	244839662
	PCEN238	chr1	244839881	244840116
	PCEN238	chr1	244840304	244840530
	PCEN238	chr1	244840745	244840980
	PCEN238	chr1	244841162	244841403
	PCEN238	chr1	244841618	244841853
	PCEN238	chr1	244842068	244842294
	PCEN238	chr1	244842936	244843171
	PCEN238	chr1	244843799	244844034
	PCEN238	chr1	244844216	244844457
	PCEN238	chr1	244844672	244844907
	PCEN238	chr1	244845122	244845348
	PCEN238	chr1	244845537	244845764
	PCEN238	chr1	244845979	244846214
	PCEN238	chr1	244846844	244847079
	PCEN238	chr1	244847261	244847502
	PCEN238	chr1	244847718	244847953
	PCEN238	chr1	244848168	244848394
	PCEN238	chr1	244848583	244848820
	PCEN238	chr1	244849036	244849271
	PCEN238	chr1	244849440	244849685
	PCEN238	chr1	244849908	244850134
	PCEN238	chr1	244850346	244850581
	PCEN238	chr1	244850798	244851033
	PCEN238	chr1	244851212	244851456
	PCEN238	chr1	244851653	244851888
	PCEN238	chr1	244852058	244852314
	PCEN238	chr1	244852487	244852720
	PCEN238	chr1	244852899	244853132
	PCEN238	chr1	244853317	244853572
	PCEN238	chr1	244853745	244853971
	PCEN238	chr1	244854145	244854400
	PCEN238	chr1	244854616	244854842
	PCEN238	chr1	244855065	244855292
	PCEN238	chr1	244855516	244855760
	PCEN238	chr1	244855957	244856192
	PCEN238	chr1	244856360	244856615
	PCEN238	chr1	244856808	244857015
	PCEN238	chr1	244857200	244857445
	PCEN238	chr1	244858083	244858309
	PCEN238	chr1	244858491	244858717
	PCEN238	chr1	244858902	244859154
	PCEN238	chr1	244859369	244859598
	PCEN238	chr1	244859802	244860036
	PCEN238	chr1	244860272	244860506
	PCEN238	chr1	244860695	244860942
	PCEN238	chr1	244861126	244861369
	PCEN238	chr1	244861547	244861759
	PCEN238	chr1	244861974	244862208
	PCEN238	chr1	244862424	244862640
	PCEN238	chr1	244862856	244863091
	PCEN238	chr1	244863078	244863275
	PCEN238	chr1	244863296	244863528
	PCEN238	chr1	244863690	244863944
	PCEN238	chr1	244864152	244864377
	PCEN238	chr1	244864563	244864816
	PCEN238	chr1	244865005	244865240
	PCEN238	chr1	244865448	244865674
	PCEN238	chr1	244865860	244866113
	PCEN238	chr1	244866302	244866528
	PCEN238	chr1	244866714	244866967
	PCEN238	chr1	244867137	244867376
	PCEN238	chr1	244867501	244867694
	PCEN238	chr1	244867917	244868152
	PCEN238	chr1	244868148	244868347
	PCEN238	chr1	244868368	244868594
	PCEN238	chr1	244868780	244869025
	PCEN238	chr1	244869211	244869465
	PCEN238	chr1	244869672	244869898
	PCEN238	chr1	244870084	244870337
	PCEN238	chr1	244870507	244870746
	PCEN238	chr1	244870871	244871064
	PCEN238	chr1	244871287	244871512
	PCEN238	chr1	244871698	244871951
	PCEN238	chr1	244872140	244872375
	PCEN238	chr1	244872583	244872809
	PCEN238	chr1	244872996	244873250
	PCEN238	chr1	244873440	244873675
	PCEN238	chr1	244873883	244874118
	PCEN238	chr1	244874288	244874527
	PCEN238	chr1	244874713	244874966
	PCEN238	chr1	244875155	244875375
	PCEN238	chr1	244875991	244876245
	PCEN238	chr1	244876415	244876659
	PCEN238	chr1	244877200	244877426
	PCEN238	chr1	244877430	244877629
	PCEN238	chr1	244877650	244877876
	PCEN238	chr1	244878062	244878275
	αPCEN168	chr1	245743278	245743437
	αPCEN168	chr1	245743443	245743604
	αPCEN168	chr1	245743610	245743772
	αPCEN168	chr1	245743778	245743940
	αPCEN168	chr1	245744058	245744217
	αPCEN168	chr1	245744227	245744387
	αPCEN168	chr1	245744393	245744555
	αPCEN168	chr1	245744563	245744723
	αPCEN168	chr1	245744729	245744867
	αPCEN168	chr1	245744881	245745043
	αPCEN168	chr1	245745049	245745210
	αPCEN168	chr1	245745216	245745378
	αPCEN168	chr1	245745384	245745546
	αPCEN168	chr1	245745552	245745714
	αPCEN168	chr1	245745832	245745991
	αPCEN168	chr1	245746001	245746161
	αPCEN168	chr1	245746167	245746329
	αPCEN168	chr1	245746337	245746497
	αPCEN168	chr1	245746654	245746816
	αPCEN168	chr1	245746822	245746983
	αPCEN168	chr1	245746989	245747151
	αPCEN168	chr1	245747157	245747319
	αPCEN168	chr1	245747325	245747486
	αPCEN168	chr1	245747492	245747653
	αPCEN168	chr1	245747659	245747821
	αPCEN168	chr1	245747827	245747989
	αPCEN168	chr1	245747995	245748157
	αPCEN168	chr1	245748163	245748322
	αPCEN168	chr1	245748328	245748489
	αPCEN168	chr1	245748495	245748657
	αPCEN168	chr1	245748664	245748828
	αPCEN168	chr1	245748834	245748994
	αPCEN168	chr1	245753309	245753474
	αPCEN168	chr1	245753480	245753640
	αPCEN168	chr1	245753646	245753808
	αPCEN168	chr1	245753814	245753978
	αPCEN168	chr1	245753984	245754144
	αPCEN168	chr1	245754486	245754647
	αPCEN168	chr1	245754653	245754813
	αPCEN168	chr1	245754820	245754982
	αPCEN168	chr1	245754988	245755150
	αPCEN168	chr1	245755156	245755317
	αPCEN168	chr1	245755323	245755484
	αPCEN168	chr1	245755490	245755652
	αPCEN168	chr1	245755658	245755820
	αPCEN168	chr1	245755826	245755991
	αPCEN168	chr1	245755997	245756157
	αPCEN168	chr1	245756163	245756325
	αPCEN168	chr1	245756331	245756496
	αPCEN168	chr1	245756502	245756661
	αPCEN168	chr1	245756668	245756830
	αPCEN168	chr1	245756836	245756998
	αPCEN168	chr1	245757004	245757165
	αPCEN168	chr1	245757173	245757333
	αPCEN168	chr1	245757339	245757498
	αPCEN168	chr1	245757504	245757665
	αPCEN168	chr1	245757671	245757834
	αPCEN168	chr1	245757841	245758005
	αPCEN168	chr1	245758011	245758171
	αPCEN168	chr1	245758177	245758339
	αPCEN168	chr1	245758345	245758510
	αPCEN168	chr1	245758518	245758675
	αPCEN168	chr1	245758682	245758843
	αPCEN168	chr1	245758849	245759014
	αPCEN168	chr1	245759185	245759347
	αPCEN168	chr1	245759353	245759518
	αPCEN168	chr1	245759690	245759852
	αPCEN168	chr1	245759858	245760020
	αPCEN168	chr1	245760026	245760187
	αPCEN168	chr1	245760193	245760354
	αPCEN168	chr1	245760523	245760685
	αPCEN168	chr1	245760692	245760856
	αPCEN168	chr1	245760862	245761022
	αPCEN168	chr1	245761028	245761190
	αPCEN168	chr1	245761196	245761358
	αPCEN168	chr1	245761364	245761525
	αPCEN168	chr1	245761531	245761692
	αPCEN168	chr1	245761698	245761855
	αPCEN168	chr1	245762030	245762194
	αPCEN168	chr1	245762366	245762528
	αPCEN168	chr1	245762534	245762699
	αPCEN168	chr1	245762705	245762865
	αPCEN168	chr1	245762871	245763033
	αPCEN168	chr1	245763039	245763201
	αPCEN168	chr1	245763207	245763368
	αPCEN168	chr1	245763374	245763536
	αPCEN168	chr1	245763542	245763702
	αPCEN168	chr1	245764043	245764202
	αPCEN168	chr1	245764208	245764369
	αPCEN168	chr1	245764377	245764537
	αPCEN168	chr1	245764543	245764702
	αPCEN168	chr1	245764708	245764870
	αPCEN168	chr1	245764876	245765041
	αPCEN168	chr1	245765047	245765207
	αPCEN168	chr1	245765213	245765374
	αPCEN168	chr1	245765380	245765539
	αPCEN168	chr1	245765545	245765710
	αPCEN168	chr1	245765882	245766043
	αPCEN168	chr1	245766050	245766209
	αPCEN168	chr1	245766218	245766376
	αPCEN168	chr1	245766382	245766543
	αPCEN168	chr1	245766549	245766708
	αPCEN168	chr1	245766714	245766874
	αPCEN168	chr1	245766880	245767041
	αPCEN168	chr1	245767047	245767208
	αPCEN168	chr1	245767214	245767375
	αPCEN168	chr1	245767381	245767537
	αPCEN168	chr1	245767543	245767705
	αPCEN168	chr1	245767711	245767872
	αPCEN168	chr1	245767878	245768034
	αPCEN168	chr1	245768042	245768202
	αPCEN168	chr1	245768208	245768369
	αPCEN168	chr1	245768375	245768534
	αPCEN168	chr1	245768540	245768701
	αPCEN168	chr1	245768709	245768869
	αPCEN168	chr1	245768875	245769037
	αPCEN168	chr1	245769043	245769202
	αPCEN168	chr1	245769208	245769370
	αPCEN168	chr1	245769376	245769541
	αPCEN168	chr1	245769547	245769708
	αPCEN168	chr1	245769714	245769875
	αPCEN168	chr1	245769881	245770043
	αPCEN168	chr1	245770049	245770214
	αPCEN168	chr1	245770220	245770380
	αPCEN168	chr1	245770386	245770547
	αPCEN168	chr1	245770554	245770719
	αPCEN168	chr1	245770721	245770886
	αPCEN168	chr1	245770892	245771054
	αPCEN168	chr1	245771060	245771221
	αPCEN168	chr1	245771227	245771387
	αPCEN168	chr1	245771393	245771554
	αPCEN168	chr1	245771559	245771718
	αPCEN168	chr1	245771835	245772004
	αPCEN168	chr1	245772010	245772172
	αPCEN168	chr1	245772178	245772339
	αPCEN168	chr1	245772346	245772507
	αPCEN168	chr1	245772515	245772674
	αPCEN168	chr1	245772680	245772845
	αPCEN168	chr1	245772851	245773012
	αPCEN168	chr1	245773018	245773180
	αPCEN168	chr1	245773186	245773348
	αPCEN168	chr1	245773354	245773515
	αPCEN168	chr1	245773521	245773680
	αPCEN168	chr1	245773686	245773846
	αPCEN168	chr1	245773852	245774013
	αPCEN168	chr1	245774019	245774179
	αPCEN168	chr1	245774185	245774346
	αPCEN168	chr1	245774351	245774510
	αPCEN168	chr1	245774627	245774796
	αPCEN168	chr1	245774802	245774964
	αPCEN168	chr1	245774970	245775131
	αPCEN168	chr1	245775138	245775299
	αPCEN168	chr1	245775307	245775466
	αPCEN168	chr1	245775472	245775637
	αPCEN168	chr1	245775643	245775804
	αPCEN168	chr1	245775810	245775972
	αPCEN168	chr1	245775978	245776140
	αPCEN168	chr1	245776146	245776308
	αPCEN168	chr1	245776314	245776476
	αPCEN168	chr1	245776482	245776644
	αPCEN168	chr1	245776650	245776815
	αPCEN168	chr1	245776821	245776981
	αPCEN168	chr1	245776987	245777148
	αPCEN168	chr1	245777155	245777314
	αPCEN168	chr1	245777320	245777482
	αPCEN168	chr1	245777488	245777649
	αPCEN168	chr1	245777655	245777816
	αPCEN168	chr1	245777990	245778151
	αPCEN168	chr1	245778157	245778313
	αPCEN168	chr1	245778319	245778481
	αPCEN168	chr1	245778487	245778646
	αPCEN168	chr1	245778652	245778812
	αPCEN168	chr1	245778818	245778980
	αPCEN168	chr1	245778986	245779147
	αPCEN168	chr1	245779153	245779314
	αPCEN168	chr1	245779321	245779480
	αPCEN168	chr1	245779486	245779648
	αPCEN168	chr1	245779654	245779815
	αPCEN168	chr1	245779821	245779980
	αPCEN168	chr1	245780152	245780313
	αPCEN168	chr1	245780430	245780597
	αPCEN168	chr1	245780603	245780765
	αPCEN168	chr1	245780771	245780932
	αPCEN168	chr1	245780938	245781093
	αPCEN168	chr1	245781099	245781261
	αPCEN168	chr1	245781267	245781428
	αPCEN168	chr1	245781434	245781590
	αPCEN168	chr1	245781596	245781758
	αPCEN168	chr1	245781764	245781923
	αPCEN168	chr1	245781929	245782089
	αPCEN168	chr1	245782207	245782376
	αPCEN168	chr1	245782382	245782544
	αPCEN168	chr1	245782550	245782711
	αPCEN168	chr1	245782717	245782873
	αPCEN168	chr1	245782879	245783041
	αPCEN168	chr1	245783047	245783206
	αPCEN168	chr1	245783212	245783372
	αPCEN168	chr1	245783378	245783540
	αPCEN168	chr1	245783546	245783707
	αPCEN168	chr1	245783713	245783874
	αPCEN168	chr1	245783881	245784040
	αPCEN168	chr1	245784046	245784208
	αPCEN168	chr1	245784214	245784375
	αPCEN168	chr1	245784381	245784540
	αPCEN168	chr1	245784546	245784706
	αPCEN168	chr1	245784712	245784873
	αPCEN168	chr1	245784879	245785157
	αPCEN168	chr1	245785163	245785325
	αPCEN168	chr1	245785331	245785493
	αPCEN168	chr1	245785497	245785652
	αPCEN168	chr1	245785658	245785820
	αPCEN168	chr1	245785826	245785987
	αPCEN168	chr1	245785993	245786149
	αPCEN168	chr1	245786155	245786317
	αPCEN168	chr1	245786323	245786482
	αPCEN168	chr1	245786488	245786648
	αPCEN168	chr1	245786654	245786816
	αPCEN168	chr1	245786822	245786983
	αPCEN168	chr1	245786989	245787151
	αPCEN168	chr1	245787157	245787322
	αPCEN168	chr1	245787328	245787490
	αPCEN168	chr1	245787496	245787657
	αPCEN168	chr1	245787663	245787822
	αPCEN168	chr1	245787828	245787988
	αPCEN168	chr1	245787994	245788155
	αPCEN168	chr1	245788161	245788439
	αPCEN168	chr1	245788445	245788607
	αPCEN168	chr1	245788613	245788775
	αPCEN168	chr1	245788779	245788934
	αPCEN168	chr1	245788940	245789102
	αPCEN168	chr1	245789108	245789269
	αPCEN168	chr1	245789275	245789431
	αPCEN168	chr1	245789437	245789599
	αPCEN168	chr1	245789605	245789764
	αPCEN168	chr1	245789770	245789930
	αPCEN168	chr1	245790223	245790385
	αPCEN168	chr1	245790391	245790552
	αPCEN168	chr1	245790558	245790714
	αPCEN168	chr1	245790720	245790882
	αPCEN168	chr1	245790888	245791047
	αPCEN168	chr1	245791053	245791213
	αPCEN168	chr1	245791219	245791380
	αPCEN168	chr1	245791497	245791664
	αPCEN168	chr1	245791670	245791832
	αPCEN168	chr1	245791838	245792000
	αPCEN168	chr1	245792004	245792159
	αPCEN168	chr1	245792165	245792327
	αPCEN168	chr1	245792333	245792494
	αPCEN168	chr1	245792500	245792656
	αPCEN168	chr1	245792830	245792989
	αPCEN168	chr1	245792995	245793155
	αPCEN168	chr1	245793273	245793442
	αPCEN168	chr1	245793448	245793610
	αPCEN168	chr1	245793616	245793777
	αPCEN168	chr1	245793783	245793939
	αPCEN168	chr1	245793945	245794107
	αPCEN168	chr1	245794113	245794272
	αPCEN168	chr1	245794779	245794941
	αPCEN168	chr1	245794947	245795112
	αPCEN168	chr1	245795118	245795278
	αPCEN168	chr1	245795284	245795445
	αPCEN168	chr1	245795451	245795612
	αPCEN168	chr1	245795618	245795754
	αPCEN168	chr1	245795768	245795930
	αPCEN168	chr1	245795936	245796098
	αPCEN168	chr1	245796104	245796266
	αPCEN168	chr1	245796272	245796434
	αPCEN168	chr1	245796440	245796602
	αPCEN168	chr1	245796608	245796769
	αPCEN168	chr1	245796775	245796913
	αPCEN168	chr1	245796927	245797089
	αPCEN168	chr1	245797095	245797257
	αPCEN168	chr1	245797263	245797425
	αPCEN168	chr1	245797431	245797593
	αPCEN168	chr1	245797599	245797761
	αPCEN168	chr1	245797767	245797926
	αPCEN168	chr1	245797932	245798090
	αPCEN168	chr1	245798044	245798204
	αPCEN168	chr1	245798210	245798369
	αPCEN168	chr1	245798375	245798537
	αPCEN168	chr1	245798543	245798704
	αPCEN168	chr1	245798710	245798848
	αPCEN168	chr1	245799366	245799528
	αPCEN168	chr1	245799534	245799696
	αPCEN168	chr1	245799702	245799861
	αPCEN168	chr1	245799867	245800025
	αPCEN168	chr1	245799979	245800139
	αPCEN168	chr1	245800145	245800304
	αPCEN168	chr1	245800310	245800472
	αPCEN168	chr1	245800478	245800639
	αPCEN168	chr1	245800645	245800804
	αPCEN168	chr1	245800810	245800971
	αPCEN168	chr1	245800977	245801138
	αPCEN168	chr1	245801145	245801307
	αPCEN168	chr1	245801313	245801474
	αPCEN168	chr1	245801480	245801639
	αPCEN168	chr1	245801645	245801807
	αPCEN168	chr1	245801813	245801972
	αPCEN168	chr1	245801978	245802138
	αPCEN168	chr1	245802144	245802306
	αPCEN168	chr1	245802312	245802474
	αPCEN168	chr1	245802480	245802642
	αPCEN168	chr1	245802648	245802810
	αPCEN168	chr1	245802816	245802978
	αPCEN168	chr1	245802984	245803146
	αPCEN168	chr1	245803152	245803313
	αPCEN168	chr1	245803487	245803652
	αPCEN168	chr1	245803824	245803985
	αPCEN168	chr1	245803992	245804151
	αPCEN168	chr1	245804157	245804319
	αPCEN168	chr1	245804325	245804486
	αPCEN168	chr1	245804492	245804651
	αPCEN168	chr1	245804657	245804817
	αPCEN168	chr1	245804823	245804984
	αPCEN168	chr1	245804990	245805268
	αPCEN168	chr1	245805274	245805436
	αPCEN168	chr1	245805442	245805603
	αPCEN168	chr1	245805609	245805764
	αPCEN168	chr1	245805770	245805932
	αPCEN168	chr1	245805938	245806099
	αPCEN168	chr1	245806105	245806261
	αPCEN168	chr1	245806267	245806429
	αPCEN168	chr1	245806435	245806594
	αPCEN168	chr1	245806878	245807047
	αPCEN168	chr1	245807053	245807215
	αPCEN168	chr1	245807221	245807382
	αPCEN168	chr1	245807388	245807544
	αPCEN168	chr1	245807550	245807712
	αPCEN168	chr1	245807718	245807877
	αPCEN168	chr1	245807883	245808041
	αPCEN168	chr1	245807995	245808155
	αPCEN168	chr1	245808161	245808320
	αPCEN168	chr1	245808326	245808488
	αPCEN168	chr1	245808494	245808655
	αPCEN168	chr1	245808661	245808820
	αPCEN168	chr1	245808826	245808987
	αPCEN168	chr1	245808993	245809155
	αPCEN168	chr1	245809161	245809323
	αPCEN168	chr1	245809329	245809490
	αPCEN168	chr1	245809496	245809655
	αPCEN168	chr1	245809661	245809823
	αPCEN168	chr1	245809829	245809988
	αPCEN168	chr1	245809994	245810154
	αPCEN168	chr1	245810160	245810322
	αPCEN168	chr1	245810328	245810490
	αPCEN168	chr1	245810496	245810658
	αPCEN168	chr1	245810664	245810826
	αPCEN168	chr1	245810832	245810994
	αPCEN168	chr1	245811000	245811162
	αPCEN168	chr1	245811168	245811329
	αPCEN168	chr1	245811335	245811497
	αPCEN168	chr1	245811503	245811668
	αPCEN168	chr1	245811674	245811834
	αPCEN168	chr1	245811840	245812001
	αPCEN168	chr1	245812008	245812167
	αPCEN168	chr1	245812173	245812335
	αPCEN168	chr1	245812341	245812502
	αPCEN168	chr1	245812508	245812667
	αPCEN168	chr1	245812673	245812833
	αPCEN168	chr1	245812839	245813000
	αPCEN168	chr1	245813006	245813284
	αPCEN168	chr1	245813290	245813452
	αPCEN168	chr1	245813458	245813619
	αPCEN168	chr1	245813625	245813780
	αPCEN168	chr1	245813786	245813948
	αPCEN168	chr1	245813954	245814115
	αPCEN168	chr1	245814121	245814280
	αPCEN168	chr1	245814286	245814448
	αPCEN168	chr1	245814454	245814610
	αPCEN168	chr1	245814616	245814778
	αPCEN168	chr1	245814784	245814943
	αPCEN168	chr1	245814949	245815221
	αPCEN168	chr1	245815227	245815386
	αPCEN168	chr1	245815392	245815554
	αPCEN168	chr1	245815560	245815719
	αPCEN168	chr1	245815725	245815886
	αPCEN168	chr1	245815892	245816054
	αPCEN168	chr1	245816228	245816389
	αPCEN168	chr1	245816395	245816554
	αPCEN168	chr1	245816560	245816722
	αPCEN168	chr1	245816728	245816887
	αPCEN168	chr1	245816893	245817053
	αPCEN168	chr1	245817059	245817196
	αPCEN168	chr1	245817202	245817364
	αPCEN168	chr1	245817370	245817532
	αPCEN168	chr1	245817538	245817699
	αPCEN168	chr1	245817705	245817867
	αPCEN168	chr1	245817873	245818035
	αPCEN168	chr1	245818043	245818203
	αPCEN168	chr1	245818209	245818347
	αPCEN168	chr1	245818361	245818523
	αPCEN168	chr1	245818529	245818691
	αPCEN168	chr1	245818697	245818859
	αPCEN168	chr1	245818865	245819022
	αPCEN168	chr1	245819032	245819194
	αPCEN168	chr1	245819200	245819362
	αPCEN168	chr1	245819480	245819649
	αPCEN168	chr1	245819655	245819817
	αPCEN168	chr1	245819823	245819985
	αPCEN168	chr1	245819991	245820152
	αPCEN168	chr1	245820158	245820321
	αPCEN168	chr1	245820327	245820489
	αPCEN168	chr1	245820495	245820657
	αPCEN168	chr1	245820775	245820944
	αPCEN168	chr1	245820950	245821112
	αPCEN168	chr1	245821118	245821274
	αPCEN168	chr1	245821280	245821442
	αPCEN168	chr1	245821448	245821604
	αPCEN168	chr1	245821610	245821772
	αPCEN168	chr1	245821778	245821937
	αPCEN168	chr1	245821943	245822215
	αPCEN168	chr1	245822221	245822380
	αPCEN168	chr1	245822386	245822548
	αPCEN168	chr1	245822554	245822715
	αPCEN168	chr1	245822721	245822880
	αPCEN168	chr1	245823389	245823550
	αPCEN168	chr1	245823556	245823715
	αPCEN168	chr1	245823721	245823883
	αPCEN168	chr1	245823889	245824048
	αPCEN168	chr1	245824054	245824214
	αPCEN168	chr1	245824220	245824357
	αPCEN168	chr1	245824363	245824525
	αPCEN168	chr1	245824531	245824693
	αPCEN168	chr1	245824699	245824860
	αPCEN168	chr1	245824866	245825028
	αPCEN168	chr1	245825034	245825196
	αPCEN168	chr1	245825204	245825364
	αPCEN168	chr1	245825370	245825508
	αPCEN168	chr1	245825522	245825684
	αPCEN168	chr1	245826193	245826355
	αPCEN168	chr1	245826361	245826523
	αPCEN168	chr1	245826641	245826810
	αPCEN168	chr1	245826816	245826978
	αPCEN168	chr1	245826984	245827146
	αPCEN168	chr1	245827152	245827313
	αPCEN168	chr1	245827319	245827482
	αPCEN168	chr1	245827488	245827650
	αPCEN168	chr1	245827656	245827818
	αPCEN168	chr1	245827936	245828105
	αPCEN168	chr1	245828111	245828273
	αPCEN168	chr1	245828279	245828441
	αPCEN168	chr1	245828447	245828609
	αPCEN168	chr1	245828615	245828776
	αPCEN168	chr1	245828782	245828944
	αPCEN168	chr1	245828950	245829112
	αPCEN168	chr1	245829120	245829280
	αPCEN168	chr1	245829286	245829424
	αPCEN168	chr1	245829438	245829600
	αPCEN168	chr1	245829606	245829768
	αPCEN168	chr1	245829774	245829936
	αPCEN168	chr1	245829942	245830099
	αPCEN168	chr1	245830109	245830271
	αPCEN168	chr1	245830277	245830439
	αPCEN168	chr1	245830557	245830726
	αPCEN168	chr1	245830732	245830894
	αPCEN168	chr1	245830900	245831062
	αPCEN168	chr1	245831068	245831229
	αPCEN168	chr1	245831235	245831398
	αPCEN168	chr1	245831404	245831566
	αPCEN168	chr1	245831572	245831734
	αPCEN168	chr1	245831852	245832021
	αPCEN168	chr1	245832027	245832189
	αPCEN168	chr1	245832195	245832357
	αPCEN168	chr1	245832363	245832524
	αPCEN168	chr1	245832530	245832692
	αPCEN168	chr1	245832701	245832863
	αPCEN168	chr1	245832869	245833031
	αPCEN168	chr1	245833149	245833318
	αPCEN168	chr1	245833324	245833486
	αPCEN168	chr1	245833492	245833654
	αPCEN168	chr1	245833660	245833821
	αPCEN168	chr1	245833827	245833990
	αPCEN168	chr1	245833996	245834158
	αPCEN168	chr1	245834164	245834325
	αPCEN168	chr1	245834332	245834494
	αPCEN168	chr1	245834500	245834659
	αPCEN168	chr1	245834665	245834827
	αPCEN168	chr1	245834833	245834992
	αPCEN168	chr1	245834998	245835160
	αPCEN168	chr1	245835166	245835327
	αPCEN168	chr1	245835333	245835492
	αPCEN168	chr1	245835498	245835658
	αPCEN168	chr1	245835664	245835826
	αPCEN168	chr1	245835832	245835994
	αPCEN168	chr1	245836000	245836161
	αPCEN168	chr1	245836167	245836329
	αPCEN168	chr1	245836335	245836497
	αPCEN168	chr1	245836503	245836665
	αPCEN168	chr1	245836671	245836830
	αPCEN168	chr1	245836836	245836998
	αPCEN168	chr1	245837004	245837169
	αPCEN168	chr1	245837175	245837336
	αPCEN168	chr1	245837342	245837498
	αPCEN168	chr1	245837505	245837665
	αPCEN168	chr1	245837671	245837833
	αPCEN168	chr1	245837839	245838000
	αPCEN168	chr1	245838006	245838167
	αPCEN168	chr1	245838173	245838335
	αPCEN168	chr1	245838341	245838502
	αPCEN168	chr1	245838509	245838670
	αPCEN168	chr1	245838678	245838839
	αPCEN168	chr1	245838845	245839007
	αPCEN168	chr1	245839013	245839172
	αPCEN168	chr1	245839178	245839340
	αPCEN168	chr1	245839346	245839508
	αPCEN168	chr1	245839514	245839675
	αPCEN168	chr1	245839681	245839843
	αPCEN168	chr1	245839851	245840010
	αPCEN168	chr1	245840017	245840179
	αPCEN168	chr1	245840185	245840344
	αPCEN168	chr1	245840350	245840503
	αPCEN168	chr1	245840518	245840683
	αPCEN168	chr1	245840689	245840849
	αPCEN168	chr1	245840856	245841016
	αPCEN168	chr1	245841022	245841184
	αPCEN168	chr1	245841190	245841352
	αPCEN168	chr1	245841358	245841518
	αPCEN168	chr1	245841524	245841686
	αPCEN168	chr1	245841692	245841854
	αPCEN168	chr1	245841860	245842021
	αPCEN168	chr1	245842027	245842189
	αPCEN168	chr1	245842197	245842356
	αPCEN168	chr1	245842363	245842525
	αPCEN168	chr1	245842531	245842690
	αPCEN168	chr1	245842696	245842858
	αPCEN168	chr1	245842864	245843029
	αPCEN168	chr1	245843035	245843195
	αPCEN168	chr1	245843202	245843362
	αPCEN168	chr1	245843368	245843530
	αPCEN168	chr1	245843536	245843698
	αPCEN168	chr1	245843704	245843863
	αPCEN168	chr1	245843869	245844031
	αPCEN168	chr1	245844037	245844198
	αPCEN168	chr1	245844204	245844366
	αPCEN168	chr1	245844372	245844534
	αPCEN168	chr1	245844540	245844700
	αPCEN168	chr1	245844706	245844868
	αPCEN168	chr1	245844874	245845035
	αPCEN168	chr1	245845041	245845202
	αPCEN168	chr1	245845208	245845370
	αPCEN168	chr1	245845376	245845537
	αPCEN168	chr1	245845710	245845871
	αPCEN168	chr1	245845879	245846039
	αPCEN168	chr1	245846045	245846207
	αPCEN168	chr1	245846213	245846375
	αPCEN168	chr1	245846381	245846544
	αPCEN168	chr1	245846549	245846711
	αPCEN168	chr1	245846717	245846877
	αPCEN168	chr1	245846883	245847045
	αPCEN168	chr1	245847051	245847210
	αPCEN168	chr1	245847216	245847373
	αPCEN168	chr1	245847379	245847541
	αPCEN168	chr1	245847547	245847712
	αPCEN168	chr1	245847718	245847878
	αPCEN168	chr1	245847885	245848041
	αPCEN168	chr1	245848214	245848376
	αPCEN168	chr1	245848382	245848543
	αPCEN168	chr1	245848549	245848710
	αPCEN168	chr1	245848716	245848878
	αPCEN168	chr1	245848884	245849045
	αPCEN168	chr1	245849051	245849212
	αPCEN168	chr1	245849218	245849379
	αPCEN168	chr1	245849385	245849547
	αPCEN168	chr1	245849553	245849714
	αPCEN168	chr1	245849720	245849881
	αPCEN168	chr1	245849887	245850049
	αPCEN168	chr1	245850055	245850217
	αPCEN168	chr1	245850223	245850385
	αPCEN168	chr1	245850391	245850553
	αPCEN168	chr1	245850559	245850721
	αPCEN168	chr1	245850893	245851054
	αPCEN168	chr1	245851061	245851220
	αPCEN168	chr1	245851226	245851388
	αPCEN168	chr1	245851394	245851555
	αPCEN168	chr1	245851561	245851722
	αPCEN168	chr1	245851729	245851891
	αPCEN168	chr1	245851897	245852059
	αPCEN168	chr1	245852061	245852227
	αPCEN168	chr1	245852233	245852395
	αPCEN168	chr1	245852401	245852562
	αPCEN168	chr1	245852568	245852731
	αPCEN168	chr1	245852737	245852898
	αPCEN168	chr1	245852905	245853067
	αPCEN168	chr1	245853073	245853234
	αPCEN168	chr1	245853240	245853402
	αPCEN168	chr1	245853408	245853569
	αPCEN168	chr1	245853576	245853738
	αPCEN168	chr1	245853744	245853906
	αPCEN168	chr1	245853912	245854073
	αPCEN168	chr1	245854079	245854240
	αPCEN168	chr1	245854247	245854409
	αPCEN168	chr1	245854415	245854577
	αPCEN168	chr1	245854583	245854744
	αPCEN168	chr1	245854750	245854912
	αPCEN168	chr1	245854918	245855080
	αPCEN168	chr1	245855086	245855246
	αPCEN168	chr1	245855253	245855414
	αPCEN168	chr1	245855420	245855582
	αPCEN168	chr1	245855588	245855749
	αPCEN168	chr1	245855756	245855918
	αPCEN168	chr1	245855924	245856085
	αPCEN168	chr1	245856092	245856254
	αPCEN168	chr1	245856260	245856420
	αPCEN168	chr1	245856427	245856589
	αPCEN168	chr1	245856595	245856740
	αPCEN168	chr1	245856746	245856907
	αPCEN168	chr1	245856914	245857076
	αPCEN168	chr1	245857082	245857244
	αPCEN168	chr1	245857250	245857411
	αPCEN168	chr1	245857417	245857578
	αPCEN168	chr1	245857584	245857746
	αPCEN168	chr1	245857752	245857914
	αPCEN168	chr1	245857920	245858082
	αPCEN168	chr1	245858088	245858250
	αPCEN168	chr1	245858256	245858418
	αPCEN168	chr1	245858424	245858584
	αPCEN168	chr1	245858591	245858753
	αPCEN168	chr1	245858759	245858904
	αPCEN168	chr1	245858910	245859072
	αPCEN168	chr1	245859078	245859240
	αPCEN168	chr1	245859246	245859408
	αPCEN168	chr1	245859414	245859576
	αPCEN168	chr1	245859582	245859740
	αPCEN168	chr1	245859746	245859912
	αPCEN168	chr1	245859918	245860078
	αPCEN168	chr1	245860085	245860247
	αPCEN168	chr1	245860253	245860415
	αPCEN168	chr1	245860421	245860583
	αPCEN168	chr1	245860589	245860751
	αPCEN168	chr1	245860757	245860917
	αPCEN168	chr1	245860924	245861086
	αPCEN168	chr1	245861092	245861237
	αPCEN168	chr1	245861243	245861405
	αPCEN168	chr1	245861411	245861573
	αPCEN168	chr1	245861579	245861741
	αPCEN168	chr1	245861747	245861909
	αPCEN168	chr1	245861915	245862076
	αPCEN168	chr1	245862082	245862244
	αPCEN168	chr1	245862250	245862411
	αPCEN168	chr1	245862417	245862577
	αPCEN168	chr1	245862584	245862746
	αPCEN168	chr1	245862752	245862897
	αPCEN168	chr1	245862903	245863065
	αPCEN168	chr1	245863071	245863233
	αPCEN168	chr1	245863239	245863400
	αPCEN168	chr1	245863406	245863566
	αPCEN168	chr1	245863572	245863734
	αPCEN168	chr1	245863740	245863902
	αPCEN168	chr1	245863908	245864069
	αPCEN168	chr1	245864075	245864237
	αPCEN168	chr1	245864243	245864404
	αPCEN168	chr1	245864410	245864573
	αPCEN168	chr1	245864579	245864740
	αPCEN168	chr1	245864747	245864907
	αPCEN168	chr1	245864915	245865076
	αPCEN168	chr1	245865082	245865244
	αPCEN168	chr1	245865250	245865411
	αPCEN168	chr1	245865417	245865579
	αPCEN168	chr1	245865585	245865747
	αPCEN168	chr1	245865753	245865915
	αPCEN168	chr1	245865921	245866082
	αPCEN168	chr1	245866088	245866250
	αPCEN168	chr1	245866256	245866418
	αPCEN168	chr1	245866424	245866585
	αPCEN168	chr1	245866592	245866753
	αPCEN168	chr1	245866759	245866921
	αPCEN168	chr1	245866927	245867088
	αPCEN168	chr1	245867094	245867256
	αPCEN168	chr1	245867262	245867424
	αPCEN168	chr1	245867430	245867592
	αPCEN168	chr1	245867598	245867759
	αPCEN168	chr1	245867766	245867927
	αPCEN168	chr1	245867933	245868095
	αPCEN168	chr1	245868101	245868262
	αPCEN168	chr1	245868604	245868766
	αPCEN168	chr1	245868772	245868934
	αPCEN168	chr1	245868940	245869102
	αPCEN168	chr1	245869108	245869270
	αPCEN168	chr1	245869276	245869438
	αPCEN168	chr1	245869444	245869606
	αPCEN168	chr1	245869612	245869773
	αPCEN168	chr1	245869947	245870109
	αPCEN168	chr1	245870283	245870444
	αPCEN168	chr1	245870450	245870612
	αPCEN168	chr1	245870618	245870779
	αPCEN168	chr1	245870785	245870947
	αPCEN168	chr1	245871121	245871283
	αPCEN168	chr1	245871289	245871450
	αPCEN168	chr1	245871456	245871618
	αPCEN168	chr1	245871624	245871785
	αPCEN168	chr1	245871792	245871953
	αPCEN168	chr1	245871959	245872121
	αPCEN168	chr1	245872294	245872456
	αPCEN168	chr1	245872462	245872624
	αPCEN168	chr1	245872630	245872792
	αPCEN168	chr1	245872798	245872959
	αPCEN168	chr1	245872966	245873127
	αPCEN168	chr1	245873133	245873295
	αPCEN168	chr1	245873301	245873462
	αPCEN168	chr1	245873468	245873630
	αPCEN168	chr1	245873636	245873798
	αPCEN168	chr1	245873804	245873966
	αPCEN168	chr1	245873972	245874134
	αPCEN168	chr1	245874140	245874302
	αPCEN168	chr1	245874308	245874470
	αPCEN168	chr1	245874476	245874638
	αPCEN168	chr1	245874644	245874806
	αPCEN168	chr1	245874812	245874973
	αPCEN168	chr1	245874979	245875141
	αPCEN168	chr1	245875147	245875309
	αPCEN168	chr1	245875315	245875476
	αPCEN168	chr1	245875483	245875644
	αPCEN168	chr1	245875650	245875812
	αPCEN168	chr1	245875818	245875979
	αPCEN168	chr1	245875985	245876147
	αPCEN168	chr1	245876153	245876315
	αPCEN168	chr1	245876321	245876483
	αPCEN168	chr1	245876489	245876650
	αPCEN168	chr1	245876656	245876818
	αPCEN168	chr1	245876824	245876985
	αPCEN168	chr1	245876992	245877153
	αPCEN168	chr1	245877159	245877321
	αPCEN168	chr1	245877327	245877488
	αPCEN168	chr1	245877494	245877656
	αPCEN168	chr1	245877662	245877824
	αPCEN168	chr1	245877830	245877992
	αPCEN168	chr1	245877998	245878159
	αPCEN168	chr1	245878333	245878494
	αPCEN168	chr1	245878501	245878662
	αPCEN168	chr1	245878668	245878830
	αPCEN168	chr1	245878836	245878997
	αPCEN168	chr1	245879003	245879166
	αPCEN168	chr1	245879340	245879500
	αPCEN168	chr1	245879508	245879669
	αPCEN168	chr1	245879675	245879837
	αPCEN168	chr1	245879843	245880004
	αPCEN168	chr1	245880012	245880172
	αPCEN168	chr1	245880178	245880340
	αPCEN168	chr1	245880346	245880508
	αPCEN168	chr1	245880514	245880675
	αPCEN168	chr1	245880681	245880843
	αPCEN168	chr1	245880849	245881011
	αPCEN168	chr1	245881017	245881178
	αPCEN168	chr1	245881185	245881346
	αPCEN168	chr1	245881352	245881514
	αPCEN168	chr1	245881520	245881681
	αPCEN168	chr1	245881687	245881850
	αPCEN168	chr1	245881856	245882017
	αPCEN168	chr1	245882024	245882186
	αPCEN168	chr1	245882188	245882354
	αPCEN168	chr1	245882360	245882521
	αPCEN168	chr1	245882528	245882690
	αPCEN168	chr1	245882696	245882850
	αPCEN168	chr1	245882856	245883017
	αPCEN168	chr1	245883023	245883184
	αPCEN168	chr1	245883186	245883352
	αPCEN168	chr1	245883358	245883520
	αPCEN168	chr1	245883526	245883688
	αPCEN168	chr1	245883694	245883855
	αPCEN168	chr1	245883862	245884023
	αPCEN168	chr1	245884029	245884192
	αPCEN168	chr1	245884198	245884359
	αPCEN168	chr1	245884366	245884528
	αPCEN168	chr1	245884534	245884695
	αPCEN168	chr1	245884701	245884863
	αPCEN168	chr1	245884869	245885031
	αPCEN168	chr1	245885037	245885198
	αPCEN168	chr1	245885204	245885358
	αPCEN168	chr1	245885364	245885525
	αPCEN168	chr1	245885531	245885693
	αPCEN168	chr1	245885699	245885861
	αPCEN168	chr1	245885867	245886028
	αPCEN168	chr1	245886035	245886196
	αPCEN168	chr1	245886202	245886365
	αPCEN168	chr1	245886371	245886532
	αPCEN168	chr1	245886539	245886701
	αPCEN168	chr1	245886707	245886868
	αPCEN168	chr1	245886874	245887036
	αPCEN168	chr1	245887042	245887203
	αPCEN168	chr1	245887209	245887372
	αPCEN168	chr1	245887378	245887540
	αPCEN168	chr1	245887546	245887708
	αPCEN168	chr1	245887714	245887876
	αPCEN168	chr1	245887882	245888043
	αPCEN168	chr1	245888049	245888211
	αPCEN168	chr1	245888217	245888380
	αPCEN168	chr1	245888386	245888548
	αPCEN168	chr1	245888554	245888717
	αPCEN168	chr1	245888723	245888885
	αPCEN168	chr1	245888891	245889053
	αPCEN168	chr1	245889059	245889220
	αPCEN168	chr1	245889227	245889388
	αPCEN168	chr1	245889394	245889529
	αPCEN168	chr1	245898408	245898570
	αPCEN168	chr1	245898576	245898737
	αPCEN168	chr1	245898743	245898904
	αPCEN168	chr1	245898911	245899073
	αPCEN168	chr1	245899079	245899240
	αPCEN168	chr1	245899246	245899407
	αPCEN168	chr1	245899413	245899575
	αPCEN168	chr1	245899581	245899742
	αPCEN168	chr1	245899748	245899911
	αPCEN168	chr1	245899917	245900079
	αPCEN168	chr1	245900085	245900246
	αPCEN168	chr1	245900253	245900411
	αPCEN168	chr1	245900417	245900580
	αPCEN168	chr1	245900586	245900747
	αPCEN168	chr1	245900754	245900916
	αPCEN168	chr1	245900922	245901083
	αPCEN168	chr1	245901089	245901250
	αPCEN168	chr1	245901257	245901419
	αPCEN168	chr1	245901425	245901587
	αPCEN168	chr1	245901593	245901755
	αPCEN168	chr1	245901761	245901922
	αPCEN168	chr1	245901928	245902089
	αPCEN168	chr1	245902096	245902258
	αPCEN168	chr1	245902264	245902425
	αPCEN168	chr1	245902431	245902592
	αPCEN168	chr1	245902599	245902760
	αPCEN168	chr1	245902766	245902927
	αPCEN168	chr1	245902934	245903092
	αPCEN168	chr1	245903098	245903261
	αPCEN168	chr1	245903267	245903428
	αPCEN168	chr1	245903435	245903593
	αPCEN168	chr1	245903599	245903762
	αPCEN168	chr1	245903768	245903929
	αPCEN168	chr1	245903936	245904098
	αPCEN168	chr1	245904104	245904266
	αPCEN168	chr1	245904272	245904434
	αPCEN168	chr1	245904440	245904601
	αPCEN168	chr1	245904607	245904768
	αPCEN168	chr1	245904775	245904937
	αPCEN168	chr1	245904943	245905104
	αPCEN168	chr1	245905110	245905271
	αPCEN168	chr1	245905278	245905439
	αPCEN168	chr1	245905445	245905606
	αPCEN168	chr1	245905613	245905771
	αPCEN168	chr1	245905777	245905938
	αPCEN168	chr1	245905944	245906105
	αPCEN168	chr1	245906112	245906270
	αPCEN168	chr1	245906276	245906439
	αPCEN168	chr1	245906445	245906606
	αPCEN168	chr1	245906613	245906775
	αPCEN168	chr1	245906781	245906943
	αPCEN168	chr1	245906949	245907111
	αPCEN168	chr1	245907117	245907278
	αPCEN168	chr1	245907284	245907446
	αPCEN168	chr1	245907452	245907614
	αPCEN168	chr1	245907620	245907782
	αPCEN168	chr1	245907788	245907950
	αPCEN168	chr1	245907956	245908116
	αPCEN168	chr1	245908122	245908284
	αPCEN168	chr1	245909299	245909461
	αPCEN168	chr1	245909467	245909629
	αPCEN168	chr1	245909635	245909797
	αPCEN168	chr1	245909803	245909963
	αPCEN168	chr1	245909969	245910131
	αPCEN168	chr1	245910137	245910299
	αPCEN168	chr1	245910305	245910467
	αPCEN168	chr1	245910591	245910752
	αPCEN168	chr1	245910759	245910921
	αPCEN168	chr1	245910927	245911089
	αPCEN168	chr1	245911263	245911424
	αPCEN168	chr1	245911430	245911591
	αPCEN168	chr1	245911598	245911756
	αPCEN168	chr1	245911762	245911923
	αPCEN168	chr1	245911929	245912090
	αPCEN168	chr1	245912096	245912257
	αPCEN168	chr1	245912264	245912423
	αPCEN168	chr1	245912429	245912591
	αPCEN168	chr1	245912597	245912759
	αPCEN168	chr1	245912765	245912925
	αPCEN168	chr1	245912931	245913093
	αPCEN168	chr1	245913099	245913261
	αPCEN168	chr1	245913267	245913429
	αPCEN168	chr1	245913435	245913594
	αPCEN168	chr1	245913604	245913765
	αPCEN168	chr1	245913772	245913934
	αPCEN168	chr1	245913940	245914102
	αPCEN168	chr1	245914110	245914270
	αPCEN168	chr1	245914276	245914437
	αPCEN168	chr1	245914443	245914604
	αPCEN168	chr1	245914611	245914769
	αPCEN168	chr1	245914775	245914936
	αPCEN168	chr1	245914942	245915103
	αPCEN168	chr1	245915110	245915268
	αPCEN168	chr1	245915274	245915437
	αPCEN168	chr1	245915443	245915605
	αPCEN168	chr1	245915611	245915773
	αPCEN168	chr1	245915779	245915940
	αPCEN168	chr1	245915946	245916108
	αPCEN168	chr1	245916114	245916276
	αPCEN168	chr1	245916282	245916444
	αPCEN168	chr1	245916450	245916612
	αPCEN168	chr1	245916618	245916778
	αPCEN168	chr1	245916784	245916946
	αPCEN168	chr1	245916952	245917114
	αPCEN168	chr1	245917120	245917282
	αPCEN168	chr1	245917288	245917447
	αPCEN168	chr1	245917593	245917754
	αPCEN168	chr1	245917760	245917922
	αPCEN168	chr1	245917928	245918089
	αPCEN168	chr1	245918095	245918257
	αPCEN168	chr1	245918263	245918424
	αPCEN168	chr1	245918430	245918591
	αPCEN168	chr1	245919269	245919429
	αPCEN168	chr1	245919435	245919597
	αPCEN168	chr1	245919603	245919765
	αPCEN168	chr1	245919939	245920098
	αPCEN168	chr1	245920244	245920405
	αPCEN168	chr1	245920411	245920573
	αPCEN168	chr1	245920579	245920740
	αPCEN168	chr1	245920746	245920908
	αPCEN168	chr1	245920914	245921075
	αPCEN168	chr1	245921249	245921411
	αPCEN168	chr1	245921417	245921579
	αPCEN168	chr1	245921756	245921915
	αPCEN168	chr1	245921922	245922069
	αPCEN168	chr1	245922076	245922239
	αPCEN168	chr1	245922247	245922406
	αPCEN168	chr1	245922413	245922575
	αPCEN168	chr1	245922581	245922742
	αPCEN168	chr1	245922748	245922910
	αPCEN168	chr1	245922916	245923077
	αPCEN168	chr1	245923083	245923245
	αPCEN168	chr1	245923251	245923412
	αPCEN168	chr1	245923418	245923580
	αPCEN168	chr1	245923586	245923748
	αPCEN168	chr1	245923754	245923916
	αPCEN168	chr1	245923922	245924081
	αPCEN168	chr1	245924093	245924253
	αPCEN168	chr1	245924259	245924420
	αPCEN168	chr1	245924426	245924588
	αPCEN168	chr1	245924594	245924756
	αPCEN168	chr1	245924762	245924924
	αPCEN168	chr1	245924930	245925089
	αPCEN168	chr1	245925099	245925260
	αPCEN168	chr1	245925267	245925415
	αPCEN168	chr1	245925421	245925584
	αPCEN168	chr1	245925590	245925751
	αPCEN168	chr1	245925758	245925920
	αPCEN168	chr1	245925926	245926087
	αPCEN168	chr1	245926261	245926422
	αPCEN168	chr1	245926428	245926590
	αPCEN168	chr1	245926596	245926757
	αPCEN168	chr1	245926763	245926925
	αPCEN168	chr1	245926931	245927093
	αPCEN168	chr1	245927099	245927261
	αPCEN168	chr1	245927267	245927428
	αPCEN168	chr1	245927434	245927596
	αPCEN168	chr1	245927602	245927763
	αPCEN168	chr1	245927937	245928099
	αPCEN168	chr1	245928273	245928434
	αPCEN168	chr1	245928440	245928602
	αPCEN168	chr1	245928608	245928769
	αPCEN168	chr1	245928776	245928938
	αPCEN168	chr1	245928944	245929105
	αPCEN168	chr1	245929111	245929273
	αPCEN168	chr1	245929279	245929438
	αPCEN168	chr1	245929450	245929610
	αPCEN168	chr1	245929619	245929777
	αPCEN168	chr1	245929783	245929945
	αPCEN168	chr1	245929951	245930112
	αPCEN168	chr1	245930119	245930281
	αPCEN168	chr1	245930287	245930448
	αPCEN168	chr1	245930454	245930616
	αPCEN168	chr1	245930622	245930781
	αPCEN168	chr1	245930959	245931120
	αPCEN168	chr1	245931126	245931288
	αPCEN168	chr1	245931294	245931456
	αPCEN168	chr1	245931462	245931624
	αPCEN168	chr1	245931799	245931960
	αPCEN168	chr1	245931967	245932115
	αPCEN168	chr1	245932121	245932284
	αPCEN168	chr1	245932290	245932451
	αPCEN168	chr1	245932458	245932620
	αPCEN168	chr1	245932626	245932787
	αPCEN168	chr1	245932793	245932955
	αPCEN168	chr1	245932961	245933122
	αPCEN168	chr1	245933128	245933289
	αPCEN168	chr1	245933295	245933456
	αPCEN168	chr1	245933462	245933624
	αPCEN168	chr1	245933630	245933792
	αPCEN168	chr1	245933798	245933960
	αPCEN168	chr1	245933966	245934127
	αPCEN168	chr1	245934133	245934294
	αPCEN168	chr1	245934300	245934461
	αPCEN168	chr1	245934468	245934629
	αPCEN168	chr1	245934635	245934796
	αPCEN168	chr1	245934937	245935098
	αPCEN168	chr1	245935105	245935267
	αPCEN168	chr1	245935273	245935435
	αPCEN168	chr1	245935443	245935602
	αPCEN168	chr1	245935608	245935770
	αPCEN168	chr1	245935776	245935938
	αPCEN168	chr1	245935944	245936106
	αPCEN168	chr1	245936112	245936274
	αPCEN168	chr1	245936280	245936439
	αPCEN168	chr1	245936449	245936610
	αPCEN168	chr1	245936617	245936765
	αPCEN168	chr1	245936771	245936934
	αPCEN168	chr1	245936940	245937101
	αPCEN168	chr1	245937108	245937270
	αPCEN168	chr1	245937276	245937437
	αPCEN168	chr1	245937443	245937605
	αPCEN168	chr1	245937611	245937772
	αPCEN168	chr1	245937778	245937940
	αPCEN168	chr1	245937946	245938108
	αPCEN168	chr1	245938114	245938275
	αPCEN168	chr1	245938282	245938444
	αPCEN168	chr1	245938450	245938611
	αPCEN168	chr1	245938617	245938779
	αPCEN168	chr1	245938785	245938947
	αPCEN168	chr1	245938953	245939115
	αPCEN168	chr1	245939121	245939283
	αPCEN168	chr1	245939289	245939451
	αPCEN168	chr1	245939457	245939619
	αPCEN168	chr1	245939625	245939787
	αPCEN168	chr1	245939793	245939956
	αPCEN168	chr1	245939962	245940123
	αPCEN168	chr1	245940130	245940292
	αPCEN168	chr1	245940298	245940459
	αPCEN168	chr1	245940465	245940627
	αPCEN168	chr1	245940633	245940794
	αPCEN168	chr1	245940800	245940962
	αPCEN168	chr1	245940968	245941131
	αPCEN168	chr1	245941137	245941298
	αPCEN168	chr1	245941305	245941467
	αPCEN168	chr1	245941473	245941634
	αPCEN168	chr1	245941640	245941802
	αPCEN168	chr1	245941808	245941969
	αPCEN168	chr1	245942143	245942293
	αPCEN168	chr1	245942299	245942461
	αPCEN168	chr1	245942467	245942629
	αPCEN168	chr1	245942635	245942797
	αPCEN168	chr1	245942803	245942965
	αPCEN168	chr1	245942971	245943133
	αPCEN168	chr1	245943307	245943469
	αPCEN168	chr1	245943475	245943637
	αPCEN168	chr1	245943643	245943792
	αPCEN168	chr1	245943798	245943960
	αPCEN168	chr1	245944134	245944297
	αPCEN168	chr1	245944303	245944465
	αPCEN168	chr1	245944471	245944632
	αPCEN168	chr1	245944638	245944800
	αPCEN168	chr1	245944806	245944968
	αPCEN168	chr1	245944974	245945135
	αPCEN168	chr1	245945141	245945302
	αPCEN168	chr1	245945445	245945607
	αPCEN168	chr1	245945613	245945775
	αPCEN168	chr1	245945781	245945942
	αPCEN168	chr1	245945949	245946097
	αPCEN168	chr1	245946103	245946265
	αPCEN168	chr1	245946271	245946425
	αPCEN168	chr1	245946432	245946594
	αPCEN168	chr1	245946600	245946761
	αPCEN168	chr1	245946767	245946929
	αPCEN168	chr1	245946935	245947096
	αPCEN168	chr1	245947102	245947265
	αPCEN168	chr1	245947271	245947433
	αPCEN168	chr1	245947439	245947601
	αPCEN168	chr1	245947607	245947769
	αPCEN168	chr1	245947775	245947937
	αPCEN168	chr1	245947943	245948104
	αPCEN168	chr1	245948110	245948272
	αPCEN168	chr1	245948278	245948440
	αPCEN168	chr1	245948446	245948607
	αPCEN168	chr1	245948614	245948776
	αPCEN168	chr1	245948782	245948944
	αPCEN168	chr1	245948950	245949111
	αPCEN168	chr1	245949118	245949277
	αPCEN168	chr1	245949285	245949447
	αPCEN168	chr1	245949453	245949616
	αPCEN168	chr1	245949622	245949784
	αPCEN168	chr1	245949790	245949951
	αPCEN168	chr1	245949954	245950120
	αPCEN168	chr1	245950126	245950287
	αPCEN168	chr1	245950294	245950455
	αPCEN168	chr1	245950461	245950622
	αPCEN168	chr1	245950628	245950792
	αPCEN168	chr1	245950798	245950959
	αPCEN168	chr1	245950965	245951127
	αPCEN168	chr1	245951301	245951462
	αPCEN168	chr1	245951469	245951630
	αPCEN168	chr1	245951638	245951798
	αPCEN168	chr1	245951804	245951966
	αPCEN168	chr1	245951974	245952133
	αPCEN168	chr1	245952140	245952302
	αPCEN168	chr1	245952308	245952470
	αPCEN168	chr1	245952476	245952639
	αPCEN168	chr1	245952648	245952807
	αPCEN168	chr1	245952980	245953142
	αPCEN168	chr1	245953148	245953309
	αPCEN168	chr1	245953316	245953477
	αPCEN168	chr1	245953483	245953645
	αPCEN168	chr1	245953651	245953812
	αPCEN168	chr1	245953818	245953979
	αPCEN168	chr1	245953986	245954146
	αPCEN168	chr1	245954153	245954315
	αPCEN168	chr1	245954321	245954482
	αPCEN168	chr1	245954488	245954651
	αPCEN168	chr1	245954657	245954819
	αPCEN168	chr1	245954825	245954987
	αPCEN168	chr1	245954993	245955155
	αPCEN168	chr1	245955161	245955323
	αPCEN168	chr1	245955329	245955491
	αPCEN168	chr1	245955497	245955657
	αPCEN168	chr1	245955665	245955828
	αPCEN168	chr1	245955837	245955996
	αPCEN168	chr1	245956002	245956163
	αPCEN168	chr1	245956170	245956332
	αPCEN168	chr1	245956338	245956499
	αPCEN168	chr1	245956506	245956667
	αPCEN168	chr1	245956673	245956835
	αPCEN168	chr1	245956841	245957003
	αPCEN168	chr1	245957009	245957170
	αPCEN168	chr1	245957177	245957337
	αPCEN168	chr1	245957344	245957506
	αPCEN168	chr1	245957679	245957842
	αPCEN168	chr1	245958352	245958514
	αPCEN168	chr1	245958520	245958681
	αPCEN168	chr1	245958687	245958849
	αPCEN168	chr1	245958855	245959016
	αPCEN168	chr1	245959023	245959185
	αPCEN168	chr1	245959191	245959353
	αPCEN168	chr1	245959359	245959521
	αPCEN168	chr1	245959694	245959856
	αPCEN168	chr1	245959862	245960024
	αPCEN168	chr1	245960032	245960191
	αPCEN168	chr1	245960197	245960359
	αPCEN168	chr1	245960365	245960527
	αPCEN168	chr1	245960535	245960694
	αPCEN168	chr1	245960700	245960861
	αPCEN168	chr1	245960867	245961029
	αPCEN168	chr1	245961035	245961197
	αPCEN168	chr1	245961203	245961364
	αPCEN168	chr1	245961370	245961532
	αPCEN168	chr1	245961538	245961700
	αPCEN168	chr1	245961708	245961867
	αPCEN168	chr1	245961873	245962034
	αPCEN168	chr1	245962040	245962203
	αPCEN168	chr1	245962209	245962371
	αPCEN168	chr1	245962377	245962537
	αPCEN168	chr1	245962543	245962705
	αPCEN168	chr1	245962711	245962873
	αPCEN168	chr1	245962879	245963040
	αPCEN168	chr1	245963047	245963209
	αPCEN168	chr1	245963215	245963376
	αPCEN168	chr1	245963383	245963543
	αPCEN168	chr1	245963551	245963713
	αPCEN168	chr1	245963719	245963881
	αPCEN168	chr1	245963887	245964049
	αPCEN168	chr1	245964057	245964216
	αPCEN168	chr1	245964222	245964383
	αPCEN168	chr1	245964389	245964552
	αPCEN168	chr1	245964558	245964720
	αPCEN168	chr1	245964726	245964886
	αPCEN168	chr1	245964892	245965054
	αPCEN168	chr1	245965060	245965222
	αPCEN168	chr1	245965228	245965389
	αPCEN168	chr1	245965396	245965558
	αPCEN168	chr1	245965564	245965725
	αPCEN168	chr1	245965732	245965892
	αPCEN168	chr1	245965900	245966061
	αPCEN168	chr1	245966068	245966229
	αPCEN168	chr1	245966235	245966396
	αPCEN168	chr1	245966402	245966565
	αPCEN168	chr1	245966571	245966733
	αPCEN168	chr1	245966739	245966900
	αPCEN168	chr1	245966906	245967068
	αPCEN168	chr1	245967074	245967236
	αPCEN168	chr1	245967242	245967403
	αPCEN168	chr1	245967410	245967572
	αPCEN168	chr1	245967578	245967739
	αPCEN168	chr1	245967746	245967908
	αPCEN168	chr1	245967914	245968075
	αPCEN168	chr1	245968082	245968243
	αPCEN168	chr1	245968249	245968411
	αPCEN168	chr1	245968417	245968579
	αPCEN168	chr1	245968585	245968746
	αPCEN168	chr1	245968752	245968914
	αPCEN168	chr1	245968920	245969082
	αPCEN168	chr1	245969088	245969250
	αPCEN168	chr1	245969256	245969417
	αPCEN168	chr1	245969423	245969586
	αPCEN168	chr1	245969592	245969756
	αPCEN168	chr1	245969761	245969923
	αPCEN168	chr1	245969929	245970091
	αPCEN168	chr1	245970097	245970257
	αPCEN168	chr1	245970264	245970426
	αPCEN168	chr1	245970432	245970593
	αPCEN168	chr1	245970600	245970763
	αPCEN168	chr1	245970769	245970930
	αPCEN168	chr1	245970937	245971097
	αPCEN168	chr1	245971103	245971265
	αPCEN168	chr1	245971271	245971432
	αPCEN168	chr1	245971438	245971600
	αPCEN168	chr1	245971606	245971768
	αPCEN168	chr1	245971776	245971935
	αPCEN168	chr1	245971941	245972102
	αPCEN168	chr1	245972108	245972271
	αPCEN168	chr1	245972277	245972439
	αPCEN168	chr1	245972445	245972605
	αPCEN168	chr1	245972611	245972773
	αPCEN168	chr1	245972779	245972941
	αPCEN168	chr1	245972947	245973108
	αPCEN168	chr1	245973115	245973277
	αPCEN168	chr1	245973283	245973445
	αPCEN168	chr1	245973451	245973612
	αPCEN168	chr1	245973619	245973781
	αPCEN168	chr1	245973787	245973948
	αPCEN168	chr1	245973955	245974117
	αPCEN168	chr1	245974123	245974284
	αPCEN168	chr1	245974291	245974452
	αPCEN168	chr1	245974458	245974620
	αPCEN168	chr1	245974626	245974788
	αPCEN168	chr1	245974794	245974955
	αPCEN168	chr1	245974961	245975123
	αPCEN168	chr1	245975129	245975291
	αPCEN168	chr1	245975297	245975459
	αPCEN168	chr1	245975632	245975795
	αPCEN168	chr1	245975801	245975965
	αPCEN168	chr1	245975970	245976132
	αPCEN168	chr1	245976138	245976300
	αPCEN168	chr1	245976306	245976466
	αPCEN168	chr1	245976473	245976635
	αPCEN168	chr1	245976641	245976802
	αPCEN168	chr1	245976809	245976972
	αPCEN168	chr1	245976978	245977139
	αPCEN168	chr1	245977146	245977306
	αPCEN168	chr1	245977312	245977474
	αPCEN168	chr1	245977480	245977643
	αPCEN168	chr1	245977649	245977811
	αPCEN168	chr1	245977817	245977976
	αPCEN168	chr1	245977984	245978146
	αPCEN168	chr1	245978152	245978314
	αPCEN168	chr1	245978320	245978482
	αPCEN168	chr1	245978488	245978650
	αPCEN168	chr1	245978656	245978819
	αPCEN168	chr1	245978825	245978987
	αPCEN168	chr1	245978993	245979154
	αPCEN168	chr1	245979163	245979321
	αPCEN168	chr1	245979328	245979490
	αPCEN168	chr1	245979496	245979657
	αPCEN168	chr1	245979664	245979824
	αPCEN168	chr1	245979830	245979992
	αPCEN168	chr1	245979998	245980159
	αPCEN168	chr1	245980165	245980327
	αPCEN168	chr1	245980333	245980495
	αPCEN168	chr1	245980501	245980663
	αPCEN168	chr1	245980669	245980830
	αPCEN168	chr1	245980837	245980999
	αPCEN168	chr1	245981005	245981167
	αPCEN168	chr1	245981173	245981335
	αPCEN168	chr1	245981341	245981503
	αPCEN168	chr1	245981509	245981671
	αPCEN168	chr1	245981677	245981840
	αPCEN168	chr1	245981846	245982008
	αPCEN168	chr1	245982014	245982175
	αPCEN168	chr1	245982181	245982343
	αPCEN168	chr1	245982349	245982511
	αPCEN168	chr1	245982517	245982679
	αPCEN168	chr1	245982685	245982847
	αPCEN168	chr1	245982853	245983016
	αPCEN168	chr1	245983022	245983184
	αPCEN168	chr1	245983190	245983352
	αPCEN168	chr1	245983358	245983520
	αPCEN168	chr1	245983526	245983688
	αPCEN168	chr1	245983694	245983856
	αPCEN168	chr1	245983862	245984024
	αPCEN168	chr1	245984030	245984193
	αPCEN168	chr1	245984199	245984361
	αPCEN168	chr1	245984367	245984528
	αPCEN168	chr1	245984534	245984696
	αPCEN168	chr1	245984702	245984864
	αPCEN168	chr1	245984870	245985032
	αPCEN168	chr1	245985038	245985200
	αPCEN168	chr1	245985206	245985369
	αPCEN168	chr1	245985375	245985537
	αPCEN168	chr1	245985543	245985705
	αPCEN168	chr1	245985713	245985871
	αPCEN168	chr1	245985878	245986040
	αPCEN168	chr1	245986046	245986207
	αPCEN168	chr1	245986214	245986374
	αPCEN168	chr1	245986380	245986542
	αPCEN168	chr1	245986548	245986710
	αPCEN168	chr1	245986716	245986878
	αPCEN168	chr1	245986884	245987045
	αPCEN168	chr1	245987052	245987214
	αPCEN168	chr1	245987220	245987381
	αPCEN168	chr1	245987388	245987550
	αPCEN168	chr1	245987556	245987718
	αPCEN168	chr1	245987724	245987886
	αPCEN168	chr1	245987892	245988054
	αPCEN168	chr1	245988060	245988221
	αPCEN168	chr1	245988227	245988388
	αPCEN168	chr1	245988395	245988558
	αPCEN168	chr1	245988564	245988725
	αPCEN168	chr1	245988732	245988892
	αPCEN168	chr1	245988898	245989060
	αPCEN168	chr1	245989066	245989228
	αPCEN168	chr1	245989234	245989396
	αPCEN168	chr1	245989402	245989563
	αPCEN168	chr1	245989570	245989732
	αPCEN168	chr1	245989738	245989899
	αPCEN168	chr1	245989906	245990068
	αPCEN168	chr1	245990074	245990236
	αPCEN168	chr1	245990242	245990405
	αPCEN168	chr1	245990413	245990573
	αPCEN168	chr1	245990579	245990741
	αPCEN168	chr1	245990747	245990909
	αPCEN168	chr1	245990915	245991077
	αPCEN168	chr1	245991083	245991246
	αPCEN168	chr1	245991252	245991414
	αPCEN168	chr1	245991420	245991582
	αPCEN168	chr1	245991588	245991751
	αPCEN168	chr1	245991757	245991919
	αPCEN168	chr1	245991925	245992088
	αPCEN168	chr1	245992093	245992254
	αPCEN168	chr1	245992261	245992423
	αPCEN168	chr1	245992429	245992590
	αPCEN168	chr1	245992597	245992757
	αPCEN168	chr1	245992763	245992925
	αPCEN168	chr1	245992931	245993093
	αPCEN168	chr1	245993099	245993261
	αPCEN168	chr1	245993267	245993428
	αPCEN168	chr1	245993435	245993597
	αPCEN168	chr1	245993603	245993764
	αPCEN168	chr1	245993771	245993932
	αPCEN168	chr1	245993938	245994099
	αPCEN168	chr1	245994107	245994268
	αPCEN168	chr1	245994442	245994605
	αPCEN168	chr1	245994611	245994772
	αPCEN168	chr1	245994779	245994941
	αPCEN168	chr1	245994947	245995108
	αPCEN168	chr1	245995114	245995276
	αPCEN168	chr1	245995282	245995444
	αPCEN168	chr1	245995450	245995611
	αPCEN168	chr1	245995618	245995780
	αPCEN168	chr1	245995786	245995948
	αPCEN168	chr1	245995954	245996117
	αPCEN168	chr1	245996123	245996285
	αPCEN168	chr1	245996291	245996453
	αPCEN168	chr1	245996459	245996621
	αPCEN168	chr1	245996627	245996789
	αPCEN168	chr1	245996795	245996958
	αPCEN168	chr1	245996964	245997126
	αPCEN168	chr1	245997132	245997294
	αPCEN168	chr1	245997300	245997462
	αPCEN168	chr1	245997468	245997631
	αPCEN168	chr1	245997637	245997799
	αPCEN168	chr1	245997805	245997966
	αPCEN168	chr1	245997973	245998135
	αPCEN168	chr1	245998141	245998303
	αPCEN168	chr1	245998309	245998472
	αPCEN168	chr1	245998478	245998641
	αPCEN168	chr1	245998647	245998809
	αPCEN168	chr1	245998815	245998976
	αPCEN168	chr1	245998982	245999143
	αPCEN168	chr1	245999150	245999311
	αPCEN168	chr1	245999318	245999480
	αPCEN168	chr1	245999486	245999648
	αPCEN168	chr1	245999654	245999816
	αPCEN168	chr1	245999822	245999984
	αPCEN168	chr1	245999990	246000153
	αPCEN168	chr1	246000159	246000321
	αPCEN168	chr1	246000327	246000489
	αPCEN168	chr1	246000495	246000657
	αPCEN168	chr1	246000663	246000825
	αPCEN168	chr1	246000831	246000994
	αPCEN168	chr1	246001000	246001162
	αPCEN168	chr1	246001168	246001330
	αPCEN168	chr1	246001336	246001498
	αPCEN168	chr1	246001504	246001667
	αPCEN168	chr1	246001673	246001835
	αPCEN168	chr1	246001841	246002002
	αPCEN168	chr1	246002009	246002171
	αPCEN168	chr1	246002177	246002339
	αPCEN168	chr1	246002345	246002508
	αPCEN168	chr1	246002514	246002677
	αPCEN168	chr1	246002683	246002845
	αPCEN168	chr1	246002851	246003012
	αPCEN168	chr1	246003018	246003179
	αPCEN168	chr1	246003186	246003347
	αPCEN168	chr1	246003354	246003516
	αPCEN168	chr1	246003522	246003684
	αPCEN168	chr1	246003690	246003852
	αPCEN168	chr1	246003858	246004020
	αPCEN168	chr1	246004026	246004188
	αPCEN168	chr1	246004195	246004357
	αPCEN168	chr1	246004363	246004525
	αPCEN168	chr1	246004531	246004692
	αPCEN168	chr1	246004699	246004861
	αPCEN168	chr1	246004867	246005029
	αPCEN168	chr1	246005035	246005197
	αPCEN168	chr1	246005203	246005365
	αPCEN168	chr1	246005371	246005532
	αPCEN168	chr1	246005539	246005701
	αPCEN168	chr1	246005707	246005869
	αPCEN168	chr1	246005875	246006036
	αPCEN168	chr1	246006043	246006205
	αPCEN168	chr1	246006211	246006373
	αPCEN168	chr1	246006716	246006878
	αPCEN168	chr1	246006884	246007045
	αPCEN168	chr1	246007051	246007212
	αPCEN168	chr1	246007219	246007380
	αPCEN168	chr1	246007555	246007717
	αPCEN168	chr1	246007891	246008053
	αPCEN168	chr1	246008059	246008222
	αPCEN168	chr1	246008228	246008390
	αPCEN168	chr1	246008396	246008558
	αPCEN168	chr1	246008564	246008725
	αPCEN168	chr1	246008732	246008894
	αPCEN168	chr1	246008902	246009062
	αPCEN168	chr1	246009068	246009230
	αPCEN168	chr1	246009236	246009398
	αPCEN168	chr1	246010076	246010238
	αPCEN168	chr1	246010244	246010407
	αPCEN168	chr1	246010413	246010575
	αPCEN168	chr1	246010581	246010743
	αPCEN168	chr1	246010749	246010910
	αPCEN168	chr1	246010917	246011079
	αPCEN168	chr1	246011085	246011247
	αPCEN168	chr1	246011253	246011415
	αPCEN168	chr1	246011421	246011583
	αPCEN168	chr1	246011589	246011751
	αPCEN168	chr1	246011757	246011920
	αPCEN168	chr1	246011926	246012088
	αPCEN168	chr1	246012094	246012255
	αPCEN168	chr1	246012261	246012422
	αPCEN168	chr1	246012429	246012590
	αPCEN168	chr1	246012597	246012759
	αPCEN168	chr1	246012765	246012927
	αPCEN168	chr1	246012933	246013095
	αPCEN168	chr1	246013101	246013263
	αPCEN168	chr1	246013269	246013432
	αPCEN168	chr1	246013438	246013600
	αPCEN168	chr1	246013606	246013768
	αPCEN168	chr1	246013774	246013936
	αPCEN168	chr1	246013942	246014104
	αPCEN168	chr1	246014110	246014272
	αPCEN168	chr1	246014278	246014439
	αPCEN168	chr1	246014446	246014608
	αPCEN168	chr1	246014614	246014776
	αPCEN168	chr1	246014782	246014943
	αPCEN168	chr1	246014949	246015110
	αPCEN168	chr1	246015117	246015278
	αPCEN168	chr1	246015285	246015447
	αPCEN168	chr1	246015453	246015615
	αPCEN168	chr1	246015621	246015783
	αPCEN168	chr1	246015789	246015951
	αPCEN168	chr1	246015957	246016120
	αPCEN168	chr1	246016126	246016288
	αPCEN168	chr1	246016294	246016456
	αPCEN168	chr1	246016462	246016624
	αPCEN168	chr1	246016630	246016791
	αPCEN168	chr1	246016798	246016960
	αPCEN168	chr1	246016966	246017127
	αPCEN168	chr1	246017134	246017295
	αPCEN168	chr1	246017301	246017464
	αPCEN168	chr1	246017470	246017631
	αPCEN168	chr1	246017638	246017800
	αPCEN168	chr1	246017806	246017968
	αPCEN168	chr1	246017974	246018137
	αPCEN168	chr1	246018143	246018306
	αPCEN168	chr1	246018312	246018474
	αPCEN168	chr1	246018480	246018642
	αPCEN168	chr1	246018648	246018811
	αPCEN168	chr1	246018817	246018979
	αPCEN168	chr1	246018985	246019147
	αPCEN168	chr1	246019153	246019314
	αPCEN168	chr1	246019320	246019481
	αPCEN168	chr1	246019488	246019649
	αPCEN168	chr1	246019656	246019818
	αPCEN168	chr1	246019824	246019986
	αPCEN168	chr1	246019992	246020154
	αPCEN168	chr1	246020160	246020322
	αPCEN168	chr1	246020328	246020491
	αPCEN168	chr1	246020497	246020659
	αPCEN168	chr1	246020665	246020827
	αPCEN168	chr1	246020833	246020995
	αPCEN168	chr1	246021001	246021162
	αPCEN168	chr1	246021169	246021331
	αPCEN168	chr1	246021505	246021666
	αPCEN168	chr1	246021672	246021835
	αPCEN168	chr1	246021841	246022002
	αPCEN168	chr1	246022009	246022171
	αPCEN168	chr1	246022177	246022339
	αPCEN168	chr1	246022345	246022508
	αPCEN168	chr1	246022514	246022677
	αPCEN168	chr1	246022683	246022845
	αPCEN168	chr1	246022851	246023013
	αPCEN168	chr1	246023019	246023182
	αPCEN168	chr1	246023188	246023350
	αPCEN168	chr1	246023356	246023518
	αPCEN168	chr1	246023524	246023686
	αPCEN168	chr1	246023692	246023854
	αPCEN168	chr1	246023860	246024023
	αPCEN168	chr1	246024029	246024191
	αPCEN168	chr1	246024197	246024359
	αPCEN168	chr1	246024365	246024527
	αPCEN168	chr1	246024533	246024695
	αPCEN168	chr1	246024702	246024863
	αPCEN168	chr1	246024869	246025031
	αPCEN168	chr1	246025037	246025199
	αPCEN168	chr1	246025205	246025367
	αPCEN168	chr1	246025373	246025533
	αPCEN168	chr1	246025539	246025701
	αPCEN168	chr1	246025707	246025869
	αPCEN168	chr1	246025875	246026036
	αPCEN168	chr1	246026043	246026198
	αPCEN168	chr1	246026210	246026372
	αPCEN168	chr1	246026378	246026540
	αPCEN168	chr1	246026546	246026708
	αPCEN168	chr1	246026714	246026876
	αPCEN168	chr1	246026882	246027044
	αPCEN168	chr1	246027051	246027205
	αPCEN168	chr1	246027211	246027373
	αPCEN168	chr1	246027379	246027541
	αPCEN168	chr1	246027547	246027709
	αPCEN168	chr1	246027715	246027877
	αPCEN168	chr1	246028050	246028212
	αPCEN168	chr1	246028218	246028379
	αPCEN168	chr1	246028386	246028548
	αPCEN168	chr1	246028554	246028716
	αPCEN168	chr1	246028722	246028884
	αPCEN168	chr1	246028890	246029052
	αPCEN168	chr1	246029058	246029220
	αPCEN168	chr1	246029226	246029388
	αPCEN168	chr1	246029395	246029549
	αPCEN168	chr1	246029555	246029717
	αPCEN168	chr1	246029723	246029885
	αPCEN168	chr1	246029891	246030053
	αPCEN168	chr1	246030059	246030221
	αPCEN168	chr1	246030227	246030382
	αPCEN168	chr1	246030394	246030556
	αPCEN168	chr1	246030562	246030723
	αPCEN168	chr1	246030730	246030892
	αPCEN168	chr1	246030898	246031060
	αPCEN168	chr1	246031066	246031227
	αPCEN168	chr1	246031233	246031395
	αPCEN168	chr1	246031401	246031563
	αPCEN168	chr1	246031569	246031732
	αPCEN168	chr1	246031738	246031900
	αPCEN168	chr1	246031906	246032066
	αPCEN168	chr1	246032073	246032234
	αPCEN168	chr1	246032240	246032403
	αPCEN168	chr1	246032409	246032571
	αPCEN168	chr1	246032577	246032739
	αPCEN168	chr1	246032745	246032906
	αPCEN168	chr1	246032913	246033074
	αPCEN168	chr1	246033080	246033243
	αPCEN168	chr1	246033249	246033411
	αPCEN168	chr1	246033417	246033579
	αPCEN168	chr1	246033585	246033747
	αPCEN168	chr1	246034089	246034251
	αPCEN168	chr1	246034257	246034420
	αPCEN168	chr1	246035601	246035763
	αPCEN168	chr1	246035769	246035931
	αPCEN168	chr1	246035938	246036099
	αPCEN168	chr1	246036105	246036267
	αPCEN168	chr1	246036273	246036435
	αPCEN168	chr1	246036441	246036602
	αPCEN168	chr1	246036608	246036769
	αPCEN168	chr1	246036775	246036937
	αPCEN168	chr1	246036943	246037104
	αPCEN168	chr1	246037111	246037273
	αPCEN168	chr1	246037279	246037441
	αPCEN168	chr1	246037447	246037608
	αPCEN168	chr1	246037614	246037776
	αPCEN168	chr1	246037782	246037944
	αPCEN168	chr1	246037950	246038113
	αPCEN168	chr1	246038119	246038281
	αPCEN168	chr1	246038287	246038447
	αPCEN168	chr1	246038454	246038615
	αPCEN168	chr1	246038621	246038784
	αPCEN168	chr1	246038790	246038952
	αPCEN168	chr1	246038958	246039120
	αPCEN168	chr1	246039126	246039287
	αPCEN168	chr1	246039294	246039455
	αPCEN168	chr1	246039461	246039624
	αPCEN168	chr1	246039630	246039792
	αPCEN168	chr1	246039798	246039960
	αPCEN168	chr1	246039966	246040128
	αPCEN168	chr1	246040134	246040296
	αPCEN168	chr1	246040302	246040464
	αPCEN168	chr1	246040470	246040632
	αPCEN168	chr1	246040638	246040801
	αPCEN168	chr1	246040807	246040969
	αPCEN168	chr1	246040975	246041137
	αPCEN168	chr1	246041143	246041304
	αPCEN168	chr1	246041311	246041472
	αPCEN168	chr1	246041478	246041641
	αPCEN168	chr1	246041647	246041808
	αPCEN168	chr1	246041815	246041977
	αPCEN168	chr1	246041983	246042145
	αPCEN168	chr1	246042319	246042481
	αPCEN168	chr1	246042655	246042816
	αPCEN168	chr1	246042990	246043153
	αPCEN168	chr1	246043159	246043320
	αPCEN168	chr1	246043327	246043489
	αPCEN168	chr1	246043495	246043657
	αPCEN168	chr1	246043662	246043824
	αPCEN168	chr1	246043830	246043992
	αPCEN168	chr1	246043998	246044161
	αPCEN168	chr1	246044167	246044329
	αPCEN168	chr1	246044335	246044498
	αPCEN168	chr1	246044504	246044667
	αPCEN168	chr1	246044673	246044833
	αPCEN168	chr1	246044839	246044997
	αPCEN168	chr1	246045007	246045168
	αPCEN168	chr1	246045175	246045337
	αPCEN168	chr1	246045343	246045504
	αPCEN168	chr1	246045511	246045672
	αPCEN168	chr1	246045678	246045841
	αPCEN168	chr1	246046015	246046176
	αPCEN168	chr1	246046182	246046343
	αPCEN168	chr1	246046350	246046511
	αPCEN168	chr1	246046518	246046679
	αPCEN168	chr1	246046685	246046846
	αPCEN168	chr1	246046853	246047014
	αPCEN168	chr1	246047021	246047182
	αPCEN168	chr1	246047188	246047349
	αPCEN168	chr1	246047356	246047518
	αPCEN168	chr1	246047524	246047686
	αPCEN168	chr1	246047860	246048022
	αPCEN168	chr1	246048028	246048190
	αPCEN168	chr1	246048196	246048359
	αPCEN168	chr1	246048365	246048527
	αPCEN168	chr1	246048533	246048694
	αPCEN168	chr1	246048701	246048862
	αPCEN168	chr1	246048868	246049028
	αPCEN168	chr1	246049035	246049196
	αPCEN168	chr1	246049203	246049365
	αPCEN168	chr1	246049371	246049533
	αPCEN168	chr1	246049539	246049701
	αPCEN168	chr1	246049707	246049869
	αPCEN168	chr1	246049875	246050037
	αPCEN168	chr1	246050211	246050373
	αPCEN168	chr1	246050547	246050710
	αPCEN168	chr1	246050716	246050878
	αPCEN168	chr1	246050884	246051045
	αPCEN168	chr1	246051052	246051213
	αPCEN168	chr1	246051219	246051380
	αPCEN168	chr1	246051387	246051547
	αPCEN168	chr1	246051555	246051717
	αPCEN168	chr1	246051723	246051884
	αPCEN168	chr1	246051891	246052053
	αPCEN168	chr1	246052059	246052220
	αPCEN168	chr1	246052227	246052388
	αPCEN168	chr1	246052394	246052555
	αPCEN168	chr1	246052562	246052723
	αPCEN168	chr1	246052730	246052892
	αPCEN168	chr1	246052898	246053060
	αPCEN168	chr1	246053066	246053228
	αPCEN168	chr1	246053234	246053397
	αPCEN168	chr1	246053403	246053565
	αPCEN168	chr1	246053571	246053733
	αPCEN168	chr1	246053739	246053900
	αPCEN168	chr1	246053906	246054067
	αPCEN168	chr1	246054074	246054236
	αPCEN168	chr1	246054242	246054405
	αPCEN168	chr1	246054411	246054573
[truncated: 172,673 more rows]
