# Supplementary material for: The centromere landscapes of four karyotypically diverse Papaver species provide insights into chromosome evolution and speciation
Source: Cell Genom. 2024 Jul 30;4(8):100626. doi: 10.1016/j.xgen.2024.100626 (PMC11406182; doi:10.1016/j.xgen.2024.100626)
Supplement: Table S13. Transposons around breakpoints of syntenic chromosome pairs in Figures S21 and S22, related to Figure 3 [file mmc11.xlsx]

## Sheet: Sheet1
Table S13. Transposons around breakpoints of syntenic chromosome pairs in Figures S21 and S22, related to Figure 3.
Transposons around P.setigerum chr2 left breakpoint of sequence B (Figure S21)					Transposons around P.setigerum chr2 right breakpoint of sequence B (Figure S21)					Transposons around P.somniferum chr11 left breakpoint of sequence A (Figure S22)					Transposons around P.somniferum chr11 right breakpoint of sequence A (Figure S22)
Chromosome	Strat	End	Type		Chromosome	Strat	End	Type		Chromosome	Strat	End	Type		Chromosome	Strat	End	Type
chr2	68531329	68531857	LTR/Gypsy		chr2	83309940	83310318	LTR/Gypsy		chr11	140078390	140078735	LTR/Gypsy		chr11	144160810	144161155	LTR/Gypsy
chr2	68531858	68533320	LTR/unknown		chr2	83310391	83311752	LTR/unknown		chr11	140078727	140079072	LTR/Gypsy		chr11	144161147	144161493	LTR/Gypsy
chr2	68533342	68534448	LTR/unknown		chr2	83311384	83312186	LTR/Copia		chr11	140079064	140079410	LTR/Gypsy		chr11	144161485	144161829	LTR/Gypsy
chr2	68534449	68534712	LTR/unknown		chr2	83312530	83314279	LTR/unknown		chr11	140079776	140080120	LTR/Gypsy		chr11	144162194	144162540	LTR/Gypsy
chr2	68534713	68535312	LTR/unknown		chr2	83314288	83314362	LTR/Copia		chr11	140080112	140080458	LTR/Gypsy		chr11	144162532	144162877	LTR/Gypsy
chr2	68534962	68536351	LTR/unknown		chr2	83314363	83314735	LTR/unknown		chr11	140080450	140080796	LTR/Gypsy		chr11	144162869	144163214	LTR/Gypsy
chr2	68536284	68536326	LTR/unknown		chr2	83314736	83317331	LTR/unknown		chr11	140080788	140081134	LTR/Gypsy		chr11	144163206	144163550	LTR/Gypsy
chr2	68536327	68539407	LTR/unknown		chr2	83315010	83318191	LTR/Gypsy		chr11	140081126	140081457	LTR/Gypsy		chr11	144163542	144163887	LTR/Gypsy
chr2	68539406	68540368	LTR/Gypsy		chr2	83318195	83325799	LTR/Gypsy		chr11	140081449	140081774	LTR/Gypsy		chr11	144163898	144164223	LTR/Gypsy
chr2	68539662	68540447	LTR/unknown		chr2	83319489	83321014	LTR%2FGypsy		chr11	140081785	140082130	LTR/Gypsy		chr11	144164215	144164546	LTR/Gypsy
chr2	68539836	68540557	LTR/unknown		chr2	83321143	83321294	LTR%2FGypsy		chr11	140082122	140082466	LTR/Gypsy		chr11	144164538	144164884	LTR/Gypsy
chr2	68540558	68541073	LTR/unknown		chr2	83321347	83322094	LTR%2FGypsy		chr11	140082458	140082803	LTR/Gypsy		chr11	144164876	144165222	LTR/Gypsy
chr2	68541074	68542039	LTR/Gypsy		chr2	83322154	83322800	LTR%2FGypsy		chr11	140082795	140083140	LTR/Gypsy		chr11	144165214	144165560	LTR/Gypsy
chr2	68541074	68541089	LTR/unknown		chr2	83322911	83322995	LTR%2FGypsy		chr11	140083132	140083478	LTR/Gypsy		chr11	144165571	144165896	LTR/Gypsy
chr2	68542175	68542449	LTR/unknown		chr2	83323046	83351557	LTR%2FGypsy		chr11	140083843	140084188	LTR/Gypsy		chr11	144165888	144166234	LTR/Gypsy
chr2	68542577	68544126	LTR/unknown		chr2	83325836	83326605	LTR/Gypsy		chr11	140084180	140084525	LTR/Gypsy		chr11	144166226	144166571	LTR/Gypsy
chr2	68544152	68544330	LTR/unknown		chr2	83326606	83327043	LTR/unknown		chr11	140084517	140084863	LTR/Gypsy		chr11	144166563	144166908	LTR/Gypsy
chr2	68544182	68544658	Unknown		chr2	83327044	83327583	LTR/Gypsy		chr11	140084855	140085201	LTR/Gypsy		chr11	144166900	144167246	LTR/Gypsy
chr2	68544842	68544984	Unknown		chr2	83327187	83329669	LTR/unknown		chr11	140085193	140085538	LTR/Gypsy		chr11	144167238	144167584	LTR/Gypsy
chr2	68545553	68545624	LTR/Copia		chr2	83327692	83331351	LTR/Gypsy		chr11	140085530	140085875	LTR/Gypsy		chr11	144167595	144167920	LTR/Gypsy
chr2	68545698	68547370	LTR%2FCopia		chr2	83329516	83331723	LTR/Gypsy		chr11	140085867	140086213	LTR/Gypsy		chr11	144167912	144168243	LTR/Gypsy
chr2	68547406	68548278	LTR/Copia		chr2	83331456	83331908	LTR/Gypsy		chr11	140086205	140086530	LTR/Gypsy		chr11	144168235	144168581	LTR/Gypsy
chr2	68547448	68548046	LTR%2FCopia		chr2	83331732	83332419	LTR/Gypsy		chr11	140086541	140086887	LTR/Gypsy		chr11	144168573	144168919	LTR/Gypsy
chr2	68548827	68548958	Unknown		chr2	83332420	83332793	LTR/Gypsy		chr11	140086879	140087225	LTR/Gypsy		chr11	144168933	144169255	LTR/Gypsy
chr2	68549579	68549686	Unknown		chr2	83332794	83335785	LTR/Gypsy		chr11	140087217	140087563	LTR/Gypsy		chr11	144169332	144170289	LTR/unknown
chr2	68550616	68550983	LINE%2FL1		chr2	83334689	83336496	LTR/unknown		chr11	140087555	140087886	LTR/Gypsy		chr11	144171361	144172238	LINE%2FL1
chr2	68553107	68554466	DNA%2FPIF-Harbinger		chr2	83336539	83336595	LTR/unknown		chr11	140087878	140088223	LTR/Gypsy		chr11	144172309	144174282	LINE%2FL1
chr2	68554519	68554623	LINE%2FRTE-BovB		chr2	83336577	83337120	LTR/Gypsy		chr11	140088215	140088561	LTR/Gypsy		chr11	144174574	144175289	LINE%2FL1
chr2	68555030	68555134	Unknown		chr2	83337088	83337137	LTR/unknown		chr11	140088553	140088898	LTR/Gypsy		chr11	144175382	144175454	LINE%2FL1
chr2	68555100	68555214	LTR/Gypsy		chr2	83337138	83337386	LTR/Gypsy		chr11	140088890	140089235	LTR/Gypsy		chr11	144175385	144175654	LTR/Copia
chr2	68555211	68555710	LTR%2FGypsy		chr2	83337138	83337377	LTR/unknown		chr11	140089227	140089573	LTR/Gypsy		chr11	144175506	144175651	LINE%2FL1
chr2	68555215	68557057	LTR/unknown		chr2	83337378	83337519	LTR/Gypsy		chr11	140089565	140089890	LTR/Gypsy		chr11	144190459	144191171	LINE%2FL1
chr2	68555986	68559100	LTR%2FGypsy		chr2	83337520	83339013	LTR/unknown		chr11	140089901	140090247	LTR/Gypsy		chr11	144190459	144191172	LTR/unknown
chr2	68556953	68557016	Simple_repeat		chr2	83339014	83339341	LTR/Gypsy		chr11	140090239	140090585	LTR/Gypsy
chr2	68557066	68557222	LTR/Gypsy		chr2	83339343	83340813	LTR/Gypsy		chr11	140090577	140090922	LTR/Gypsy
chr2	68557944	68560291	LTR/unknown		chr2	83340816	83342744	LTR/Gypsy		chr11	140090914	140091259	LTR/Gypsy
chr2	68559344	68560291	LTR%2FGypsy		chr2	83342745	83345868	LTR/unknown		chr11	140091251	140091520	LTR/Gypsy
chr2	68560289	68564782	LTR/Gypsy		chr2	83345874	83347571	LTR/unknown
chr2	68560635	68561141	LTR%2FGypsy		chr2	83347941	83348015	LTR/unknown
chr2	68561207	68561298	LTR%2FGypsy		chr2	83348016	83349944	LTR/Gypsy
chr2	68561359	68561915	LTR%2FGypsy		chr2	83349946	83350692	LTR/Gypsy
chr2	68561977	68563282	LTR%2FGypsy		chr2	83350693	83350799	LTR/Copia
chr2	68563443	68564572	LTR%2FGypsy		chr2	83350866	83351469	LTR/Gypsy
chr2	68564638	68564795	LTR%2FGypsy		chr2	83351600	83351748	Unknown
chr2	68565180	68565610	LTR%2FGypsy		chr2	83352571	83352683	LTR%2FGypsy
chr2	68565510	68565626	Simple_repeat		chr2	83352749	83354783	LTR%2FCopia
chr2	68566314	68568787	LTR%2FCopia		chr2	83352930	83353171	LTR/Gypsy
chr2	68566314	68566786	LTR/unknown		chr2	83353277	83354534	LTR/unknown
chr2	68566805	68567827	LTR/unknown		chr2	83356641	83370493	LTR%2FGypsy
chr2	68567825	68568023	LTR/Copia		chr2	83356892	83358850	LTR/Gypsy
chr2	68568024	68568788	LTR/unknown		chr2	83358845	83359122	LTR/Gypsy
chr2	68568867	68571600	LTR%2FCassandra		chr2	83358851	83358946	LTR/unknown
chr2	68568867	68569986	LTR/unknown		chr2	83359123	83359910	LTR/unknown
chr2	68569987	68571127	LTR/unknown		chr2	83359911	83365604	LTR/Gypsy
chr2	68571130	68571344	LTR/unknown		chr2	83365605	83366040	LTR/Gypsy
chr2	68571511	68571741	LTR/unknown		chr2	83366041	83370128	LTR/Gypsy
chr2	68571736	68573518	LTR%2FCopia		chr2	83370138	83370406	LTR/unknown
chr2	68571736	68572622	LTR/unknown		chr2	83371500	83371621	LTR%2FGypsy
chr2	68572623	68573518	LTR/unknown		chr2	83371675	83376386	LTR%2FCopia
chr2	68573925	68575107	DNA%2FPIF-Harbinger		chr2	83371794	83372119	LTR/unknown
chr2	68575191	68575303	LTR%2FGypsy		chr2	83373657	83375668	LTR/unknown
chr2	68579736	68579797	Simple_repeat		chr2	83375670	83376386	LTR/Copia
chr2	68579736	68579797	Simple_repeat		chr2	83376450	83378233	LTR%2FCopia
chr2	68581392	68581443	LTR%2FCopia		chr2	83376450	83377062	LTR/Copia
chr2	68581531	68581745	DNA%2FTcMar-Stowaway		chr2	83378234	83382371	LTR%2FCopia
chr2	68584572	68585135	DNA%2FPIF-Harbinger		chr2	83378753	83381591	LTR/Copia
chr2	68585364	68585736	LTR%2FGypsy		chr2	83381594	83382136	LTR/unknown
chr2	68586069	68587233	LTR%2FGypsy		chr2	83382878	83383058	Unknown
chr2	68587017	68589515	LTR/Gypsy		chr2	83383210	83383329	LTR%2FGypsy
chr2	68587284	68587408	LTR%2FCopia		chr2	83383383	83383459	Simple_repeat
chr2	68587459	68590427	LTR%2FCopia		chr2	83383387	83383439	Simple_repeat
chr2	68589551	68590638	LTR/Gypsy		chr2	83383462	83383658	Unknown
chr2	68590502	68590882	DNA%2FPIF-Harbinger		chr2	83384262	83384853	Unknown
chr2	68591094	68593679	LTR%2FCopia		chr2	83384904	83384958	DNA%2FhAT-Ac
chr2	68591199	68591807	LTR/unknown		chr2	83385011	83385685	LTR%2FGypsy
chr2	68591808	68593259	LTR/Copia		chr2	83386277	83386457	Unknown
chr2	68593970	68594166	Unknown		chr2	83386513	83390871	LTR%2FCopia
chr2	68594651	68598117	LTR%2FCopia		chr2	83386701	83388928	LTR/unknown
chr2	68594896	68595841	LTR/unknown		chr2	83389640	83390914	LTR/unknown
chr2	68595051	68597623	LTR/Copia		chr2	83390917	83391562	LTR/Copia
chr2	68598638	68603510	Unknown		chr2	83390953	83396687	LTR%2FCopia
chr2	68598638	68600346	LTR/unknown		chr2	83390995	83391563	LTR/unknown
chr2	68600347	68601113	LTR/unknown		chr2	83391564	83391794	LTR/unknown
chr2	68601086	68602241	LTR/unknown		chr2	83391759	83392626	LTR/Copia
chr2	68602250	68602315	LTR/unknown		chr2	83392436	83393238	LTR/Copia
chr2	68602316	68607236	LTR/Gypsy		chr2	83392627	83392737	LTR/Gypsy
chr2	68603561	68605097	LTR%2FGypsy		chr2	83392738	83393659	LTR/unknown
chr2	68605219	68605412	LTR%2FGypsy		chr2	83393660	83394909	LTR/Copia
chr2	68606245	68606870	LTR%2FGypsy		chr2	83394349	83394417	Simple_repeat
chr2	68607005	68607259	LTR%2FGypsy		chr2	83394905	83395216	LTR/Copia
chr2	68607310	68612875	Unknown		chr2	83394958	83395068	LTR/Gypsy
chr2	68607328	68608856	LTR/unknown		chr2	83395069	83395952	LTR/Copia
chr2	68608857	68608888	LTR/Gypsy		chr2	83395927	83396282	LTR/unknown
chr2	68608949	68609011	LTR/Gypsy		chr2	83396119	83396722	LTR/Copia
chr2	68609012	68609078	LTR/unknown		chr2	83396267	83396839	LTR/unknown
chr2	68609245	68609342	LTR/unknown		chr2	83396417	83398565	LTR/unknown
chr2	68609313	68609406	LTR/unknown		chr2	83396768	83418037	LTR%2FCopia
chr2	68609417	68609516	LTR/unknown		chr2	83398566	83401709	LTR/Copia
chr2	68609496	68609585	LTR/unknown		chr2	83401414	83401524	LTR/Gypsy
chr2	68609553	68609758	LTR/unknown		chr2	83401525	83402446	LTR/Copia
chr2	68609774	68610010	LTR/unknown		chr2	83402421	83402776	LTR/unknown
chr2	68609974	68610158	Simple_repeat		chr2	83402613	83403198	LTR/Copia
chr2	68610017	68610115	LTR/unknown		chr2	83402761	83403311	LTR/unknown
chr2	68610086	68611059	LTR/unknown		chr2	83402926	83404400	LTR/unknown
chr2	68611039	68611630	LTR/unknown		chr2	83404398	83406656	LTR/unknown
chr2	68611601	68612756	LTR/unknown		chr2	83406658	83409121	LTR/Copia
chr2	68612902	68613874	LTR/Gypsy		chr2	83409122	83409279	LTR/unknown
chr2	68613125	68614062	Unknown		chr2	83409280	83410420	LTR/unknown
chr2	68614479	68616000	LTR%2FGypsy		chr2	83410387	83410420	LTR/Copia
chr2	68614481	68616001	LTR/Gypsy		chr2	83410421	83411253	LTR/unknown
chr2	68616835	68617008	Unknown		chr2	83411260	83412160	LTR/unknown
chr2	68620324	68620382	DNA%2FhAT-hATm		chr2	83411329	83412260	LTR/unknown
chr2	68620439	68620634	Unknown		chr2	83412217	83412277	LTR/unknown
chr2	68620994	68621131	LTR/unknown		chr2	83412280	83412357	LTR/Copia
chr2	68621001	68622455	Unknown		chr2	83412358	83412915	LTR/unknown
chr2	68621013	68622515	LTR/Gypsy		chr2	83412741	83413084	LTR/unknown
chr2	68622516	68624324	LTR/unknown		chr2	83413078	83413936	LTR/Copia
chr2	68622519	68623041	LTR%2FGypsy		chr2	83413750	83414548	LTR/Copia
chr2	68623095	68623405	LTR%2FGypsy		chr2	83413937	83414047	LTR/Gypsy
chr2	68623456	68623584	LTR%2FGypsy		chr2	83414048	83416834	LTR/unknown
chr2	68623635	68628746	Unknown		chr2	83416835	83417201	LTR/Copia
chr2	68624325	68624535	LTR/Gypsy		chr2	83417202	83417561	LTR/unknown
chr2	68624536	68626852	LTR/Gypsy		chr2	83417550	83417815	LTR/Copia
chr2	68626853	68626965	LTR/unknown		chr2	83417563	83417848	LTR/unknown
chr2	68629102	68635801	Unknown		chr2	83417970	83418177	LTR/unknown
chr2	68629535	68630026	LTR/Gypsy		chr2	83418082	83419728	Unknown
chr2	68630083	68632166	LTR/Gypsy		chr2	83418627	83418892	LTR/Copia
chr2	68633384	68635044	LTR/unknown		chr2	83418893	83419252	LTR/unknown
chr2	68635233	68635417	Simple_repeat		chr2	83419241	83419539	LTR/Copia
chr2	68635862	68635932	tRNA		chr2	83419661	83419865	LTR/unknown
chr2	68636034	68636543	SINE?		chr2	83419773	83421415	Unknown
chr2	68636636	68636696	Simple_repeat		chr2	83420315	83420579	LTR/Copia
chr2	68636636	68636696	Simple_repeat		chr2	83420580	83420939	LTR/unknown
chr2	68636880	68636946	Simple_repeat		chr2	83420928	83421226	LTR/Copia
chr2	68636880	68636946	Simple_repeat		chr2	83421332	83421552	LTR/unknown
chr2	68637278	68637378	Simple_repeat		chr2	83421460	83423099	Unknown
chr2	68637280	68637378	Simple_repeat		chr2	83421998	83422263	LTR/Copia
chr2	68637579	68638143	LTR/unknown		chr2	83422264	83422623	LTR/unknown
chr2	68637591	68638137	LTR%2FCopia		chr2	83422612	83422877	LTR/Copia
chr2	68638335	68638833	LTR%2FCopia		chr2	83422625	83422916	LTR/unknown
chr2	68638927	68638986	Simple_repeat		chr2	83423032	83423236	LTR/unknown
chr2	68638927	68638986	Simple_repeat		chr2	83423144	83424786	Unknown
chr2	68639799	68639877	Simple_repeat		chr2	83423686	83423950	LTR/Copia
chr2	68639799	68639877	Simple_repeat		chr2	83423951	83424310	LTR/unknown
chr2	68640343	68640659	DNA%2FhAT-Ac		chr2	83424299	83424597	LTR/Copia
chr2	68641258	68644248	LTR%2FGypsy		chr2	83424703	83424923	LTR/unknown
chr2	68641783	68645022	LTR/unknown		chr2	83424831	83426474	Unknown
chr2	68644353	68645516	LTR%2FGypsy		chr2	83425373	83425638	LTR/Copia
chr2	68645023	68646835	LTR/Gypsy		chr2	83425639	83425998	LTR/unknown
chr2	68645567	68645725	LTR%2FGypsy		chr2	83425987	83426285	LTR/Copia
chr2	68645776	68646003	LTR%2FGypsy		chr2	83426407	83426611	LTR/unknown
chr2	68646060	68646689	LTR%2FGypsy		chr2	83426519	83428161	Unknown
chr2	68646841	68654854	LTR%2FGypsy		chr2	83427061	83427325	LTR/Copia
chr2	68646841	68650453	LTR/Gypsy		chr2	83427326	83427685	LTR/unknown
chr2	68650445	68650755	LTR/Gypsy		chr2	83427674	83427939	LTR/Copia
chr2	68650454	68650704	LTR/unknown		chr2	83427687	83427978	LTR/unknown
chr2	68650756	68651068	LTR/unknown		chr2	83428094	83428268	LTR/unknown
chr2	68651069	68652773	LTR/Gypsy		chr2	83428206	83428728	Unknown
chr2	68652774	68654032	LTR/unknown		chr2	83428795	83429106	Unknown
chr2	68654033	68656712	LTR/Gypsy		chr2	83429202	83429609	LTR%2FGypsy
chr2	68654954	68659411	LTR%2FGypsy		chr2	83429936	83432287	LINE%2FL1
chr2	68656713	68656781	LTR/Gypsy		chr2	83435890	83436313	LINE%2FL1
chr2	68656778	68659409	LTR/Gypsy		chr2	83436116	83436448	LTR/Gypsy
chr2	68659666	68659881	LTR/unknown		chr2	83436448	83438673	DNA%2FMULE-MuDR
chr2	68659669	68661141	Unknown		chr2	83436812	83436861	Low_complexity
chr2	68659882	68660284	LTR/unknown		chr2	83437108	83437152	Simple_repeat
chr2	68660285	68661141	LTR/unknown		chr2	83438809	83439842	DNA%2FMULE-MuDR
chr2	68661597	68664769	Unknown		chr2	83439939	83440067	Unknown
chr2	68661598	68663510	LTR/unknown		chr2	83440367	83441228	DNA%2FMULE-MuDR
chr2	68663455	68666879	LTR/Gypsy		chr2	83442456	83443740	Unknown
chr2	68664820	68665757	LTR%2FGypsy		chr2	83443818	83443973	Unknown
chr2	68665902	68666272	LTR%2FGypsy		chr2	83444104	83445732	Unknown
chr2	68666362	68666503	LTR%2FGypsy		chr2	83445784	83447169	Unknown
chr2	68666555	68670880	LTR%2FCopia		chr2	83447602	83448030	Unknown
chr2	68667020	68669391	LTR/unknown		chr2	83447888	83448342	LTR/Gypsy
chr2	68669524	68670181	LTR/unknown		chr2	83448983	83450465	LTR/unknown
chr2	68670946	68678233	LTR%2FCopia		chr2	83448991	83449361	Unknown
chr2	68671580	68671791	LTR/unknown		chr2	83449405	83449587	LTR%2FGypsy
chr2	68671781	68671969	LTR/unknown		chr2	83449645	83450208	LTR%2FGypsy
chr2	68671961	68672166	LTR/unknown		chr2	83450266	83450573	LTR%2FGypsy
chr2	68673797	68674134	LTR/unknown		chr2	83450300	83450468	LTR/Gypsy
chr2	68674124	68674824	LTR/unknown		chr2	83450469	83450758	LTR/Gypsy
chr2	68674827	68677644	LTR/unknown		chr2	83450624	83451638	LTR%2FGypsy
chr2	68677645	68679454	LTR/Copia		chr2	83451126	83451608	LTR/Gypsy
chr2	68678234	68684882	LTR%2FCopia		chr2	83451609	83453520	LTR/unknown
chr2	68679481	68681169	LTR/Copia		chr2	83451689	83451829	LTR%2FGypsy
chr2	68681170	68683619	LTR/unknown		chr2	83451976	83453392	LTR%2FGypsy
chr2	68683614	68684133	LTR/unknown		chr2	83452746	83452792	Low_complexity
chr2	68684946	68687045	Unknown		chr2	83453443	83453652	LTR%2FGypsy
chr2	68685580	68685795	LTR/unknown		chr2	83453521	83454296	LTR/Gypsy
chr2	68685785	68685973	LTR/unknown		chr2	83454277	83454329	LTR/Gypsy
chr2	68685965	68686170	LTR/unknown		chr2	83454806	83455947	LTR/Gypsy
chr2	68687178	68687299	LTR%2FGypsy		chr2	83454941	83455957	LTR/unknown
chr2	68687178	68687294	LTR/Gypsy		chr2	83454949	83460347	LTR%2FCopia
chr2	68688136	68688618	LTR%2FCopia		chr2	83455950	83456302	LTR/unknown
chr2	68688678	68688834	LTR/Copia		chr2	83457129	83458817	LTR/Copia
chr2	68688797	68690362	LTR%2FCopia		chr2	83458818	83459889	LTR/unknown
chr2	68689151	68689307	LTR/Copia		chr2	83459890	83460096	LTR/Copia
chr2	68689689	68689779	LTR/Copia		chr2	83460104	83460338	LTR/Copia
chr2	68690145	68692785	LTR/Copia		chr2	83460339	83462758	LTR/Copia
chr2	68690413	68690538	LTR%2FCopia		chr2	83460473	83462012	LTR%2FCopia
chr2	68690589	68691869	LTR%2FCopia		chr2	83462063	83462248	LTR%2FCopia
chr2	68691920	68693328	LTR%2FCopia		chr2	83462299	83462736	LTR%2FCopia
chr2	68693480	68694814	Unknown		chr2	83462759	83464077	LTR/Gypsy
chr2	68694116	68694351	LTR/Gypsy		chr2	83462789	83464043	DNA%2FMULE-MuDR
chr2	68694700	68694746	Simple_repeat		chr2	83464318	83464416	LTR%2FGypsy
chr2	68694866	68695011	LTR%2FGypsy		chr2	83465408	83465554	Unknown
chr2	68695252	68695800	LTR%2FGypsy		chr2	83467067	83468134	LTR%2FGypsy
chr2	68695925	68697089	LTR%2FGypsy		chr2	83467067	83468139	LTR/Gypsy
chr2	68697122	68699482	LTR/Gypsy		chr2	83468233	83468408	DNA%2FCMC-EnSpm
chr2	68697242	68697336	LTR%2FGypsy		chr2	83469758	83470302	DNA%2FCMC-EnSpm
chr2	68697511	68697583	LTR%2FGypsy		chr2	83469822	83470145	LTR/Gypsy
chr2	68697634	68699127	LTR%2FGypsy		chr2	83471047	83471237	DNA%2FhAT-Ac
chr2	68698649	68698694	Simple_repeat		chr2	83471261	83471352	LTR/unknown
chr2	68699178	68699408	LTR%2FGypsy		chr2	83471288	83471491	LTR%2FGypsy
chr2	68699499	68699621	LTR%2FGypsy		chr2	83471295	83472161	LTR/Gypsy
chr2	68699507	68699621	LTR/Gypsy		chr2	83471528	83472264	LTR/unknown
chr2	68700799	68705055	LTR%2FGypsy		chr2	83471542	83473103	LTR%2FGypsy
chr2	68701747	68703878	LTR/Gypsy		chr2	83471639	83472195	LTR/Gypsy
chr2	68703879	68704624	LTR/Gypsy		chr2	83472196	83472362	LTR/Gypsy
chr2	68705060	68706619	LTR/Gypsy		chr2	83472221	83472286	Low_complexity
chr2	68705111	68706560	LTR%2FGypsy		chr2	83472363	83473412	LTR/Gypsy
chr2	68706592	68713534	LTR/Gypsy		chr2	83472381	83472438	Low_complexity
chr2	68706611	68707218	LTR%2FGypsy		chr2	83473154	83474329	LTR%2FGypsy
chr2	68707269	68708281	LTR%2FGypsy		chr2	83473185	83474330	LTR/Gypsy
chr2	68708332	68714473	LTR%2FGypsy		chr2	83474331	83476519	LTR/unknown
chr2	68714881	68715586	Unknown		chr2	83474380	83476782	Unknown
chr2	68714984	68715152	LTR/Gypsy		chr2	83476520	83476839	LTR/unknown
chr2	68715649	68715813	LTR%2FGypsy		chr2	83476833	83478230	LTR%2FGypsy
chr2	68716072	68716620	LTR%2FGypsy		chr2	83476840	83482477	LTR/Gypsy
chr2	68716730	68716934	LTR%2FGypsy		chr2	83478235	83478842	LTR%2FGypsy
chr2	68716999	68719599	DNA%2FMULE-MuDR		chr2	83478894	83479002	LTR%2FGypsy
chr2	68716999	68718563	LTR/unknown		chr2	83479053	83479779	LTR%2FGypsy
chr2	68718342	68718388	Simple_repeat		chr2	83479894	83480060	LTR%2FGypsy
chr2	68718422	68719518	LTR/unknown		chr2	83480151	83480348	LTR%2FGypsy
chr2	68719302	68719604	LTR/unknown		chr2	83480406	83481109	LTR%2FGypsy
chr2	68719657	68727627	LTR%2FCopia		chr2	83481148	83481200	Simple_repeat
chr2	68720076	68720458	LTR/unknown		chr2	83481160	83481301	LTR%2FGypsy
chr2	68720310	68720644	LTR/Gypsy		chr2	83481352	83481636	LTR%2FGypsy
chr2	68720642	68722695	LTR/unknown		chr2	83481687	83482472	LTR%2FGypsy
chr2	68722696	68726339	LTR/Copia		chr2	83482571	83482678	DNA%2FCMC-EnSpm
chr2	68727739	68727856	LTR/Gypsy		chr2	83484100	83484521	Unknown
chr2	68727744	68731411	LTR%2FGypsy		chr2	83484164	83484521	LTR/Gypsy
chr2	68727857	68730504	LTR/unknown		chr2	83484420	83484498	Low_complexity
chr2	68730505	68731343	LTR/unknown		chr2	83484980	83485061	LTR/Gypsy
chr2	68731346	68731410	LTR/unknown		chr2	83484999	83487181	LTR%2FGypsy
chr2	68731446	68731883	LTR/Copia		chr2	83485062	83485840	LTR/Gypsy
chr2	68731459	68731481	LTR/unknown		chr2	83488081	83488655	Unknown
chr2	68731619	68735072	DNA%2FMULE-MuDR		chr2	83488258	83490595	LTR/Gypsy
chr2	68736467	68736815	LINE%2FCRE		chr2	83488706	83488932	LTR%2FGypsy
chr2	68737420	68737470	Low_complexity		chr2	83488983	83490499	LTR%2FGypsy
chr2	68737420	68737470	Low_complexity		chr2	83489652	83490673	LTR/unknown
chr2	68739154	68744172	LTR%2FCopia		chr2	83490550	83494829	LTR%2FGypsy
chr2	68739154	68741099	LTR/unknown		chr2	83490674	83497010	LTR/Gypsy
chr2	68741110	68741621	LTR/Copia		chr2	83494962	83495124	LTR%2FGypsy
chr2	68741613	68741981	LTR/unknown		chr2	83495246	83495832	LTR%2FGypsy
chr2	68741957	68741973	LTR/Gypsy		chr2	83495897	83495971	LTR%2FGypsy
chr2	68741974	68742261	LTR/unknown		chr2	83496022	83496301	LTR%2FGypsy
chr2	68742186	68744139	LTR/unknown		chr2	83496353	83496924	LTR%2FGypsy
chr2	68742262	68742289	LTR/Gypsy		chr2	83497891	83505814	Unknown
chr2	68744324	68744453	LTR/Gypsy		chr2	83498113	83498560	LTR/Gypsy
chr2	68744386	68744458	LTR/Copia		chr2	83498557	83502111	LTR/Gypsy
chr2	68744389	68750721	LTR%2FCopia		chr2	83502112	83505421	LTR/Gypsy
chr2	68744459	68747253	LTR/unknown		chr2	83505422	83505544	LTR/Copia
chr2	68747254	68747309	LTR/Copia		chr2	83505555	83505644	LTR/Copia
chr2	68747367	68748171	LTR/Copia		chr2	83505645	83505839	LTR/unknown
chr2	68748162	68748531	LTR/unknown		chr2	83507030	83509163	LTR/Gypsy
chr2	68748516	68748809	LTR/unknown		chr2	83507066	83507491	Unknown
chr2	68748710	68750687	LTR/unknown		chr2	83507939	83508488	LTR%2FGypsy
chr2	68748810	68748837	LTR/Gypsy		chr2	83508678	83509111	LTR%2FGypsy
chr2	68750873	68751007	LTR/unknown		chr2	83509155	83513242	LTR/Gypsy
chr2	68750936	68751007	LTR/Copia		chr2	83509162	83509329	LTR%2FGypsy
chr2	68750939	68753832	LTR%2FCopia		chr2	83509454	83509510	LTR%2FGypsy
chr2	68751008	68753832	LTR/unknown		chr2	83509563	83509850	LTR%2FGypsy
chr2	68754000	68755491	LTR%2FGypsy		chr2	83509944	83510762	LTR%2FGypsy
chr2	68754005	68763979	LTR/Gypsy		chr2	83510840	83513641	LTR%2FGypsy
chr2	68755542	68755760	LTR%2FGypsy		chr2	83513291	83513418	LTR/unknown
chr2	68755811	68756749	LTR%2FGypsy		chr2	83513939	83514057	DNA%2FMULE-MuDR
chr2	68756800	68759715	LTR%2FGypsy		chr2	83516649	83516744	Unknown
chr2	68759766	68759832	LTR%2FGypsy		chr2	83516922	83517533	Unknown
chr2	68759883	68760639	LTR%2FGypsy		chr2	83517490	83517702	LTR/unknown
chr2	68760690	68761397	LTR%2FGypsy		chr2	83517889	83517969	Simple_repeat
chr2	68761448	68761944	LTR%2FGypsy		chr2	83517919	83518499	LTR%2FGypsy
chr2	68761995	68763901	LTR%2FGypsy		chr2	83518187	83518368	LTR/unknown
chr2	68763987	68764374	LTR%2FGypsy		chr2	83518621	83520731	LTR%2FGypsy
chr2	68763989	68764373	LTR/Gypsy		chr2	83518621	83520670	LTR/unknown
chr2	68764916	68769517	LTR%2FCopia		chr2	83519903	83521062	LTR/Gypsy
chr2	68764929	68767746	LTR/Copia		chr2	83520782	83521031	LTR%2FGypsy
chr2	68767732	68767746	LTR/Copia		chr2	83520922	83521098	LTR/unknown
chr2	68767747	68769872	LTR/unknown		chr2	83521121	83521317	LTR%2FGypsy
chr2	68769446	68770007	LTR/unknown		chr2	83521829	83532350	LTR%2FCopia
chr2	68769597	68774166	LTR%2FCopia		chr2	83522933	83523089	LTR/unknown
chr2	68770000	68770372	LTR/unknown		chr2	83524548	83524576	LTR/Copia
chr2	68770347	68771249	LTR/Copia		chr2	83524577	83524703	LTR/unknown
chr2	68771305	68774165	LTR/Copia		chr2	83524704	83527478	LTR/unknown
chr2	68775882	68776336	LINE%2FCRE		chr2	83528056	83528784	LTR/unknown
chr2	68776641	68778233	Unknown		chr2	83528647	83529452	LTR/Copia
chr2	68776992	68780234	LTR/unknown		chr2	83528785	83528900	LTR/unknown
chr2	68778234	68779117	LTR%2FGypsy		chr2	83529453	83530278	LTR/Copia
chr2	68779168	68779316	LTR%2FGypsy		chr2	83530279	83531899	LTR/unknown
chr2	68779370	68782152	Unknown		chr2	83531900	83533129	LTR/unknown
chr2	68780235	68780458	LTR/Gypsy		chr2	83532433	83541034	LTR%2FCopia
chr2	68780464	68781300	LTR/Gypsy		chr2	83533147	83535515	LTR/unknown
chr2	68781301	68781800	LTR/unknown		chr2	83535516	83537732	LTR/unknown
chr2	68781308	68781889	LTR/Gypsy		chr2	83537733	83538977	LTR/unknown
chr2	68782248	68782328	Unknown		chr2	83538978	83541039	LTR/Copia
chr2	68782464	68782747	LTR/Gypsy		chr2	83541092	83547785	LINE%2FCRE
chr2	68782478	68788603	DNA%2FMULE-MuDR		chr2	83541137	83542254	LTR/Gypsy
chr2	68782761	68782785	LTR/Gypsy		chr2	83542264	83542964	LTR/Copia
chr2	68782786	68782919	LTR/unknown		chr2	83543236	83543400	LTR/Copia
chr2	68782994	68786411	LTR/Gypsy		chr2	83543404	83544191	LTR/unknown
chr2	68784306	68784370	Simple_repeat		chr2	83543553	83545649	LTR/Gypsy
chr2	68786412	68788965	LTR/unknown		chr2	83545585	83545665	LTR/unknown
chr2	68788654	68788704	RC%2FHelitron		chr2	83545649	83547052	LTR/Gypsy
chr2	68788804	68791784	Unknown		chr2	83546750	83547154	LTR/unknown
chr2	68788966	68789645	LTR/Gypsy		chr2	83547155	83547790	LTR/Gypsy
chr2	68789646	68792906	LTR/unknown		chr2	83548683	83548799	Unknown
chr2	68791845	68791994	LTR%2FGypsy		chr2	83549482	83550309	LTR/Gypsy
chr2	68792055	68793419	Unknown		chr2	83549617	83549670	Simple_repeat
chr2	68796360	68796687	Unknown		chr2	83549617	83549670	Simple_repeat
chr2	68796438	68796491	Simple_repeat		chr2	83549679	83550571	LTR%2FGypsy
chr2	68796962	68797425	Unknown		chr2	83550289	83550970	LTR/Gypsy
chr2	68797488	68797671	Unknown		chr2	83550630	83551144	LTR%2FGypsy
chr2	68798613	68799661	Unknown		chr2	83550975	83551439	LTR/Gypsy
chr2	68799739	68800113	DNA%2FPIF-Harbinger		chr2	83551238	83551384	LTR%2FGypsy
chr2	68800648	68801155	Unknown		chr2	83551474	83555726	LTR/Gypsy
chr2	68802221	68802299	Unknown		chr2	83551541	83555842	LTR%2FGypsy
chr2	68802355	68802407	Unknown		chr2	83555660	83556724	LTR/Gypsy
chr2	68802868	68802930	LINE%2FTad1		chr2	83555805	83558190	LTR/Gypsy
chr2	68803016	68807369	Unknown		chr2	83555898	83557339	LTR%2FGypsy
chr2	68803017	68803389	LTR/unknown		chr2	83557390	83557553	LTR%2FGypsy
chr2	68803390	68803470	LTR/Gypsy		chr2	83557604	83558205	Unknown
chr2	68803469	68803622	LTR/unknown		chr2	83558686	83559839	LTR/Gypsy
chr2	68803471	68803481	LTR/Gypsy		chr2	83558920	83559694	LTR%2FGypsy
chr2	68803623	68806028	LTR/Copia		chr2	83559138	83559186	Simple_repeat
chr2	68806024	68811037	LTR/Gypsy		chr2	83559750	83559910	LTR%2FGypsy
chr2	68807427	68808887	LTR%2FGypsy		chr2	83559843	83560144	LTR/Gypsy
chr2	68809018	68809207	LTR%2FGypsy		chr2	83559992	83560245	LTR%2FGypsy
chr2	68809258	68809981	LTR%2FGypsy		chr2	83561348	83561411	LTR%2FGypsy
chr2	68810032	68810663	LTR%2FGypsy		chr2	83561654	83561899	LTR%2FGypsy
chr2	68810714	68812264	LTR%2FGypsy		chr2	83562017	83563527	LTR%2FGypsy
chr2	68811276	68812713	LTR/Gypsy		chr2	83563034	83563703	LTR/Gypsy
chr2	68812569	68818234	Unknown		chr2	83563604	83563705	LTR%2FGypsy
chr2	68812744	68812852	LTR/unknown		chr2	83563610	83564629	LTR/Gypsy
chr2	68812791	68812861	LTR/Gypsy		chr2	83563957	83565123	LTR%2FGypsy
chr2	68812853	68815261	LTR/Copia		chr2	83565790	83566750	LTR%2FCopia
chr2	68815262	68817747	LTR/unknown		chr2	83566521	83577808	LTR/Gypsy
chr2	68818285	68818484	LTR%2FGypsy		chr2	83566913	83569796	Unknown
chr2	68818421	68819370	LTR/Gypsy		chr2	83569876	83569941	LTR%2FGypsy
chr2	68818535	68819112	LTR%2FGypsy		chr2	83570080	83570199	LTR%2FGypsy
chr2	68819163	68819386	LTR%2FGypsy		chr2	83570552	83571902	LTR%2FGypsy
chr2	68819371	68820542	LTR/unknown		chr2	83572001	83572265	LTR%2FGypsy
chr2	68819437	68823365	LTR%2FCopia		chr2	83572317	83572405	LTR%2FGypsy
chr2	68820644	68821453	LTR/unknown		chr2	83572568	83572692	LTR%2FGypsy
chr2	68821347	68823356	LTR/Copia		chr2	83572743	83573512	LTR%2FGypsy
chr2	68824445	68824659	Unknown		chr2	83573637	83578233	LTR%2FCopia
chr2	68825365	68825681	Unknown		chr2	83578234	83578324	LTR%2FCopia
chr2	68826548	68826885	Unknown		chr2	83579344	83579446	LTR%2FGypsy
chr2	68826940	68827772	LINE%2FL1		chr2	83579418	83579548	LTR/Gypsy
chr2	68827703	68827772	Simple_repeat		chr2	83579497	83579560	LTR%2FGypsy
chr2	68828011	68828064	Simple_repeat		chr2	83579612	83579859	LTR%2FGypsy
chr2	68828011	68828064	Simple_repeat		chr2	83579910	83580053	LTR%2FGypsy
chr2	68828538	68828866	Unknown		chr2	83580104	83581212	Unknown
chr2	68829724	68832433	LTR%2FGypsy		chr2	83581215	83581285	Low_complexity
chr2	68829728	68833880	LTR/Gypsy		chr2	83581286	83581458	LTR%2FGypsy
chr2	68832484	68833056	LTR%2FGypsy		chr2	83581521	83582338	Unknown
chr2	68833107	68833866	LTR%2FGypsy		chr2	83582615	83584204	LTR/unknown
chr2	68833917	68834645	LTR%2FGypsy		chr2	83582617	83586152	Unknown
chr2	68834059	68838290	LTR/Gypsy		chr2	83584205	83584472	LTR/Gypsy
chr2	68834806	68837743	LTR%2FGypsy		chr2	83584473	83584489	LTR/unknown
chr2	68837815	68837927	LTR%2FGypsy		chr2	83584496	83586152	LTR/unknown
chr2	68837978	68838669	LTR%2FGypsy		chr2	83584559	83584765	Simple_repeat
chr2	68838291	68840381	LTR/unknown		chr2	83585673	83585813	Simple_repeat
chr2	68838720	68838912	LTR%2FGypsy		chr2	83586198	83586388	Unknown
chr2	68838963	68842016	LTR%2FGypsy		chr2	83586199	83586213	LTR/unknown
chr2	68840382	68840650	LTR/Gypsy		chr2	83586214	83586305	LTR/unknown
chr2	68840430	68840495	Simple_repeat		chr2	83586285	83586859	LTR/unknown
chr2	68842069	68842218	LINE%2FL1		chr2	83586463	83588588	Unknown
chr2	68842270	68842527	LINE%2FL1		chr2	83586479	83588588	LTR/unknown
chr2	68842578	68843579	LINE%2FL1		chr2	83588590	83590561	LTR/Copia
chr2	68843669	68843757	LINE%2FL1		chr2	83588660	83591948	LTR%2FCopia
chr2	68843808	68844150	LINE%2FL1		chr2	83590562	83592698	LTR/Gypsy
chr2	68844201	68844256	LINE%2FL1		chr2	83592049	83594010	LTR%2FCopia
chr2	68844307	68848391	LINE%2FL1		chr2	83592653	83593905	LTR/Copia
chr2	68848946	68849239	Unknown		chr2	83594077	83594864	Unknown
chr2	68851344	68851467	DNA%2FMULE-MuDR		chr2	83594114	83596069	LTR/unknown
chr2	68855279	68855419	DNA%2FMULE-MuDR		chr2	83594907	83597648	LTR%2FGypsy
chr2	68855733	68855964	Satellite		chr2	83596193	83596286	LTR/unknown
chr2	68860864	68861046	Simple_repeat		chr2	83596429	83597417	LTR/unknown
chr2	68860864	68861046	Simple_repeat		chr2	83597418	83598736	LTR/Gypsy
chr2	68862010	68862306	Unknown		chr2	83597825	83598540	LTR%2FGypsy
chr2	68862318	68864433	LTR/Gypsy		chr2	83598591	83598788	LTR%2FGypsy
chr2	68862348	68863854	LTR%2FGypsy		chr2	83598737	83599968	LTR/unknown
chr2	68863905	68864180	LTR%2FGypsy		chr2	83598839	83599469	Unknown
chr2	68864231	68864735	Unknown		chr2	83599511	83600344	LTR%2FGypsy
chr2	68865150	68866535	Unknown		chr2	83600363	83601155	LTR/Gypsy
chr2	68866587	68868214	Unknown		chr2	83600495	83618081	LTR%2FGypsy
chr2	68868345	68868500	Unknown		chr2	83601109	83602505	LTR/Copia
chr2	68868544	68869872	Unknown		chr2	83601689	83602779	LTR/unknown
chr2	68869122	68869162	Simple_repeat		chr2	83602780	83605873	LTR/unknown
chr2	68871100	68871961	DNA%2FMULE-MuDR		chr2	83605262	83606039	LTR/Gypsy
chr2	68872029	68872152	Unknown		chr2	83606040	83606097	LTR/unknown
chr2	68872261	68872389	Unknown		chr2	83606309	83607329	LTR/Gypsy
chr2	68872478	68873514	DNA%2FMULE-MuDR		chr2	83607625	83609659	LTR/Gypsy
chr2	68873650	68876544	DNA%2FMULE-MuDR		chr2	83609662	83610323	LTR/Gypsy
chr2	68873753	68873824	Simple_repeat		chr2	83610325	83610395	LTR/Gypsy
chr2	68875207	68875251	Low_complexity		chr2	83610435	83610817	LTR/Gypsy
chr2	68875207	68875251	Simple_repeat		chr2	83610811	83611306	LTR/Gypsy
chr2	68875498	68875547	Simple_repeat		chr2	83611325	83611783	LTR/Gypsy
chr2	68875912	68878521	LTR/Gypsy		chr2	83611518	83612661	LTR/Gypsy
chr2	68876164	68876263	Simple_repeat		chr2	83612662	83615887	LTR/unknown
chr2	68876593	68876679	LTR%2FGypsy		chr2	83615888	83616111	LTR/Gypsy
chr2	68876726	68876805	LTR%2FGypsy		chr2	83616112	83617995	LTR/Copia
chr2	68876856	68877751	LTR%2FGypsy		chr2	83618207	83618285	LTR%2FCopia
chr2	68877802	68878223	LTR%2FGypsy		chr2	83618336	83619259	LTR%2FCopia
chr2	68878243	68878508	LTR%2FGypsy		chr2	83618403	83620206	LTR/Copia
chr2	68878522	68883008	LTR/Gypsy		chr2	83619326	83620206	LTR%2FCopia
chr2	68878559	68879590	LTR%2FGypsy		chr2	83620739	83621475	Unknown
chr2	68879641	68879911	LTR%2FGypsy		chr2	83621645	83621836	RC%2FHelitron
chr2	68879962	68883008	LTR%2FGypsy		chr2	83623138	83623382	Unknown
chr2	68881201	68881281	Low_complexity		chr2	83623138	83623382	Unknown
chr2	68883277	68885685	LINE%2FL1		chr2	83623998	83624764	Unknown
chr2	68885765	68886208	LINE%2FL1		chr2	83625239	83625384	RC%2FHelitron
chr2	68886281	68886973	LINE%2FL1		chr2	83625976	83626167	RC%2FHelitron
chr2	68887262	68887595	LINE%2FL1		chr2	83626759	83626950	RC%2FHelitron
chr2	68888016	68888314	LINE%2FL1		chr2	83627539	83627730	RC%2FHelitron
chr2	68888857	68889392	LTR%2FCopia		chr2	83628316	83628506	RC%2FHelitron
chr2	68888857	68889396	LTR/Copia		chr2	83629098	83629289	RC%2FHelitron
chr2	68889399	68892387	LTR/Copia		chr2	83629881	83630072	RC%2FHelitron
chr2	68889443	68889994	LTR%2FCopia		chr2	83630661	83630852	RC%2FHelitron
chr2	68890045	68890308	LTR%2FCopia		chr2	83631438	83631628	RC%2FHelitron
chr2	68890359	68893466	LTR%2FCopia		chr2	83632214	83632405	RC%2FHelitron
chr2	68892386	68893554	LTR/Copia		chr2	83632997	83633188	RC%2FHelitron
chr2	68893517	68894094	LTR%2FCopia		chr2	83633774	83633965	RC%2FHelitron
chr2	68894273	68895866	LINE%2FL1		chr2	83634557	83634748	RC%2FHelitron
chr2	68896030	68897054	LINE%2FL1		chr2	83635340	83635531	RC%2FHelitron
chr2	68897105	68898814	LINE%2FL1		chr2	83635956	83636045	RC%2FHelitron
chr2	68900161	68904961	LTR%2FCopia		chr2	83636120	83636311	RC%2FHelitron
chr2	68900161	68903557	LTR/unknown		chr2	83636736	83636825	RC%2FHelitron
chr2	68903198	68904006	LTR/Copia		chr2	83636900	83637091	RC%2FHelitron
chr2	68903615	68904062	LTR/unknown		chr2	83637679	83637870	RC%2FHelitron
chr2	68905258	68905373	Unknown		chr2	83638458	83638649	RC%2FHelitron
chr2	68905439	68905549	LTR%2FCopia		chr2	83639234	83639425	RC%2FHelitron
chr2	68905717	68908739	LTR%2FCopia		chr2	83640017	83640208	RC%2FHelitron
chr2	68906142	68908733	LTR/unknown		chr2	83640792	83640983	RC%2FHelitron
chr2	68909034	68909538	Unknown		chr2	83641575	83641766	RC%2FHelitron
chr2	68909834	68911059	LTR%2FCopia		chr2	83642349	83642540	RC%2FHelitron
chr2	68910414	68911890	LTR/Copia		chr2	83643131	83643322	RC%2FHelitron
chr2	68911110	68912310	LTR%2FCopia		chr2	83643905	83644096	RC%2FHelitron
chr2	68912049	68912329	LTR/Copia		chr2	83644684	83644875	RC%2FHelitron
chr2	68912330	68914683	LTR/Copia		chr2	83645466	83645657	RC%2FHelitron
chr2	68912363	68916040	LTR%2FCopia		chr2	83647652	83647907	Unknown
chr2	68914395	68914725	LTR/unknown		chr2	83648912	83650869	Unknown
chr2	68915593	68915663	Simple_repeat		chr2	83651132	83654835	LTR%2FGypsy
chr2	68917114	68919857	LTR%2FCopia		chr2	83651888	83652780	LTR/unknown
chr2	68917124	68919189	LTR/Copia		chr2	83652789	83653348	LTR/Copia
chr2	68919133	68919205	LTR/unknown		chr2	83653349	83653568	LTR/unknown
chr2	68919177	68919288	LTR/unknown		chr2	83653731	83654442	LTR/Gypsy
chr2	68919289	68919622	LTR/unknown		chr2	83654443	83655091	LTR/unknown
chr2	68919402	68919857	LTR/Copia		chr2	83657804	83658577	LTR/unknown
chr2	68919974	68925518	LTR%2FCopia		chr2	83658208	83659615	LTR%2FCopia
chr2	68920526	68925565	LTR/Copia		chr2	83658564	83658688	LTR/Gypsy
chr2	68925569	68925644	LTR%2FCopia		chr2	83658582	83659456	LTR/unknown
chr2	68925569	68926527	LTR/Copia		chr2	83659474	83659932	LTR/unknown
chr2	68925735	68926515	LTR%2FCopia		chr2	83660538	83660632	LTR%2FCopia
chr2	68926537	68928953	LTR/unknown		chr2	83660655	83661946	LTR/unknown
chr2	68926566	68929270	LTR%2FCopia		chr2	83660708	83661811	Unknown
chr2	68928954	68929648	LTR/Copia		chr2	83661867	83662014	LTR%2FGypsy
chr2	68929321	68929544	LTR%2FCopia		chr2	83661947	83662483	LTR/Gypsy
chr2	68929595	68935178	LTR%2FCopia		chr2	83662153	83662491	LTR%2FGypsy
chr2	68929814	68931131	LTR/Copia		chr2	83662626	83662935	LTR/unknown
chr2	68931180	68933347	LTR/unknown		chr2	83662763	83663919	LTR%2FGypsy
chr2	68932402	68935211	LTR/unknown		chr2	83662789	83663265	LTR/Gypsy
chr2	68935215	68935766	LTR/Copia		chr2	83663321	83663582	LTR/unknown
chr2	68935229	68935766	LTR%2FCopia		chr2	83663908	83664990	LTR/Gypsy
chr2	68935767	68938166	LTR/unknown		chr2	83663998	83664945	LTR%2FGypsy
chr2	68935817	68938499	LTR%2FGypsy		chr2	83664027	83665178	LTR/unknown
chr2	68938167	68938278	LTR/Gypsy		chr2	83664502	83664562	Low_complexity
chr2	68938334	68939821	LTR/Gypsy		chr2	83664998	83665178	LTR%2FGypsy
chr2	68938577	68940407	LTR%2FGypsy		chr2	83665179	83665274	LTR/unknown
chr2	68939820	68942072	LTR/Gypsy		chr2	83665276	83665605	Unknown
chr2	68940460	68940955	LTR%2FGypsy		chr2	83667625	83667718	Unknown
chr2	68941006	68946064	LTR%2FGypsy		chr2	83668066	83668198	Unknown
chr2	68942073	68944441	LTR/unknown		chr2	83668198	83668368	LTR/unknown
chr2	68944505	68945652	LTR/unknown		chr2	83669166	83670124	Unknown
chr2	68945679	68945734	Simple_repeat		chr2	83669276	83669799	LTR/unknown
chr2	68946319	68946472	DNA%2FhAT-Ac		chr2	83669425	83669531	Simple_repeat
chr2	68947485	68947546	Unknown		chr2	83670174	83674918	LTR/Gypsy
chr2	68947648	68947805	Unknown		chr2	83670175	83672780	LTR%2FGypsy
chr2	68947970	68948498	Unknown		chr2	83672980	83673427	LTR%2FGypsy
chr2	68948336	68948418	Simple_repeat		chr2	83673545	83673612	LTR%2FGypsy
chr2	68948431	68948687	LTR/unknown		chr2	83673663	83673866	LTR%2FGypsy
chr2	68948549	68948749	LTR%2FGypsy		chr2	83673917	83674180	LTR%2FGypsy
chr2	68948688	68950753	LTR/Gypsy		chr2	83674231	83677796	LTR%2FCopia
chr2	68948800	68949559	LTR%2FGypsy		chr2	83675356	83676071	LTR/unknown
chr2	68949055	68949119	Low_complexity		chr2	83676072	83677038	LTR/unknown
chr2	68949610	68949817	LTR%2FGypsy		chr2	83677039	83677159	LTR/unknown
chr2	68949868	68953429	LTR%2FGypsy		chr2	83677482	83677609	Simple_repeat
chr2	68950754	68950859	LTR/unknown		chr2	83677938	83678059	Unknown
chr2	68950860	68951870	LTR/Gypsy		chr2	83678916	83681823	DNA%2FPIF-Harbinger
chr2	68951370	68951448	Simple_repeat		chr2	83681866	83682209	SINE?
chr2	68951871	68953616	LTR/unknown		chr2	83682032	83682359	LTR/unknown
chr2	68953480	68953666	LTR%2FGypsy		chr2	83682130	83682317	Simple_repeat
chr2	68953617	68955598	LTR/Gypsy		chr2	83682260	83682376	LTR%2FGypsy
chr2	68953717	68954473	LTR%2FGypsy		chr2	83682457	83682544	SINE?
chr2	68954524	68954713	LTR%2FGypsy		chr2	83682660	83682722	SINE?
chr2	68954764	68956219	LTR%2FGypsy		chr2	83682662	83682850	LTR/unknown
chr2	68955599	68956248	LTR/unknown		chr2	83682778	83682848	tRNA
chr2	68956249	68959124	LTR/Gypsy		chr2	83684062	83684392	SINE?
chr2	68956277	68956679	LTR%2FGypsy		chr2	83684104	83684183	Simple_repeat
chr2	68956787	68957778	LTR%2FGypsy		chr2	83684441	83684624	Unknown
chr2	68957829	68961507	Unknown		chr2	83684442	83685007	LTR/unknown
chr2	68959124	68961562	LTR/unknown		chr2	83684831	83685138	Unknown
chr2	68961558	68961958	LTR%2FCopia		chr2	83685019	83685309	LTR/unknown
chr2	68964730	68964828	Unknown		chr2	83686160	83686994	LTR/unknown
chr2	68965450	68966012	LTR%2FGypsy		chr2	83686189	83687067	Unknown
chr2	68965577	68965842	LTR/unknown		chr2	83686968	83687059	LTR/unknown
chr2	68965843	68965986	LTR/Gypsy		chr2	83687107	83687721	LTR/unknown
chr2	68966243	68967015	LTR/unknown		chr2	83687114	83687721	Unknown
chr2	68966347	68967399	LTR/Gypsy		chr2	83687850	83688175	Unknown
chr2	68966362	68968004	LTR%2FGypsy		chr2	83687850	83687996	LTR/unknown
chr2	68967294	68967405	Simple_repeat		chr2	83687875	83687894	LTR/Gypsy
chr2	68967794	68968589	LTR/Gypsy		chr2	83687895	83688175	LTR/unknown
chr2	68968056	68968450	LTR%2FGypsy		chr2	83688176	83688224	LTR/Gypsy
chr2	68968502	68968737	LTR%2FGypsy		chr2	83688735	83688909	LTR/Gypsy
chr2	68968705	68969440	LTR/Gypsy		chr2	83688764	83688905	Unknown
chr2	68968860	68968904	Simple_repeat		chr2	83690448	83691718	DNA%2FCMC-EnSpm
chr2	68968860	68968904	Simple_repeat		chr2	83690806	83690957	LTR/unknown
chr2	68968969	68969206	LTR%2FGypsy		chr2	83690862	83691105	LTR/unknown
chr2	68969257	68969383	LTR%2FGypsy		chr2	83691020	83691718	LTR/unknown
chr2	68969442	68969589	LTR%2FGypsy		chr2	83691442	83691501	Low_complexity
chr2	68969532	68969593	LTR/Gypsy		chr2	83691995	83692262	LTR/unknown
chr2	68969640	68970854	LTR%2FGypsy		chr2	83691996	83692152	Unknown
chr2	68970105	68970689	LTR/Gypsy		chr2	83692284	83692356	LTR/unknown
chr2	68970977	68972636	LTR/Gypsy		chr2	83692341	83693012	LTR/unknown
chr2	68971200	68978233	LTR%2FGypsy		chr2	83692838	83693108	DNA%2FMULE-MuDR
chr2	68972637	68974153	LTR/unknown		chr2	83693414	83693505	DNA%2FMULE-MuDR
chr2	68974154	68975711	LTR/unknown		chr2	83693738	83693845	DNA%2FMULE-MuDR
chr2	68978234	68979097	LTR%2FCopia		chr2	83694329	83694562	DNA%2FMULE-MuDR
chr2	68979202	68982420	LTR%2FCopia		chr2	83694701	83694804	DNA%2FMULE-MuDR
chr2	68979203	68981763	LTR/Copia		chr2	83695465	83696389	LTR/unknown
chr2	68982548	68982600	LTR%2FCopia		chr2	83696703	83697175	LTR/unknown
chr2	68982664	68984104	Unknown		chr2	83697054	83697184	Unknown
chr2	68984176	68988691	Unknown		chr2	83697362	83697492	Unknown
chr2	68985702	68986072	LTR/Gypsy		chr2	83701734	83702323	LINE%2FL1
chr2	68988703	68988895	LTR/Gypsy		chr2	83702720	83704089	LINE%2FL1
chr2	68988909	68988967	Unknown		chr2	83704154	83704633	LINE%2FL1
chr2	68990024	68990087	RC%2FHelitron		chr2	83704700	83705130	LINE%2FL1
chr2	68990293	68990682	LTR%2FCopia		chr2	83705181	83707395	LINE%2FL1
chr2	68990293	68990637	LTR/unknown		chr2	83708387	83708461	DNA%2FTcMar-Pogo
chr2	68990638	68990682	LTR/Gypsy		chr2	83708517	83711554	Unknown
chr2	68991108	68991196	Simple_repeat		chr2	83709118	83709246	Simple_repeat
chr2	68991108	68991196	Simple_repeat		chr2	83709689	83709814	Simple_repeat
chr2	68991198	68994856	Unknown		chr2	83709981	83710098	Simple_repeat
chr2	68991198	68993828	LTR/Gypsy		chr2	83710272	83710376	Simple_repeat
chr2	68993754	68993933	LTR/unknown		chr2	83710445	83710500	Simple_repeat
chr2	68993934	68995469	LTR/Gypsy		chr2	83711127	83711183	Simple_repeat
chr2	68995021	68995469	LTR%2FGypsy		chr2	83711614	83711697	DNA%2FTcMar-Pogo
chr2	68995470	68995884	LTR/unknown		chr2	83711819	83712148	Unknown
chr2	68995515	68996095	LTR/Gypsy		chr2	83712915	83713193	Unknown
chr2	68995523	68997582	Unknown		chr2	83714058	83715543	DNA%2FhAT-Tag1
chr2	68995591	68996300	LTR/Gypsy		chr2	83715636	83715725	Simple_repeat
chr2	68995862	68996690	LTR/unknown		chr2	83715636	83715725	Simple_repeat
chr2	68996260	68996971	LTR/Gypsy		chr2	83716057	83716221	LTR%2FGypsy
chr2	68996670	68999743	LTR/unknown		chr2	83717838	83719306	LTR/unknown
chr2	68997633	68998408	LTR%2FGypsy		chr2	83717842	83719884	Unknown
chr2	68998459	69002299	Unknown		chr2	83720006	83720061	Simple_repeat
chr2	68999744	69002299	LTR/Gypsy		chr2	83720006	83720061	Simple_repeat
chr2	69002367	69004294	LTR%2FGypsy		chr2	83720596	83720858	DNA%2FhAT-Ac
chr2	69003382	69006689	LTR/Gypsy		chr2	83720599	83720806	LTR/unknown
chr2	69004613	69004999	LTR%2FGypsy		chr2	83721528	83721577	Simple_repeat
chr2	69005056	69005239	LTR%2FGypsy		chr2	83721528	83721577	Simple_repeat
chr2	69005290	69005923	LTR%2FGypsy		chr2	83722069	83722117	LINE%2FPenelope
chr2	69005974	69006079	LTR%2FGypsy		chr2	83722168	83726994	Unknown
chr2	69006142	69006207	LTR%2FGypsy		chr2	83722330	83723197	LTR/unknown
chr2	69006259	69006839	LTR%2FGypsy		chr2	83723342	83725241	LTR/unknown
chr2	69006676	69006804	LTR/unknown		chr2	83725242	83725351	LTR/Gypsy
chr2	69006690	69006776	LTR/Gypsy
chr2	69006876	69007591	LTR/Gypsy
chr2	69006890	69007555	LTR%2FGypsy
chr2	69007606	69008667	LTR%2FGypsy
chr2	69008392	69008843	LTR/Gypsy
chr2	69008720	69008852	LTR%2FGypsy
chr2	69008846	69011968	LTR/Gypsy
chr2	69008907	69011213	LTR%2FGypsy
chr2	69009943	69010030	Low_complexity
chr2	69010172	69010235	Low_complexity
chr2	69011506	69012049	LTR%2FGypsy
chr2	69012326	69014152	LTR%2FCopia
chr2	69012566	69012828	LTR/Copia
chr2	69012829	69012907	LTR/Copia
