# Supplementary material for: The centromere landscapes of four karyotypically diverse Papaver species provide insights into chromosome evolution and speciation
Source: Cell Genom. 2024 Jul 30;4(8):100626. doi: 10.1016/j.xgen.2024.100626 (PMC11406182; doi:10.1016/j.xgen.2024.100626)
Supplement: Table S14. The syntenic blocks detected in four genomes by DRIMM-Synteny, related to Figure 4 [file mmc12.xlsx]

## Sheet: Sheet 1
Table S14. The syntenic blocks detected in four genomes by DRIMM-Synteny, related to Figure 4.
Papaver setigerum syntenic blocks							Papaver somniferum syntenic blocks							Papaver bracteatum syntenic blocks						Papaver rhoeas syntenic blocks
Block ID	Chr	Strand	Subgenome ID	Start	End		Block ID	Chr	Strand	Subgenome ID	Start	End		Block ID	Chr	Strand	Start	End		Block ID	Chr	Strand	Start	End
115	chr1	+	SG2	966497	67395852		140	chr1	+	SG2	180621	41770362		B1	chr1	+	0	37820500		B1	chr1	+	0	57440391
117	chr1	+	SG2	69065830	75566045		132	chr1	+	SG2	41789534	120487973		103	chr1	+	37820500	39979833		145	chr1	-	57440391	107200830
119	chr1	-	SG1	82921940	90547487		136	chr1	+	SG2	133048640	140287471		141	chr1	-	42501916	77069478		142	chr1	+	187281069	236960546
118	chr1	-	SG1	123541848	144411970		147	chr1	+	SG2	153371374	193570044		142	chr1	-	87017038	159432086		141	chr1	+	243116535	278809171
117	chr1	-	SG1	148212267	154149574		102	chr1	-	SG1	246564888	260018405		145	chr1	+	197940229	244983979		103	chr1	-	280698927	284959107
115	chr1	-	SG1	155817435	211870189		110	chr2	+	SG1	5543158	12536359		105	chr1	-	262211704	319397650		105	chr1	-	298204938	353879399
114	chr1	-	SG1	219960246	238806156		111	chr2	+	SG1	14259610	15262477		138	chr2	+	241423	177083065		138	chr2	+	784024	142031349
113	chr1	-	SG1	287676176	317427244		112	chr2	+	SG1	16339098	24245642		125	chr2	+	177276466	188462512		125	chr2	+	142259613	153711393
112	chr1	-	SG1	320144052	327835031		113	chr2	+	SG1	26918779	57810924		124	chr2	+	188502617	239818671		124	chr2	+	153801351	201211755
111	chr1	-	SG1	328964148	329989767		114	chr2	+	SG1	104873746	123750391		126	chr2	-	277981209	293800833		126	chr2	+	218280512	232965578
110	chr1	-	SG1	331750705	338813800		115	chr2	+	SG1	131937466	187814177		131	chr2	+	311936175	349911418		131	chr2	+	272988475	311688834
144	chr2	+	SG2	9729575	27284006		117	chr2	+	SG1	189480071	195577410		101	chr3	+	10745686	45225390		101	chr3	+	1444166	34789814
119	chr2	-	SG2	36690431	58665015		118	chr2	+	SG1	199343907	220075754		104	chr3	+	52798608	71717182		104	chr3	+	44601839	60263195
113	chr2	-	SG2	68973969	113857569		119	chr2	+	SG1	253215957	268238060		120	chr3	-	91678610	92516417		120	chr3	-	62426162	63666183
112	chr2	+	SG2	117361477	126693513		117	chr2	-	SG2	268403493	274899813		149	chr3	-	126619492	221407576		149	chr3	-	118418016	167003253
111	chr2	-	SG2	128334561	129940636		115	chr2	-	SG2	276632187	344096978		122	chr3	-	223540529	236659588		122	chr3	-	168427825	179858451
110	chr2	-	SG2	135107503	145706623		101	chr3	+	SG1	1259337	14847801		148	chr3	-	236706387	250351850		148	chr3	-	179878272	197138921
109	chr2	-	SG2	145972446	161651466		104	chr3	+	SG1	19638721	31107605		139	chr3	-	250688995	373151408		139	chr3	-	197750345	285290128
122	chr2	+	SG2	163276798	172945513		120	chr3	+	SG1	32373832	35506603		144	chr4	+	13801052	52684720		144	chr4	+	935815	33430938
121	chr2	+	SG2	173641377	178554025		114	chr3	+	SG2	53767716	78534600		119	chr4	-	64638465	74362930		119	chr4	-	39693838	54595166
148	chr2	-	SG2	178709517	193846443		107	chr3	+	SG1	85049375	88722235		113	chr4	-	126105908	169534091		113	chr4	-	102346878	139456069
108	chr2	-	SG1	195189177	224998887		108	chr3	+	SG1	88804167	118515682		112	chr4	-	173813437	189688243		112	chr4	-	142305201	154688647
107	chr2	-	SG1	225096034	228903242		148	chr3	+	SG2	119850955	134517901		111	chr4	-	191630062	193318385		111	chr4	-	156053675	157492773
114	chr2	-	SG2	235283815	259911648		121	chr3	-	SG2	134683256	139632512		110	chr4	-	196787218	211416557		110	chr4	-	160465530	171601448
120	chr2	-	SG1	278005317	281105918		122	chr3	-	SG2	140387375	150433619		109	chr4	-	211533486	228568717		109	chr4	-	171966573	190035786
104	chr2	-	SG1	282347761	293416163		109	chr3	+	SG2	152039775	167818364		121	chr4	-	229477240	234386301		121	chr4	-	190478315	194412524
101	chr2	-	SG1	298255672	311234856		110	chr3	+	SG2	168085721	178716910		137	chr4	-	234419866	244599046		137	chr4	-	194448018	201932017
B1	chr3	-	SG2	0	16907798		111	chr3	+	SG2	183918986	185552577		123	chr4	-	245322268	262814791		123	chr4	-	202567859	223373838
101	chr3	+	SG2	16907798	35628328		112	chr3	-	SG2	187021899	196471732		140	chr4	-	262960901	358054091		140	chr4	-	223610254	328007994
120	chr3	-	SG2	69560399	72026618		113	chr3	+	SG2	200014540	231700537		132	chr5	+	183304	129243233		132	chr5	+	307968	93915710
104	chr3	-	SG2	90875128	105811572		119	chr3	+	SG2	273489987	281515390		136	chr5	+	149087514	158036195		136	chr5	+	111673637	118459234
142	chr3	+	SG2	111103542	155306891		144	chr3	-	SG2	290264094	306762687		147	chr5	+	176570298	232646890		147	chr5	+	132919634	176329041
B1	chr3	+	SG1	155306891	165406963		139	chr4	+	SG2	780271	65366660		102	chr5	-	309454890	346573692		102	chr5	-	267937554	274916006
145	chr3	-	SG2	165406963	202565803		127	chr4	-	SG1	65460659	77888912		130	chr6	+	4548278	64482052		130	chr6	+	7328706	58186931
149	chr3	-	SG2	223138871	261393743		128	chr4	-	SG1	84515853	93701612		129	chr6	+	73405821	135406781		129	chr6	+	89177586	126057704
137	chr3	-	SG2	262240650	267443517		129	chr4	-	SG1	95481907	128284730		128	chr6	+	136873731	150747375		128	chr6	+	127911451	139000551
123	chr3	-	SG2	267897014	278928435		130	chr4	-	SG1	152791937	179104531		127	chr6	+	170696594	189603304		127	chr6	+	146822329	170888784
103	chr3	-	SG1	279709621	281018984		130	chr5	+	SG2	8746365	46669114		108	chr6	-	191140357	267501891		108	chr6	-	172177439	275289009
105	chr3	-	SG1	285522025	296969208		129	chr5	+	SG2	67837500	108586435		107	chr6	-	267829121	310512815		107	chr6	-	275683113	294542912
140	chr4	+	SG2	347324	40561914		128	chr5	+	SG2	109988969	123875811		114	chr7	-	20177824	67467454		114	chr7	-	32575439	72593261
132	chr4	+	SG2	40580991	120735196		127	chr5	+	SG2	129146195	143805580		118	chr7	-	99726465	225586050		118	chr7	-	146726674	173699510
136	chr4	+	SG2	133365136	140614136		108	chr5	-	SG2	145036594	189266606		117	chr7	-	230595475	240059241		117	chr7	-	178562509	185555217
147	chr4	+	SG2	153988039	194109790		107	chr5	-	SG2	189665250	196002576		115	chr7	-	240335404	337857310		115	chr7	-	187987922	274484927
102	chr4	-	SG1	246930361	260410186		109	chr5	-	SG1	196549181	209859341
101	chr5	+	SG4	4702327	14643514		121	chr5	-	SG1	211031310	215145017
104	chr5	+	SG4	18382760	27861302		137	chr5	-	SG1	215161706	220680610
120	chr5	-	SG4	29732384	31216643		123	chr5	-	SG1	221086093	230591691
129	chr5	+	SG2	54276357	95068339		140	chr5	-	SG1	230775983	262955329
128	chr5	+	SG2	96373077	110316026		102	chr6	+	SG2	3979765	17792140
127	chr5	+	SG2	115553167	130499678		147	chr6	-	SG1	68088315	105425126
108	chr5	-	SG2	131777750	174559909		136	chr6	-	SG1	119183568	124054937
107	chr5	-	SG2	175576762	181918596		132	chr6	-	SG1	136031506	197452405
109	chr5	-	SG1	182455096	195862100		105	chr7	+	SG1	5907497	17165273
121	chr5	-	SG1	196943696	201082601		103	chr7	+	SG1	21958873	23332532
137	chr5	-	SG1	201099313	206724420		123	chr7	+	SG2	24074602	35330670
123	chr5	-	SG1	207125628	216652775		137	chr7	+	SG2	35813607	41248770
140	chr5	-	SG1	217016386	249002905		149	chr7	+	SG2	42153760	80258669
132	chr6	+	SG4	178768	53120527		145	chr7	+	SG2	101347558	138607047
136	chr6	+	SG4	64830002	70480894		B1	chr7	-	SG2	138607047	149255335
147	chr6	+	SG4	82783955	120445088		142	chr7	-	SG2	149255335	198137986
129	chr6	+	SG3	162208697	183533485		104	chr7	+	SG2	199563228	215243489
128	chr6	+	SG3	184862674	193613874		120	chr7	+	SG2	233396757	235848752
127	chr6	+	SG3	200706969	211688288		101	chr7	-	SG2	257942813	290614742
108	chr6	-	SG3	212607161	237703396		B1	chr7	+	SG1	290614742	309069777
144	chr7	+	SG3	236190	5333947		139	chr8	+	SG1	399686	48992038
119	chr7	-	SG3	8043805	13237385		148	chr8	+	SG1	49369701	61197146
118	chr7	-	SG4	42405015	64185276		122	chr8	+	SG1	61273712	72269121
117	chr7	-	SG4	64859270	73890078		149	chr8	+	SG1	72498110	108329362
111	chr7	+	SG3	74307839	75395290		142	chr8	+	SG1	158961225	201414754
112	chr7	+	SG3	76234444	84185196		141	chr8	+	SG1	208329613	225512960
113	chr7	+	SG3	86584044	113145011		131	chr9	-	SG2	27829391	77756258
114	chr7	+	SG4	139077129	159449309		126	chr9	-	SG2	85986898	101373948
115	chr7	+	SG4	168320266	212472828		124	chr9	-	SG2	116839129	157411334
110	chr7	-	SG3	214937689	220332505		125	chr9	+	SG2	159750459	168720809
109	chr7	-	SG3	220480594	228018423		138	chr9	-	SG2	168887881	234475237
121	chr7	-	SG3	228274296	229838733		144	chr10	+	SG1	426068	9289744
137	chr7	-	SG3	229850989	231955546		118	chr10	+	SG2	14419165	51409649
141	chr8	-	SG1	825024	17625013		145	chr10	+	SG1	109304616	137738866
142	chr8	-	SG1	23604855	65953544		141	chr10	+	SG2	147230831	170685622
149	chr8	-	SG1	112744419	148551904		103	chr10	-	SG2	172039031	173389307
122	chr8	-	SG1	149257279	159756299		105	chr10	-	SG2	180750432	206573181
148	chr8	-	SG1	159834143	171650180		138	chr11	+	SG1	250592	49197845
139	chr8	-	SG1	171999594	219863724		125	chr11	+	SG1	49369492	58119551
131	chr9	-	SG2	11098487	61001169		124	chr11	+	SG1	58186551	95015285
126	chr9	-	SG2	69270103	84638923		126	chr11	+	SG1	109046157	120954317
124	chr9	-	SG2	100132868	140658027		131	chr11	+	SG1	150392580	176178065
125	chr9	+	SG2	142973232	151958856
138	chr9	-	SG2	152126020	217092634
105	chr10	+	SG2	7830052	31636004
103	chr10	+	SG2	39755350	41432056
141	chr10	-	SG2	42899811	67294910
145	chr10	-	SG1	76361716	103473713
118	chr10	-	SG2	160818459	195331185
144	chr10	-	SG1	198233473	207110004
117	chr11	-	SG3	1456842	3411483
115	chr11	-	SG3	4587487	45163793
114	chr11	-	SG3	50858297	67327167
147	chr11	-	SG3	96212992	128748378
136	chr11	-	SG3	140012522	146672595
132	chr11	-	SG3	152640770	204598546
102	chr12	+	SG2	6016991	19290028
147	chr12	-	SG1	69678110	107008016
136	chr12	-	SG1	120589042	125368607
132	chr12	-	SG1	137412954	198855774
102	chr13	+	SG3	403012	5956329
118	chr13	-	SG3	33503178	49502406
107	chr13	+	SG4	49767490	53572192
108	chr13	+	SG4	54390025	83923827
127	chr13	-	SG4	84447687	97963352
128	chr13	+	SG4	98110911	105983981
129	chr13	-	SG4	111907708	140275106
130	chr13	-	SG4	157129880	177587062
131	chr14	-	SG1	14054765	38927944
126	chr14	-	SG1	67313646	79180783
124	chr14	-	SG1	93141116	130143007
125	chr14	-	SG1	130210674	138850243
138	chr14	-	SG1	139000435	189769183
139	chr15	+	SG2	181184	63614916
127	chr15	-	SG1	63707798	75900929
128	chr15	-	SG1	82563716	91703476
129	chr15	-	SG1	93430348	126012076
130	chr15	-	SG1	149009234	175283682
140	chr16	+	SG3	146020	21446135
123	chr16	+	SG3	21575928	29192650
139	chr16	+	SG3	29541788	76285521
148	chr16	+	SG3	76628431	86328309
122	chr16	+	SG3	86791503	94719835
149	chr16	+	SG3	95775080	124317276
120	chr16	+	SG3	148846409	150130334
104	chr16	-	SG3	151561345	159118666
101	chr16	-	SG3	162768670	172287375
139	chr17	+	SG4	98702	39297468
148	chr17	+	SG4	39563284	51510322
122	chr17	+	SG4	51648685	60696327
149	chr17	+	SG4	63056274	98851624
130	chr17	-	SG2	124728333	162671601
131	chr18	-	SG4	6549186	23959097
126	chr18	-	SG4	42888220	65887898
124	chr18	-	SG4	66306584	106195174
125	chr18	-	SG4	106482876	118493217
138	chr18	-	SG4	118790704	159100024
102	chr19	+	SG4	537430	6138999
130	chr19	-	SG3	14772845	35239557
107	chr19	+	SG3	35634583	38489420
105	chr19	+	SG4	43823756	56922820
103	chr19	+	SG4	57048383	58031977
141	chr19	-	SG4	59283392	70839637
142	chr19	-	SG4	76405757	122402491
145	chr19	+	SG4	135246475	152739970
B1	chr19	-	SG4	152739970	162923257
140	chr20	+	SG4	121711	22347161
123	chr20	+	SG4	22481438	30306369
137	chr20	+	SG4	30857940	35860830
121	chr20	+	SG4	35994265	39479912
109	chr20	+	SG4	40760218	54650045
110	chr20	+	SG4	54935417	62888985
111	chr20	+	SG4	64895036	65581460
112	chr20	-	SG4	69789645	78604665
113	chr20	+	SG4	80881458	109643260
119	chr20	+	SG4	137326223	143935135
144	chr20	-	SG4	147865106	157616314
138	chr21	+	SG3	145035	39680176
125	chr21	+	SG3	39974739	47312562
124	chr21	+	SG3	47363190	82417283
126	chr21	+	SG3	94033346	105930909
131	chr21	+	SG3	126462615	144328053
B1	chr22	+	SG3	0	7920375
145	chr22	-	SG3	7920375	22107465
142	chr22	+	SG3	45730430	81070888
141	chr22	+	SG3	85417139	97402537
103	chr22	-	SG3	98412854	99787758
105	chr22	-	SG3	103169075	110748484
