# Supplementary material for: The centromere landscapes of four karyotypically diverse Papaver species provide insights into chromosome evolution and speciation
Source: Cell Genom. 2024 Jul 30;4(8):100626. doi: 10.1016/j.xgen.2024.100626 (PMC11406182; doi:10.1016/j.xgen.2024.100626)
Supplement: Table S15. The inferred ancestor genomes, related to Figure 4 [file mmc13.xlsx]

## Sheet: Sheet 1
Table S15. The inferred ancestor genomes, related to Figure 4.
each ancestor chromosome is represented by a list of block ID showed in Table S14
Inferring ancestral genomes (Block IDs)
Ancestor1
105	103	-141	-142	145	-B1
-131	-126	-124	-125	-138
101	104	-120	-149	-122	-148	-139
140	123	137	121	109	110	111	112	113	119	-144
102	-147	-136	-132
107	108	-127	-128	-129	-130
-114	-118	-117	-115
Ancestor2
105	103	-141	-142	145	-B1
-131	-126	-124	-125	-138
101	104	-120	-149	-122	-148	-139
140	123	137	121	109	110	111	112	113	119	-144
102	-147	-136	-132
107	108	-127	-128	-129	-130
-114	-118	-117	-115
Ancestor3
105	103	-141	-142	145	-B1
-131	-126	-124	-125	-138
101	104	-120	-149	-122	-148	-139
140	123	137	121	109	110	111	112	113	119	-144
102	-147	-136	-132
107	108	-127	-128	-129	-130
-114	-118	-117	-115
Ancestor4
105	103	-141	-142	145	-B1
-131	-126	-124	-125	-138
101	104	-120	-149	-122	-148	-139
140	123	137	121	109	110	111	112	113	119	-144
102	-147	-136	-132
107	108	-127	-128	-129	-130
-114	-118	-117	-115
Ancestor5
105	103	-141	-142	145	-B1
138	125	124	-126	131
101	104	-120	-149	-122	-148	-139
144	-119	-113	-112	-111	-110	-109	-121	-137	-123	-140
132	136	147	-102
130	129	128	127	-108	-107
-114	-118	-117	-115
SG1
105	103	-141	-142	-149	-122	-148	-139
-131	-126	-124	-125	-138
B1	-145	-120	-104	-101
144	-119	-118	-117	-115	-114	-113	-112	-111	-110	-109	-121	-137	-123	-140
102	-147	-136	-132
107	108	-127	-128	-129	-130
SG2
-145	-149	-137	-123
-131	-126	-124	125	-138
-B1	101	-120	-104	142	141	-103	-105
144	-119	-113	112	-111	-110	-109	122	121	-148	-139
140	132	136	147	102
130	129	128	127	-108	-107
-114	-118	-117	-115
SG3
B1	-145	142	141	-103	-105
138	125	124	126	131
140	123	139	148	122	149	120	-104	-101
144	-119	-113	-112	-111	-110	-109	-121	-137
-107	130	129	128	127	-108
102	-118
-117	-115	-114	-147	-136	-132
SG4
105	103	-141	-142	145	-B1
-131	-126	-124	-125	-138
139	148	122	149	120	-104	-101
140	123	137	121	109	110	111	-112	113	119	-144
132	136	147	-102
107	108	-127	128	-129	-130
-114	-118	-117	-115
pre P.setigerum 1 (P.somniferum)
140	132	136	147	-102
110	111	112	113	114	115	117	118	119	-117	-115
101	104	120	114	107	108	148	-121	-122	109	110	111	-112	113	119	-144
139	-127	-128	-129	-130
130	129	128	127	-108	-107	-109	-121	-137	-123	-140
102	-147	-136	-132
105	103	123	137	149	145	-B1	-142	104	120	-101	B1
139	148	122	149	142	141
-131	-126	-124	125	-138
144	118	145	141	-103	-105
138	125	124	126	131
pre P.setigerum 2
101	104	-120	-149	-122	-148	-139
132	136	147	129	128	127	-108
144	-119	-118	-117	111	112	113	114	115	-110	-109	-121	-137
-117	-115	-114	-147	-136	-132
102	-118	107	108	-127	128	-129	-130
140	123	139	148	122	149	120	-104	-101
-131	-126	-124	-125	-138
102	-130	107	105	103	-141	-142	145	-B1
140	123	137	121	109	110	111	-112	113	119	-144
138	125	124	126	131
B1	-145	142	141	-103	-105
